# Supplementary material for: True Lies: Using Proteomics to Assess the Accuracy of Transcriptome-Based Venomics in Centipedes Uncovers False Positives and Reveals Startling Intraspecific Variation in Scolopendra subspinipes
Source: Toxins (Basel). 2018 Feb 28;10(3):96. doi: 10.3390/toxins10030096 (PMC5869384; doi:10.3390/toxins10030096)
Supplement: Supplementary file 1 [file toxins-10-00096-s001.zip]

Archive with 15 entries (14 files):
- Supplementary file 1.pdf
- __MACOSX/
- __MACOSX/._Supplementary file 1.pdf
- Supplementary file 2.txt
- __MACOSX/._Supplementary file 2.txt
- Supplementary file 3.pdf
- __MACOSX/._Supplementary file 3.pdf
- Supplementary file 4.txt
- __MACOSX/._Supplementary file 4.txt
- Supplementary file 5.pdf
- __MACOSX/._Supplementary file 5.pdf
- Supplementary file 6.txt
- __MACOSX/._Supplementary file 6.txt
- Supplementary Tables.pdf
- __MACOSX/._Supplementary Tables.pdf
