# Supplementary material for: True Lies: Using Proteomics to Assess the Accuracy of Transcriptome-Based Venomics in Centipedes Uncovers False Positives and Reveals Startling Intraspecific Variation in Scolopendra subspinipes
Source: Toxins (Basel). 2018 Feb 28;10(3):96. doi: 10.3390/toxins10030096 (PMC5869384; doi:10.3390/toxins10030096)
Supplement: Supplementary file 1 [file toxins-10-00096-s001.zip › Supplementary file 2.txt]

BPFTX

CLUSTAL format alignment by MAFFT L-INS-i (v7.304b)


V11383_0_1_1_1_ ------------------MFQKS--LFLILINIFCFGFAI---------EDFIKRWRNDF
V11799_0_1_1_1_ -------------------MKQ----LLICWFITTVWSRKI---------D----VEYSG
V13625_0_1_1_1_ ---------------MNSMMRY----LFLLFTLEIASCYIS--------EE----SNFIG
V13909_0_1_1_1_ MRL----------TIEMKMLLNS--ILLLSFGVSLVHSAAP------SQADYVTKWRKAT
V15054_0_1_1_1_ ----------------MVPWVHG--LFILIFAAVSVHCECD--------PNF--------
V15949_0_1_1_1_ MRSF---------SPFSKMFHQC--VFLLLVNWLGYSFAI---------EDFIKRWRNEL
V16006_0_1_1_2_ ------------------------------------------------------------
V16603_0_1_1_2_ ----------------MKMLLE----LLLL--ASAAWSAEV--------DD----FEYSG
V17268_4_1_1_1_ ------------------MFFFSSIIFILFITL----------------QKY--------
V17268_4_2_1_1_ ------------------MYFLS--IIILFVTV----------------KEY--------
V17322_0_1_1_1_ MKRYFNSTRNNLIFSLITMYLQN--IFLLVFAIGIVQSQTN--------DYYIKKWRNEK
V17379_0_4_1_1_ ----------------MKMLHWS--VFLTLIICVCCSVAI---------EDFILRWRNEL
V17657_0_1_10_2 MCTIS--------VIQRKMFLP----LLLFFAATVVWSRKA--------ED----FENTG
V17657_0_1_1_2_ MCTIS--------VIQRKMFLP----LLLFFAATVVWSRKA--------ED----FENTG
V17657_0_1_2_2_ MCTIS--------VIQRKMFLP----LLLFFAATVVWSRKA--------ED----FENTG
V17657_0_1_5_2_ MCTIS--------VIQRKMFLS----LVLFFAATVVWSRKA--------ED----FENTG
V17657_0_1_6_2_ MCTIS--------VIQRKMFLP----LLLFFAATVVWSRKA--------ED----FENTG
V17657_0_1_7_2_ MCTIS--------VIQRKMFLP----LLLFFAATVVWSRKA--------ED----FENTG
V17657_0_1_8_2_ MCTIS--------VIQRKMFLS----LVLFFAATVVWSRKA--------ED----FENTG
V17710_0_1_2_1_ ---------------MMKMLQYS--LFLILFIFPSLNSGV---------EDFILRWRNEM
M15920_0_1_1_3_ ------------------------------------------------------------
M16596_0_1_1_1_ ------------------MLLA----LILF--SNAVLSAVV--------ED----FQDNG
M17535_0_1_1_1_ ----------------MKMLHWS--VFLTLIIYVCCSVAI---------EDFILRWRNEL
M17535_0_2_1_1_ ------------------------------------------------------------
M18177_0_1_1_1_ ----------------MMMFLRC--CFLLLVVHVYFNLAL---------EDFIIRWRNEL
M18311_0_1_1_1_ ---------------MNSMMRY----LFLLFTLEIASCYIS--------EE----SNFIG
M18690_0_1_1_1_ ---------------MITMYLQN--ILLLVFAIGIVQSQTN--------DYYIKKWRNEK
M18905_0_2_1_2_ ------------------MFLS----LVLFFAATVVWSKKV--------GD----FENTG
M18905_0_2_2_2_ ------------------MFLS----LVLFFAATVVWSKKV--------GD----FENTG
M18905_0_2_3_2_ ------------------MFLS----LVLFFAATVVWSKKV--------GD----FENTG
M18905_0_2_4_2_ ------------------MFLS----LVLFFAATVVWSKKV--------GD----FENTG
M18905_0_2_5_2_ ------------------MFLS----LVLFFAATVVWSRKA--------ED----FENTG
M18905_0_2_6_2_ ------------------MFLS----LVLFFAATVVWSRKA--------ED----FENTG
M19040_0_1_1_1_ ---------------MMKMLQYS--LFLILIIFPSLNSGV---------EDFILRWRNEM
M19040_0_1_2_1_ ---------------MMKMFQYS--LFLILIMFPSLISGV---------EDFILRWRNEM
M19040_0_1_3_1_ ---------------MMKMFQYS--LFLILIMFPSLISGV---------EDFILRWRNEM
M19040_0_1_4_1_ ---------------MMKMFQYS--LFLILIMFPSLISGV---------EDFILRWRNEM
M19320_0_1_1_1_ ------------------MLLRF--ILFILLSVVVVAEE----------EHYILRWRKKN
M19668_0_2_1_1_ ---------------MANVVFS----LFPLVILCIIFTDIV--------GK----NCYND
M19820_0_3_2_1_ -------------------MIHI--ILLLFFSNISPLMSSTLHESRVSLQN-ILEWNYGG
M15569_0_1_1_1_ ------------------MHFLS--IIILFVTV----------------KEY--------
                                                                            

V11383_0_1_1_1_ G-GPIAYIRAADV------------GTTNKYENINIPT--------------EDMVRCIK
V11799_0_1_1_1_ LDKSMLLLHLDSGD----------YGNFVPMFYQSSSL-------------LYQVYYCSH
V13625_0_1_1_1_ HKKPLYLVFNND--------------KAERKILTSTLD-------------LQPVYLCAQ
V13909_0_1_1_1_ --EKLITAFEFD-------------GKTEMKHNKSVSEAN-----------LKEIERCFA
V15054_0_1_1_1_ --KQIFFESAYKSGE----------TKRSVTRVIPIRGCY----------MKELIQNCIK
V15949_0_1_1_1_ G-EPIQYIFASQL------------GFANTYHNFSANS--------------EEMVQCIE
V16006_0_1_1_2_ ------------------------------------------------------MVRCIE
V16603_0_1_1_2_ IYNSVHLWYYD---------------DRFWNLNFPIQE-------------LYEVYLCTH
V17268_4_1_1_1_ --PSIGFKPYKEDCTQGFTQVYKPAEPKRYYLIIDCSQ-------------VTSIQNCVN
V17268_4_2_1_1_ --KSLYFDPYKDECNEGFTRVFKPASPKSVYMIKDCSQ-------------VVAIQTCVN
V17322_0_1_1_1_ DQESIKFYKGYQV------------GLGDQPHSSTIRN-------------PVAVASCIE
V17379_0_4_1_1_ D-EPIKYIYGSDV------------GRTNTYHEIDIRT--------------EDMVDCIY
V17657_0_1_10_2 TYSSTMLIYYG---------------ALPLTVDKGLVN-------------LHGVYLCSQ
V17657_0_1_1_2_ TYSSTMLIYYG---------------ALPLTVDKGLVN-------------LHGVYLCSQ
V17657_0_1_2_2_ TYSSTMLIYYG---------------ALPLTVDKGLVN-------------LHGVYLCSQ
V17657_0_1_5_2_ TYSSKILVYFNNSKY---------KENIFFSPYEHSLN-------------LHGVYLCSQ
V17657_0_1_6_2_ TYSSTMLIYYG---------------ALPLTVDKGLVN-------------LHGVYLCSQ
V17657_0_1_7_2_ TYSSTMLIYYG---------------ALPLTVDKGLVN-------------LHGVYLCSQ
V17657_0_1_8_2_ TYSSKILVYFNNSKY---------KENIFFSPYEHSLN-------------LHGVYLCSQ
V17710_0_1_2_1_ T-GPLQYVRGKDV------------GRKNKMYNLDVTQ--------------AKMVGCLN
M15920_0_1_1_3_ ------------------------------------------------------MVQCIE
M16596_0_1_1_1_ FRKSVFLEFVN---------------GKLEKFINPIQD-------------LHTVYMCTH
M17535_0_1_1_1_ D-EPIKYIYGSDV------------GRTNTYHEIDIRT--------------EDMVDCIY
M17535_0_2_1_1_ ------------------------------------------------------MVSCIM
M18177_0_1_1_1_ G-EPIKYIKGADI------------GITNKYNDIDIST--------------GHMVRCIE
M18311_0_1_1_1_ HKKPLYLVFNND--------------KAERKILTSTLD-------------LQPVYLCAQ
M18690_0_1_1_1_ DQESIKFYKGYQV------------GLGDQPHSSTIRN-------------PVAVASCIE
M18905_0_2_1_2_ TYYSTVLLYNW---------------KLPLIPLKYVSN-------------LHGVYLCSQ
M18905_0_2_2_2_ TYYSTVLLYNW---------------KLPLIPLKYVSN-------------LHGVYLCSQ
M18905_0_2_3_2_ TYYSTVLLYNW---------------KLPLIPLKYVSN-------------LHGVYLCSQ
M18905_0_2_4_2_ TYYSTVLLYNW---------------KLPLIPLKYVSN-------------LHGVYLCSQ
M18905_0_2_5_2_ TYSSTMLIYYG---------------ALPLTVDKGLVN-------------LHGVYLCSQ
M18905_0_2_6_2_ TYSSTMLIYYG---------------ALPLTVDKGLVN-------------LHGVYLCSQ
M19040_0_1_1_1_ T-GPLQYVRGKDV------------GRKNKMYNLDVTQ--------------AKMVGCLN
M19040_0_1_2_1_ T-GPIRYIRGKDV------------GKNNKMYNLDVTQ--------------AKMIRCLN
M19040_0_1_3_1_ T-GPIRYIRGKDV------------GKNNKMYNLDVTQ--------------AKMIRCLN
M19040_0_1_4_1_ T-GPIRYIRGKDV------------GKNNKMYNLDVTQ--------------AKMIRCLN
M19320_0_1_1_1_ --NPMGVLRVYDSSTVGM-------GTRDKATKVKIGY-------------VPLFVKCIK
M19668_0_2_1_1_ DPYRFYIISGS---------------IVRMPQMGSCYD-------------LNKVYDCTK
M19820_0_3_2_1_ -PFSVNLLSSKKV-------------KTTTGREIPVHNEVDFTSIQVNLDEAEKIDNCVR
M15569_0_1_1_1_ --KSLYFDPYKDECNEGFTRVFKPASPKSVYMIKDCSQ-------------VVAIQTCVN
                                                                      .  *  

V11383_0_1_1_1_ NVREDHE----KEHFKTGITKFDDVFKFFGNCVCYYVKKKK-DLSKCSATIDY------S
V11799_0_1_1_1_ DFRKNNL----P---NSNNINFDELAKTYAKCYFDAILQ------KLTE-ITWIELYG-N
V13625_0_1_1_1_ DIRKKYH----P---KSENLDFEIFANRYIDCFAQKILK---------GTPTWKSLYG-E
V13909_0_1_1_1_ EKYTHKV---IP---RENYINIDGVLRAYGECAFATAFS--------DNKLEFVSING-S
V15054_0_1_1_1_ NDEVLLN-----RHTVHDPGTWSEYAEAYVKCILNTVYPE----NKAKDKQGFRKIYS-Y
V15949_0_1_1_1_ EQRLIHG---KDDYLSKGITRFETLFKLFGLCFCKFLGN---SISKCDATIDY------S
V16006_0_1_1_2_ DQRSIYG---KEDYFSQGVTKFENVFKIFGICVCKFLSK---QTSLCDATIDY------S
V16603_0_1_1_2_ EFRSTHH----P---NSKELDFEELVKAYASCYFKVADT------SGSS-PDWIELYG-N
V17268_4_1_1_1_ EFSNIVH----P---ELDFVNFDDFARKYVECVAENLKYI--DEFRINEKLEWIDLNG-A
V17268_4_2_1_1_ SFTSTVH----P---ELDFVNFDVFAEKYIRCVADNLKLI--KDFQLNQDLQWIDLYG-K
V17322_0_1_1_1_ EKRKQNK---ASE--ESGILYIEKAFEYFGLCFCKVILN---SPGNCKATVNY------N
V17379_0_4_1_1_ KRYLFFAFWFSPNEVGKDVIKFDNVFQYFGHCVCSFIKNIT-FAPTCNATIDY------S
V17657_0_1_10_2 NFLSTNR----P---DNEKLDFEKLAKTYARCYYEAQCL------KFSENISWIELYG-N
V17657_0_1_1_2_ NFLSTNR----P---DNEKLDFEKLAKTYARCYYEAYVS------HFSEQDDWIELYG-N
V17657_0_1_2_2_ NFLSTNR----P---DNEKLDFEKLAKTYARCYYEAYVS------HFSEQDDWIELYG-N
V17657_0_1_5_2_ EFLSTNR----P---DNENLDFEKLAKTYARCYYEAQCL------KFSENISWIELYG-N
V17657_0_1_6_2_ NFLSTNR----P---DNEKLDFEKLAKTYARCYYEAYVS------HFSEQDDWIELYG-N
V17657_0_1_7_2_ NFLSTNR----P---DNEKLDFEKLAKTYARCYYEAYVS------HFSEQDDWIELYG-N
V17657_0_1_8_2_ EFLSTNR----P---DNENLDFEKLAKTYARCYYEAQCL------KFSENISWIELYG-N
V17710_0_1_2_1_ DKREN----------KNEKLKFEKVFELFGLCVCNFLNN---GFSKCKATIDYE-----K
M15920_0_1_1_3_ EQRLIHG---KDDYLSKGITRFETLFKLFGLCFCKFLGN---SISKCDATIDY------S
M16596_0_1_1_1_ EFRKSHL----P---NSDNLDFDEIATNYAKCYLESL--------KLLAKPTWIELYG-D
M17535_0_1_1_1_ KRYLFFAFWFSPNEVGKDVIKFDNVFQYFGHCVCSFIKNIT-FAPTCNATIDY------S
M17535_0_2_1_1_ IKNYFHKLISGKN--HEEIIQFENVFEHFGSCVCHFIKNASILLPSCDATIDY------S
M18177_0_1_1_1_ DQRSIYG---KEDYFSEGVTKFENVFKIFGICVCKFLSK---QTSLCDATIDY------S
M18311_0_1_1_1_ DIRKKYH----P---KSENLDFEIFAKKYIDCFAQKILK---------GTPTWKSLYG-E
M18690_0_1_1_1_ EKRKQNK---ASE--ESGILYIEKAFEYFGLCFCKVILN---SPGNCKATVNY------N
M18905_0_2_1_2_ EFLSTNR----P---DNENLDFEKLAETYARCYVEAHPV------PYFHKIHWIELYG-N
M18905_0_2_2_2_ EFLSTNR----P---DNENLDFEKLAETYARCYVEAHPV------PYFHKIHWIELYG-N
M18905_0_2_3_2_ EFLSTNR----P---DNENLDFEKLAETYARCYVEAHPV------PYFHKIHWIELYG-N
M18905_0_2_4_2_ EFLSTNR----P---DNENLDFEKLAETYARCYVEAHPV------PYFHKIHWIELYG-N
M18905_0_2_5_2_ NFLSTNR----P---DNEKLDFEKLAKTYARCYYEAYVS------HFSEQDDWIELYG-N
M18905_0_2_6_2_ NFLSTNR----P---DNEKLDFEKLAKTYARCYYEAYVS------HFSEQDDWIELYG-N
M19040_0_1_1_1_ DKREN----------KNEKLKFEKVFELFGLCVCNFLNN---GFSKCKATIDYQ-----K
M19040_0_1_2_1_ DKREN----------KNQIMKFEKVFELFGLCVCNFLNN---GFSKCKATIDYQ-----K
M19040_0_1_3_1_ DKREN----------KNQIMKFEKVFELFGLCVCNFLNN---GFSKCKATIDYQ-----K
M19040_0_1_4_1_ DKREN----------KNQIMKFEKVFELFGLCVCNFLNN---GFSKCKATIDYQ-----K
M19320_0_1_1_1_ DKREKNS-----EFERTGYLNYKSALIYFGECVCEEMYKD--KGVKCEGTVDY------S
M19668_0_2_1_1_ DIRKQYH----P---DSPELKFEVFAKSYAKCYAKHLLN------FD---PEWIELYG-Q
M19820_0_3_2_1_ NGML-------PVGIYHVEKIYAKLIELPVICLIQIKYN------KI---VNWTSTKGFQ
M15569_0_1_1_1_ SFTSTVH----P---ELDFVNFDVFAEKYIRCVADNLKLI--KDFQLNQDLQWIDLYG-K
                                               *                    :       

V11383_0_1_1_1_ QKELQY-RHYQKFKLDQQKGTLKFF-DQTNLPEK-TENVFYKTVTN-RGSNNVTATISLK
V11799_0_1_1_1_ KDELKL-QKFSGLRVELAMNDVTFS-KKNSVNSN-VELSVRNVVDNSRSGHDISSKVEHT
V13625_0_1_1_1_ KEELKH-HRYSGLYVHMLMNDVEFT-KETPVSTH-VDISVRNVVYNFNSSAEVTNKVQES
V13909_0_1_1_1_ EAAFLV-RKYRKFDPKLKVGEMRYF-PVENFPPR-PRTVMTKWIHN-HGEKTIESELSET
V15054_0_1_1_1_ GEKLER-IKSEDIILKAAYHDVETKELEDAVFDS-NIVLLSTREGNQEGDKR---KVEHH
V15949_0_1_1_1_ QKDLQS-RYYEDMKINQAWGALKYF-DQANLPEQ-TENLFVKTVTN-RGSNDVSSTISLQ
V16006_0_1_1_2_ HKLLQY-RHYQKFKVNKTKGAMMFF-DEANFPEK-AENVFIKTITN-RGSNDVTSTVSLN
V16603_0_1_1_2_ TSELKENAKFNDLRVHLALNEVQFS-PQNTGTNKNVDLSLRNIMDGSKAETESSLEVEHT
V17268_4_1_1_1_ KEALQT-PIHKGMHIRASVRDLKYSPLERTLQEK-PEILLIKWLHNNQSQQAISAKISET
V17268_4_2_1_1_ EAELQT-PIHKGMHLKASVRDLKYRPLERTLQEK-PEILLIKWLHNNQSEQEISAKISEE
V17322_0_1_1_1_ DPELLY-RHYHRFHIRKTFGSIRYF-EQKNLPEK-KRKYFRENYNE-QRIKESSVQC---
V17379_0_4_1_1_ DAKLQN-RRYQKFRLKTTKGGIKFF-DQSNSPAK-TEKVFIKTVTN-RGSNDVTSTVALT
V17657_0_1_10_2 KEELKL-PQLSDLRVNLKMKDVKFS-NKNSFPDK-VELSLRNFIDNSQADLDASLKVEHK
V17657_0_1_1_2_ KEELKH-PYLSDLRINLKMKDVKFS-NKNSFPDK-VELSLRNFIDNSQADLDASLKVEHK
V17657_0_1_2_2_ KEELKH-PYLSDLRINLKMKDVKFS-NKNSFPDK-VELSLRNFIDNSQADLDASLKVEHK
V17657_0_1_5_2_ KEELKL-PQLSDFRINLKMKDVKFS-NKNSFPDK-VELSLRNFIDNSQADLDASLKVEHK
V17657_0_1_6_2_ KEELKH-PYLSDLRINLKMKDVKFS-NKNSFPDK-VELSLRNFIDNSHSDTDASVKVEHR
V17657_0_1_7_2_ KEELKH-PYLSDLRINLKMKDVKFS-NKNSFPDK-VELSLRNFIDNSQADLDASLKVEHK
V17657_0_1_8_2_ KEELKL-PQLSDLRVNLKMKDVKFS-NKNSFPDK-VELSLRNFIDNSQADLDASLKVEHK
V17710_0_1_2_1_ EERLHF-AHFQKFKVKQKKGDLKFF-DQANLPEK-TENVFIKNVIN-RGFNNFTSTVSLA
M15920_0_1_1_3_ QKDLQS-RYYEDMKINQAWGALKYF-DQANLPEQ-TENLFVKTVTN-RGSNDVSSTISLQ
M16596_0_1_1_1_ MHRLKD-PKVRNLRVYLRMNDVTFS-KTDPVSPN-VELSLRNIIDRSQSNSQSNFEVEHN
M17535_0_1_1_1_ DAKLQN-RRYQKFRLKTTKGGIKFF-DQSNSPAK-TEKVFIKTVTN-RGSNDVTSTVALT
M17535_0_2_1_1_ NDKLQN-RRFQKFNVKRTMGAMKYF-DQSNSPDK-TENVFIKTVTN-RGSNAVTSTVALT
M18177_0_1_1_1_ HKLLQY-RHYQKFKVNKTKGAMMFF-DEANFPEK-AENVFIKTITN-RGSNDVTSTVSLN
M18311_0_1_1_1_ EKELKH-HRYSGLYVHMLMNDVEFT-KETPVSTH-VDISVRNVVYNFNSSAEVTNKVQES
M18690_0_1_1_1_ DPELLY-RHYHRFHIRKTFGSIRYF-EQKNLPEK-KENIFVKTITN-RGSKKVQSNAEIT
M18905_0_2_1_2_ KEELKL-PQLSDLRVNLKMKDVKFS-NKNSFPDK-VELSLRNFIDNSQADLDASLKLEHK
M18905_0_2_2_2_ KEELKL-PQLSDLRVNLKMKDVKFS-NKNSFPDK-VELSLRNFIDNSQADLDASLKVEHK
M18905_0_2_3_2_ KEELKL-PQLSDLRVNLKMKDVKFS-NKNSFPDK-VELSLRNFIDNSQADLDASLKVEHK
M18905_0_2_4_2_ KEELKL-PQLSDLRVNLKMKDVKFS-NKNSFPDK-VELSLRNFIDNSQADLDASLKVEHK
M18905_0_2_5_2_ KEELKH-PYLSDLRINLKMKDVKFS-NKNSFPDK-VELSLRNFIDNSQADLDASLKVEHK
M18905_0_2_6_2_ KEELKH-PYLSDLRINLKMKDVKFS-NKNSFPDK-VELSLRNFIDNSQADLDASLKVEHK
M19040_0_1_1_1_ EERLHF-AHFQKFKVKQKKGDLKFF-DQANLPEK-TENVFIKNVIN-RGFNNFTSTVSLA
M19040_0_1_2_1_ EERLHF-AHYQKFKVKQKKGDLKFF-DQANFPDK-TENVFVKRVIN-RSSKNFLSTVSLT
M19040_0_1_3_1_ EERLHF-AHFQKFKVKQKKGDLKFF-DQANLPEK-TENVFIKNVIN-RGFNNFTSTVSLA
M19040_0_1_4_1_ EERLHF-AHYQKFKVKQKKGDLKFF-DQANFPDK-TENVFVKRVIN-RSSKNFLSTVSLT
M19320_0_1_1_1_ KKDLAV-RYFDKFHLAIDYGSANFY-DEVEYPDK-SENVFVKTITN-RGTEKAESSISVA
M19668_0_2_1_1_ HNSLKE-PIFRGLRVSYAVKNVKFW-KPQDVTAK-PEVAFRNFAYNIDSSAEIKNTIENS
M19820_0_3_2_1_ EKVLTE-GKYRPYFVKSRAGTEISDTIAKVTDPN-GRSVIRVTLQN-NMSTSFDISASYK
M15569_0_1_1_1_ EAELQT-PIHKGMHLKASVRDLKYRPLERTLQEK-PEILLIKWLHNNQSEQEISAKISEE
                   :                                   .                    

V11383_0_1_1_1_ FEKSETRTTSHTNEIGGSIGGKTELNLPG---FSMTAEIETKYSYTASSQEDKVKTSSFN
V11799_0_1_1_1_ VEKVTTSTSTGTHSWAMSSSIEFGIKDPITE-SGASVKMSIFSSETHGTSEADSDKVTYT
V13625_0_1_1_1_ VEKTTSVTTSSKHSWKTSGSMEVGFTEPITKCCSASVKFSMFSGGSQGSDKSDSDSIKYF
V13909_0_1_1_1_ IVSEDSMSNTYTHTVGGSVTASAEFSFF----VSLKTSVTAGYSHTWTDTVTKTTTKTLV
V15054_0_1_1_1_ SSASLLDIADWENGFKYATRIESEVNIGLIK-WSGGFDLT-GDDRAKGGSDRKNVTTTTK
V15949_0_1_1_1_ FDKTETFSSSFTNEFGASIGGTAEFKLFG---FSSKVEVEVGYTYTGTSEQEDEYKNTLA
V16006_0_1_1_2_ FEKSDTRITSHTNEVGGNVGGSAEFSFWGY--FSTKMEIDTSYSYTDTNEEEKVEVNSFN
V16603_0_1_1_2_ VERTIKVSTTTSHALNYKASMEMGNKDPITG-SGITVKLSAFGSHTWGKSEANANSVIYT
V17268_4_1_1_1_ VEKTIITSNTVTHGVETSVTIEWE--------AIVSGSISAEYSFEKEAETANATKKTFK
V17268_4_2_1_1_ VEKTIVTSYSVTHGVETSMEIEWD--------AVVSGSISAEYSFEKETEESVESKKTFK
V17322_0_1_1_1_ ------------------------------------------------------------
V17379_0_4_1_1_ LEKGETVTTSSSNEFGGSVGGSVELNFGI---FSAKAEMETSYSYTTTSENEESKKSTFT
V17657_0_1_10_2 LDKITSATVESSQSMSLSQSLEVGFSDPISD-SGASIKMGMFSSSSNGSSNTDSSKVTYT
V17657_0_1_1_2_ IEKTTSATVESSHSMSYSASLEVGVGDPITD-SGASVKVSMFGSASTGSSNTDSSKVTYT
V17657_0_1_2_2_ IEKTTSATVESSHSMSSSASLEVGVGDPITD-SGASVKVSMFGSASTGSSNTDSSKVTYT
V17657_0_1_5_2_ IEKTTSATVESSHSMSYSASLEVGVGDPITD-SGASVKVSMFGSASTGSSNTDSSKVTYT
V17657_0_1_6_2_ LDKITSSTVESSQSMSLSQSLEVGFSDPISD-SGASIKMGMFSANSNGSSNTDSSKVTYT
V17657_0_1_7_2_ IEKTTSATVESSHSMSHSASLEVGVGDPITD-SGASVKVSMFGSASTGSSNTDSSKVTYT
V17657_0_1_8_2_ LDKITSATVESSQSMSLSQSLEVGFSDPISD-SGASIKMGMFSSSSNGSSNTDSSKVTYT
V17710_0_1_2_1_ FETTETSATSMTNEIGGSIGQSITADFLV---ATVTMEMESTYTYTTTSNKETGKTSSFT
M15920_0_1_1_3_ FDKTETFSSSFTNEFGASIGGTAEFKLFG---FSSKVEVEVGYTYTGTSEQEDEYKTTLA
M16596_0_1_1_1_ VARVTKKSSTTTHTWKHSRSIEVGFKEPTIG-IGASVKLGLFVAGNAGSSKSDSDTMKYT
M17535_0_1_1_1_ LEKGETVTTSSSNEFGGSVGGSVELNFGI---FSAKAEMETSYSYTTTSENEESKKSTFT
M17535_0_2_1_1_ FEKGETVTTSSSNEIGGSIGGSVELKFGV---FNAKAEVSTSYSYTSTSENEESKKSTLT
M18177_0_1_1_1_ FEKSDTRITSHTNEVGGNVGGSAEFSFWGY--FSTKMEIDTSYSYTDTNEEEKVEVNSFN
M18311_0_1_1_1_ VEKTTSVTTSSKHSWKTSGSMEVGFTEPITKCCSASVKFSMFSGGSQGSDKSDSDSIKYF
M18690_0_1_1_1_ IVKTDSYSTTASSEIGGSLGATVELKAGI---VNVKASLEQSYSHTGSQTEKKEVKSTFA
M18905_0_2_1_2_ IEKTTSATVESSHSMSSSASLEVGVGDPVTD-NGASVKVGMFGSANTGSSNTDSSKVTYT
M18905_0_2_2_2_ IEKTTSATVESSHSMSSSASLEVGVGDPITD-SGASVKVSMFGSASTGSSNTDSSKVTYT
M18905_0_2_3_2_ LDKITSATVESSQSMSLSQSLEVGFSDPISD-SGASIKMGMFSSSSNGSSNTDSSKVTYT
M18905_0_2_4_2_ LDKITSATVESSQSMSLSQSLEVGFSDPISD-SGASIKMGMFSSSSNGSSNTDSSKVTYT
M18905_0_2_5_2_ IEKTTSATVESSHSMSSSASLEVGVGDPVTD-NGASVKVGMFGSANTGSSNTDSSKVTYT
M18905_0_2_6_2_ IEKTTSATVESSHSMSSSASLEVGVGDPITD-SGASVKVSMFGSASTGSSNTDSSKVTYT
M19040_0_1_1_1_ FETTETSATSMTNEIGGSIGQSITADFLV---ATVTMEMESTYTYTTTSNKETGKTSSFT
M19040_0_1_2_1_ FETSETTVKSMSNEIGGSFGESLNLDFGI---VSVKFEVEATYKYTQNSHKETGKTSSFT
M19040_0_1_3_1_ FETTETSATSMTNEIGGSIGQSITADFLV---ATVTMEMESTYTYTTTSNKETGKTSSFT
M19040_0_1_4_1_ FETSETTVKSMSNEIGGSFGESLNLDFGI---VSVKFEVEATYKYTQNSHKETGKTSSFT
M19320_0_1_1_1_ FQTKGSNSSSESNEIGGSFGVDIEINSGF---YTLKSSTEVGGSVKNEETKTEEKTESFT
M19668_0_2_1_1_ VEKVTTLSTTKESSWKVEQTVEAGIKDPITE-SGVTAKISMFYESSKGNTNEDSKSVKYT
M19820_0_3_2_1_ QEEKSQVKTTVSKSYTGSLSASLGVAF-----YSIEGEISKEKENSQSNGQT--TTKTNE
M15569_0_1_1_1_ VEKTIVTSYSVTHGVETSMEIEWD--------AVVSGSISAEYSFEKETEESVESKKTFK
                                                                            

V11383_0_1_1_1_ LEREFTIPPYSSRRIVCSVKKQDLDYVWELPVIVKGHVAIK-LDRDSKND--------DW
V11799_0_1_1_1_ LSDKSTVPAQKVGRLVWTKSETDIEMDWNSYIEVNGWIAIR-YDYKFT----------RI
V13625_0_1_1_1_ ISDASTVPAHTNGRLVWTKTVSNMKMDWKAYIQVSGWMGTK-VNGK-------------I
V13909_0_1_1_1_ LTDTVNVPGNSSVNINWVLTEQDFKMKWEAPLYMSGALGVS-AKKGE---I------FKR
V15054_0_1_1_1_ ISIDFKVPTGKFVRTLWTAKRKKGYKKFIAKVMVSGWLWVK-QTDQITNGNSNHPYVENE
V15949_0_1_1_1_ AKRKFSIPPQSSRQIVCSLKKQIVDLHWEVPVIVTGAVAIN-SDKSKKGG--------NW
V16006_0_1_1_2_ VKGTFTIPPHSSSQIICSVKKQDFDLVWEMPIIVMGSVAIN-LNKKSNEG--------DW
V16603_0_1_1_2_ LTDECTVPAHKTGRLIWTKSESDIMMDWSAYIEATGWIAVK-NKVY-------------Y
V17268_4_1_1_1_ LEDKITVPANSSVKVLWLITEANVKQEWTADIRISGWIAFK-YESGD-----------DI
V17268_4_2_1_1_ LEDTIAVPAQSSVKILWLITEAKVKQEWTADIHIDGWMAFK-YSSSK-----------EI
V17322_0_1_1_1_ ------------------------------------------RNYDRQDR----------
V17379_0_4_1_1_ IEKEFTIPPHSSRQIVCFVEKQDLDFLWEIPVSVSGSVAID-MDIESEKG--------NW
V17657_0_1_10_2 VTDVNTVAGHKIGRLIWTKAEKDVKMEWRAYIEANGWIAVM-GLTRF------------I
V17657_0_1_1_2_ VTDVNTVSGHNIGRLIWTKAEKDVKMEWSAYIEASGYIVVK-TISEF------------I
V17657_0_1_2_2_ VTDVNTVSGHNIGRLIWTKAEKDVKMEWSSYIEASGWIAVKSSLTKL------------I
V17657_0_1_5_2_ VTDVNTVSGHNIGRLIWTKAEKDVKMEWSAYIEASGYIVVK-TISEF------------I
V17657_0_1_6_2_ VTDVNTVSSHKIGRLIWTKAEKDVKMEWSAYIEASGYIVVK-TISEF------------I
V17657_0_1_7_2_ VTDVNTVSGHNIGRLIWTKAEKDVKMEWSSYIEASGWIAVKSSLTKL------------I
V17657_0_1_8_2_ VTDVNTVAGHKIGRLIWTKAEKDVKMEWRAYIEANGWIAVM-GLTRF------------I
V17710_0_1_2_1_ VERTFTIPPNSARQIVCNVKRQDYEFVWELPIIVTGAVAIN-LNTDKQNG--------DW
M15920_0_1_1_3_ AKRKFSIPPRSSRQIVCSLKKQIVDLHWEVPVIVTGAVAIN-SDKSKKGG--------NW
M16596_0_1_1_1_ VSDLYTVPPHKLGRLIWTKSVSNVEMKWSAYIEVSGWIAVK-SDES-------------L
M17535_0_1_1_1_ IEKEFTIPPHSSRQIVCFVEKQDLDFLWEIPVSVSGSVAID-MDIESEKG--------NW
M17535_0_2_1_1_ VERTFTIPPHSSRQIVCFVKKQDLDFVWEIPVFVSGSVAIN-MDPGSEEG--------DW
M18177_0_1_1_1_ VKGTFTIPPHSSSQIICSVKKQDFDLVWEMPIIVMGSVAIN-LNKKSNEG--------DW
M18311_0_1_1_1_ ISDASTVPAHTNGRLVWTKTVSNMKMDWKAYIQVSGWMGTK-VNGK-------------I
M18690_0_1_1_1_ LNRAFDVPPRSAVQIICSMKNQPFDLKWEIPVTISGAVAVK-MKYSGDNE--------EY
M18905_0_2_1_2_ VTDVNTVSGHNIGRLIWTKAEKDVKMEWSAYIEASGYIVVK-TISEF------------I
M18905_0_2_2_2_ VTDVNTVSGHNIGRLIWTKAEKDVKMEWSSYIEASGWIAVKSSLTKL------------I
M18905_0_2_3_2_ VTDVNTVSGHNIGRLIWTKAEKDVKMEWSSYIEASGWIAVKSSLTKL------------I
M18905_0_2_4_2_ VTDVNTVAGHKIGRLIWTKAEKDVKMEWRAYIEANGWIAVM-GLTRF------------I
M18905_0_2_5_2_ VTDVNTVSGHNIGRLIWTKAEKDVKMEWSAYIEASGYIVVK-TISEF------------I
M18905_0_2_6_2_ VTDVNTVSGHNIGRLIWTKAEKDVKMEWSSYIEASGWIAVKSSLTKL------------I
M19040_0_1_1_1_ VERTFTIPPNSARQIVCNVKRQDYEFVWELPIIVTGAVAIN-LNTDKQNG--------DW
M19040_0_1_2_1_ VERTFTIPPNSARQIVCSVKRQDYEFVWELPIIVTGAVAIN-LNTDEEKG--------DW
M19040_0_1_3_1_ VERTFTIPPNSARQIVCNVKRQDYEFVWELPIIVTGAVAIN-LNTDKQNG--------DW
M19040_0_1_4_1_ VERTFTIPPNSARQIVCSVKRQDYEFVWELPIIVTGAVAIN-LNTDEEKG--------DW
M19320_0_1_1_1_ VKKTFTVQPKSAVQLNCSVKLQQFEMKYKIPIIVKGAVAVK-YGDN------------KY
M19668_0_2_1_1_ LEDVSTVPPKSAGRLMWTRTVTETETKWKSYIEVSGWIAVS-KEYGY------------I
M19820_0_3_2_1_ IKKTVSIGAKSLQMMKIKMSTITTTEMIYQEAILSGYVAFN-VMRGIEDGT-------EI
M15569_0_1_1_1_ LEDTIAVPAQSSVKILWLITEAKVKQEWTADIHIDGWMAFK-YSSSK-----------EI
                                                                            

V11383_0_1_1_1_ IFVDVKYVAQYY-KELTLTRDNPPKLQGFIRGRTRGSKHFNADAVDHPVDVITTPVQADL
V11799_0_1_1_1_ LFIPVADMAYVF-SEY-ITRLDANTVGLKVSGKLKMTDSVVSEAVIDEFD----LLKKSI
V13625_0_1_1_1_ YFLPVVDMIYVY-DEY-LTRLDLNTLGMMTSGEMQMTDAMISDAVIDEYTEE-TTKAGEA
V13909_0_1_1_1_ YFLPISDMAQFF-NEIGVTGDPEPKAFIMLRGLISGKKSIGSDVRLTEFS----------
V15054_0_1_1_1_ YLFPVGDMGYYF-DEF--IRINAQNLFDNKRGQFSTTDIVHSVIYLDEFS----KDSKCS
V15949_0_1_1_1_ LFVDVKYVAQFF-KELSLTRDDPPRLQGFIRGRTKGATHYDAHAYDQPSDMTLTPVQQDL
V16006_0_1_1_2_ IFVDVKHVARYF-KELSLTRDTPPRLQGFVRGRIRGSRHFNAEAIDHPLEMTLTPVKAEI
V16603_0_1_1_2_ YFFPVVDMAYVF-GEY-VTRLGPNKIGVKIFGTLNIKDAVVSDAVVDEFG----IANSKN
V17268_4_1_1_1_ WFLPIGEMGYYF-REF-FTKIDSYTLEFKAKGTESAPQTVDSQVSTWQFE----LQKD--
V17268_4_2_1_1_ WFLPVGDMGYYF-REY-FTKIDSFTLKFKAKGTESAPQTVDSQVSTWQFD----LQND--
V17322_0_1_1_1_ ------------------------------------------------------------
V17379_0_4_1_1_ IFVDVKYVAKYF-AELSLSRSNPPQLQGFIRGRTRGSKHFNAGAVDHPSDMTLTSVQEDM
V17657_0_1_10_2 FFIPVVEMAYVY-NDY-VTRLDVNTVGMKVSGTLEMKDAVISDAVVDEYS----VSNGGI
V17657_0_1_1_2_ YFIPVAEMAYVY-NDY-VTLLDVNTVGMKVSGTIEMKDAVISDAVVDEYT----VANGGI
V17657_0_1_2_2_ YFIPVVEMAYVY-NDY-VTRLDVNTVGLKISGTIEMKDAVISDAVVDEYT----VPNGGI
V17657_0_1_5_2_ YFIPVAEMAYVY-NDY-VTLLDVNTVGMKISGTIEMKDAVISDAVVDEYT----VSNGGI
V17657_0_1_6_2_ YFIPVAEMAYVY-NDY-VTRLDVNTVGMKVSGTIEMKDAVISDAVVDEYT----VANGGI
V17657_0_1_7_2_ YFIPVVEMAYVY-NDY-VTRLDVNTVGLKISGTIEMKDAVISDAVVDEYS----VSNGGI
V17657_0_1_8_2_ FFIPVVEMAYVY-NDY-VTRLDVNTVGMKVSGTLEMKDAVISDAVVDEYS----VSNGGI
V17710_0_1_2_1_ IFVDVKFIARYF-KEFSLSRDNPPQLQGFLRGKTVGSQHFDADAIDNALEMTLTPVQEDM
M15920_0_1_1_3_ LFVDVKYVAQFF-KELSLTRDDPPRLQGFIRGRTKGATHYDAHAYDQPSDMTLTPVQQDL
M16596_0_1_1_1_ YFFPVVDMAHVL-SEY-VTRLDVNTIGLKVSGELIMNDAVISDAVIDEFE----PKKTST
M17535_0_1_1_1_ IFVDVKYVAKYF-TELSLSRSNPPQLQGFIRGRTRGSKHFNAGAVDHPSDMTLTPVQEDM
M17535_0_2_1_1_ MFVDVKYVAKYF-TELSLSRSNPPQLRGFIRGRTRGSKHFDADAVDHPSDMTLTPVQEDM
M18177_0_1_1_1_ IFVDVKHVARYF-KELSLTRDTPPRLQGFVRGRIRGSRHFNAEAIDHPLEMTLTPVKAEI
M18311_0_1_1_1_ YFLPVVDMIYVY-DEY-LTRLDLNTLGMMTSGEMQMTDAMISDAVIDEYTEE-TTKAGEA
M18690_0_1_1_1_ LFVNVKYIARFF-KEFSLTKEDEPRLQTFIRGRTQGNKHYSAEVNPRSLPLEETIVSTDV
M18905_0_2_1_2_ YFIPVAEMAYVY-NDY-VTLLDVNTVGMKISGTIEMKDAVISDAVVDEYT----VSNGGI
M18905_0_2_2_2_ YFIPVVEMAYVY-NDY-VTRLDVNTVGLKISGTIEMKDAVISDAVVDEYS----VSNGGI
M18905_0_2_3_2_ YFIPVVEMAYVY-NDY-VTRLDVNTVGLKISGTIEMKDAVISDAVVDEYS----VSNGGI
M18905_0_2_4_2_ FFIPVVEMAYVY-NDY-VTRLDVNTVGMKVSGTLEMKDAVISDAVVDEYS----VSNGGI
M18905_0_2_5_2_ YFIPVAEMAYVY-NDY-VTLLDVNTVGMKISGTIEMKDAVISDAVVDEYT----VSNGGI
M18905_0_2_6_2_ YFIPVVEMAYVY-NDY-VTRLDVNTVGLKISGTIEMKDAVISDAVVDEYS----VSNGGI
M19040_0_1_1_1_ IFVDVKFIARYF-KEFSLSRDNPPQLQGFLRGKTVGSQHFDADAIDNALEMTLTPVQEDM
M19040_0_1_2_1_ IFVDVKFAARYF-KELSLTRDNPPKLQGFLRGKTSGSKHFDANAIDNALEMTLTPVKKDM
M19040_0_1_3_1_ IFVDVKFIARYF-KEFSLSRDNPPQLQGFLRGKTVGSQHFDADAIDNALEMTLTPVQEDM
M19040_0_1_4_1_ IFVDVKFAARYF-KELSLTRDNPPKLQGFLRGKTSGSKHFDANAIDNALEMTLTPVQEDF
M19320_0_1_1_1_ IIIPVSTAAPFF-PDFHKTEDNPSRLATFIRGTVSGVRHYDAEVFAKNVTLQTTIVKKEI
M19668_0_2_1_1_ HFLPVVDMARVF-DEY-MVKLGENTIGLKTSGVMKISDAVVSDATIDQYTEK-ELSSKKN
M19820_0_3_2_1_ WFIPISQYVKLFPTEFKVNKDDPIGAIIYLTA-MRDNVKLSSQAHFTPYF----------
M15569_0_1_1_1_ WF----------------------------------------------------------
                                                                            

V11383_0_1_1_1_ CNPL--------PSSVKK------------------------------------------
V11799_0_1_1_1_ NCPDEMTNFTL-PNSLIS------------------------------------------
V13625_0_1_1_1_ KCPHSLSNILMYPLKVQTV-----------------------------------------
V13909_0_1_1_1_ ------------PPTERAFGACNI------------------------------------
V15054_0_1_1_1_ MHPVENTDMFVIERKKK-------------------------------------------
V15949_0_1_1_1_ CNPL--------PSEVKK------------------------------------------
V16006_0_1_1_2_ CNPI--------PSKVKK------------------------------------------
V16603_0_1_1_2_ SCPSELTNYTL-PKSLIKS-----------------------------------------
V17268_4_1_1_1_ ------------------------------------------------------------
V17268_4_2_1_1_ ------------------------------------------------------------
V17322_0_1_1_1_ ------------------------------------------------------------
V17379_0_4_1_1_ CNPL--------PSNVRK------------------------------------------
V17657_0_1_10_2 SCPKKFTNIT--SKSLIS------------------------------------------
V17657_0_1_1_2_ SCPKEFTNIT--SKSMIS------------------------------------------
V17657_0_1_2_2_ SCPKEFTNIT--SKSMIS------------------------------------------
V17657_0_1_5_2_ SCPKEFTNIT--SKSMIS------------------------------------------
V17657_0_1_6_2_ SCPKEFTNIT--SKSMIS------------------------------------------
V17657_0_1_7_2_ SCPKKFTNIT--SKSLIS------------------------------------------
V17657_0_1_8_2_ SCPKKFTNIT--SKSLIS------------------------------------------
V17710_0_1_2_1_ CNPL--------PSKAKKLPVGDMGYYFREYFTKIDSFTLKFKAKGTESAPQTVDSQVST
M15920_0_1_1_3_ CNPL--------PSEVKK------------------------------------------
M16596_0_1_1_1_ NCPNDLVNYTL-TKTVKAV-----------------------------------------
M17535_0_1_1_1_ CNPL--------PSNVRK------------------------------------------
M17535_0_2_1_1_ CNPL--------PSTAKK------------------------------------------
M18177_0_1_1_1_ CNPI--------PSKVKK------------------------------------------
M18311_0_1_1_1_ KCPHSLSNILMYPLKVQTVSK---------------------------------------
M18690_0_1_1_1_ CNPL--------PNGN--------------------------------------------
M18905_0_2_1_2_ SCPKEFTNIT--SKSMIS------------------------------------------
M18905_0_2_2_2_ SCPKEFTNIT--SKSLIS------------------------------------------
M18905_0_2_3_2_ SCPKEFTNIT--SKSLIS------------------------------------------
M18905_0_2_4_2_ SCPKKFTNIT--SKSLIS------------------------------------------
M18905_0_2_5_2_ SCPKEFTNIT--SKSMIS------------------------------------------
M18905_0_2_6_2_ SCPKEFTNIT--SKSLIS------------------------------------------
M19040_0_1_1_1_ CNPL--------PSKAKK------------------------------------------
M19040_0_1_2_1_ CNPL--------PSKAK-------------------------------------------
M19040_0_1_3_1_ CNPL--------PSKAKK------------------------------------------
M19040_0_1_4_1_ CNPL--------PSTAKK------------------------------------------
M19320_0_1_1_1_ CRPIQ-------------------------------------------------------
M19668_0_2_1_1_ QCPTDTVNVTFVHKG---------------------------------------------
M19820_0_3_2_1_ -NTTEINNVFNTADK---------------------------------------------
M15569_0_1_1_1_ ------------------------------------------------------------
                                                                            

V11383_0_1_1_1_ -------------
V11799_0_1_1_1_ -------------
V13625_0_1_1_1_ -------------
V13909_0_1_1_1_ -------------
V15054_0_1_1_1_ -------------
V15949_0_1_1_1_ -------------
V16006_0_1_1_2_ -------------
V16603_0_1_1_2_ ------------K
V17268_4_1_1_1_ --------LPCLE
V17268_4_2_1_1_ --------LACAK
V17322_0_1_1_1_ -------------
V17379_0_4_1_1_ -------------
V17657_0_1_10_2 -------------
V17657_0_1_1_2_ -------------
V17657_0_1_2_2_ -------------
V17657_0_1_5_2_ -------------
V17657_0_1_6_2_ -------------
V17657_0_1_7_2_ -------------
V17657_0_1_8_2_ -------------
V17710_0_1_2_1_ WQFDLQNDLPCAK
M15920_0_1_1_3_ -------------
M16596_0_1_1_1_ ------------K
M17535_0_1_1_1_ -------------
M17535_0_2_1_1_ -------------
M18177_0_1_1_1_ -------------
M18311_0_1_1_1_ ------------S
M18690_0_1_1_1_ -------------
M18905_0_2_1_2_ -------------
M18905_0_2_2_2_ -------------
M18905_0_2_3_2_ -------------
M18905_0_2_4_2_ -------------
M18905_0_2_5_2_ -------------
M18905_0_2_6_2_ -------------
M19040_0_1_1_1_ -------------
M19040_0_1_2_1_ -------------
M19040_0_1_3_1_ -------------
M19040_0_1_4_1_ -------------
M19320_0_1_1_1_ -------------
M19668_0_2_1_1_ -------------
M19820_0_3_2_1_ -------------
M15569_0_1_1_1_ -------------
                             

CAP1

CLUSTAL format alignment by MAFFT L-INS-i (v7.304b)


V13724_0_1_1_2_ -----ML-------YIVPFFV-FIFSQILEG-----------------------------
V13769_0_1_1_2_ -----MTHEPLSRVFFIAVVAQLIIGSEASQPPSEDPLTPDSHIPAPVLVDPLLCQQLKK
V14698_0_1_1_1_ --------------MMIKIVLCFFCLYEVN------------------------------
V15721_0_1_1_1_ -----MN-------FVIYAV--IVELTSQL------------------------------
V15721_2_1_1_3_ ------------------------------------------------------------
V16419_0_1_2_2_ M-IRQMSIQNQFRIVLMKIFLCFFFLYGVN------------------------------
V6752_0_1_2_1_C ----------------MFFLGCF-------------------------------------
M11760_0_1_1_1_ MFISIMNFP-----FLLLVTT-FLSIYLVT------------------------------
M17399_0_1_1_1_ -----MN-------FVIYAV--IVELTSQL------------------------------
M17542_0_2_1_1_ -----MTG------FVMMNLL-FIFLSGLV------------------------------
M18088_0_1_1_1_ ------------------------------------------------------------
M19927_0_2_3_2_ ------------------------------------------------------------
M19927_0_3_1_2_ -----MN-------ILLPSTL-FVLLVFQI------------------------------
                                                                            

V13724_0_1_1_2_ ---GMQQSEGTFTAQISYRMPQNFTFGGKLSEELP-ETRTNSAVKPGTCNILFSGLD---
V13769_0_1_1_2_ GYETKNAMEAARVAQLLDLCAGKVNESSSASPEIPVGRRLK-----RGSGVVKSLLT---
V14698_0_1_1_1_ ------------------------------------------RYNAEACQLKNSGLT---
V15721_0_1_1_1_ ------------------------------------------YVDGWGCQMSERGLD---
V15721_2_1_1_3_ ------------------------------------------------------------
V16419_0_1_2_2_ ------------------------------------------KCNGETCAAINSGLT---
V6752_0_1_2_1_C ------------------------------------ENFINPEEEIPSCIVIEHGLS---
M11760_0_1_1_1_ -----------------------------------ITARQRRKPKVWGNAIPQKELETSY
M17399_0_1_1_1_ ------------------------------------------YVDGWGCQMSERGLD---
M17542_0_2_1_1_ ---TIHQSDGALIAQPSYRIPKNFTIGRKLPEELPVKTRTYSPVKPGTCNILFSGLD---
M18088_0_1_1_1_ ------------------------------------------------------MLT---
M19927_0_2_3_2_ ----------------------------------------------MGCDMKVRGLD---
M19927_0_3_1_2_ ------------------------------------------IRSGLGCDMKVRGLD---
                                                                            

V13724_0_1_1_2_ DSQKKEIVNIHNKLRQKVANGNQPNQPSAMNMNLLRWDDELAQFAQTLSNGCIA-KHET-
V13769_0_1_1_2_ KEHQKMMLDMHNDYRRRV-------RPQAANMKFMKWDEYLADTAQMWSDECDF-VH-GF
V14698_0_1_1_1_ TSDKIQLVDAHNILRAKVANGQQPGQPPAANMKQVKWDNELAAKAQQWANTCTG-GHDSY
V15721_0_1_1_1_ KKMKNKILKHRNELRQKVANGQERGQPTASNMKQLRWNDELAANAQRAAERCIF-QHTSD
V15721_2_1_1_3_ -------MNLHNKLRQKVANGQQSGQPTASNMKLLRWDNELAANAQRAAEKCLF-EHTPK
V16419_0_1_2_2_ EAEKVELLAAHNKLRAKVANGQQDGQPSAANMKQLVWDDIMAAKAQEWTNKCKS-GHDTY
V6752_0_1_2_1_C KEQINGIVVHHNKLREKVALGKQKKFEQASNIKEMQWDDELATYAQEWVDNC-F-DIRSI
M11760_0_1_1_1_ DDTKKKIVLYHNYFRTKV-------DPPARDMLHMKWYRKAQDAAQKWAEACEYLTHDNV
M17399_0_1_1_1_ KKMKNKILKHRNELRQKVANGQERGQPTASNMKQLRWNDELAANAQRAAERCIF-QHTSD
M17542_0_2_1_1_ DNHKKEIVNIHNKLRQKVANGNQPKQPSAMNMNLLRWDDELAHFAQTLSNGCIA-KHKK-
M18088_0_1_1_1_ KEHQKMMLDMHNDYRRRV-------RPQAANMKFMKWDEYLADTAQMWSDECDF-VH-GF
M19927_0_2_3_2_ ANMKKMILDLHNKKRQTVANGQQSGQPSAANMKELHWDDEIATKAQRSAETCVF-KHTAE
M19927_0_3_1_2_ ANMKKMILDLHNKKRQIVANGQQSGQPSAANMKELHWDDDIAANAQRSAETCVF-QHTAK
                       :  :*  *  *          * ::  : *       **   : *        

V13724_0_1_1_2_ --PKLKKYISVGQNIGKEWS--SVSEKTPNFKSFIDGWFDEVKI--FDSKNVQPFT--FA
V13769_0_1_1_2_ PKELLEKNETVGQNLYL-------GMDSTGFR-AMTMWFDEYEFYEFESGDCEP-----G
V14698_0_1_1_1_ DDRKTSKYPVVGQNFYARYAFGAGSANKINLFSPIQAWYEEVKD--FDRNAVKSYN--FD
V15721_0_1_1_1_ EERTTTKYGVAGESMYA-------GTFSNPLKTAVDMWFEEVRN--VNPSIVDSYDYYPG
V15721_2_1_1_3_ EQTKTNKYVKAGENVYK-------GSFSNPLESAVNLWFSEVKD--VTFAVLRSFDRDFV
V16419_0_1_2_2_ EDRKTSKYPVVGQNCYTYSSKGKGADTKINMNNPVQAWYDEVKD--FDSSTVENFV--YE
V6752_0_1_2_1_C KAKKTKKDKMIGNNLYEEKCFSNCTKTHFSFRDIINMWFNQANKPIVTKHLIKAFL--FY
M11760_0_1_1_1_ TGRWTDDYGSCGQNIFV-------ANVQVPWFFAIKTWFLEKDN--FTYGGNNN----DL
M17399_0_1_1_1_ EERTTTKYGVAGESMYA-------GTFSNPLKTAVDMWFEEVRN--VNPSIVDSYDYYPG
M17542_0_2_1_1_ --PKLKKYISVGQNIGAGWS--SFSEKTPKFKSFIDAWFDEVKI--FDSKNVQPFR--YA
M18088_0_1_1_1_ PKELLEKNETVGQNLYL-------GMDSTGFR-AMTMWFDEYEFYEFESGDCEP-----G
M19927_0_2_3_2_ NLRKSSKYSYLGENIYK-------GSYPDPIPRSVNKWYDEVKD--VTPAVVKSFN-DDG
M19927_0_3_1_2_ NLRKTSKYNYLGENIYM-------GSYPDPIPRSVNAWYDEVKD--VTPAVVKSFR-SGG
                      .    *:.                    :  *: :     .             

V13724_0_1_1_2_ KSYGHYTQVVWARTQAVGCGFT-AFRDHKGVFNKLFVCNYGPSGNYPDS--AVYLPGETC
V13769_0_1_1_2_ EQCGHYVQLVWAESEYLGCGVT-KCINK----GFLVTCHYKPAGNALEV--APYLVGKPC
V14698_0_1_1_1_ SITGHYSQVVWANTEAIGCGYV-SFPKGSWT-EQHIICNYGPAGNFIGQ--PVYLEGIPA
V15721_0_1_1_1_ AVIGHYIQLVWAETEAIGCGYAKSTADG----ESYVFCHYAPRGLFPQQ--SVYKRGSPA
V15721_2_1_1_3_ IKIGHYTQLVWADTEAVGCGFAKSATDG----QNYVFCHYAPRGNIQNQ--PVYKLGSPA
V16419_0_1_2_2_ AKIGHYSQVVWAKTEAVGCGYI-TFQNGEWT-QTNVCCNYGPGGNFKKQ--PMYLVGSPA
V6752_0_1_2_1_C PTICQFTQLIWADTTSVGCGYA-LQSVAEEYYTFVFVCNYAPRGNLLGR--SVYEEGPPC
M11760_0_1_1_1_ GIVGHYTQMVWYSSHKVGCGFH-YCGNSPRP-YYSYVCNYCPIGNYPDRIGRPYEEGKPC
M17399_0_1_1_1_ AVIGHYIQLVWAETEAIGCGYAKSTADG----ESYVFCHYAPRGLFPQQ--SVYKRGSPA
M17542_0_2_1_1_ KSYGHYTQVVWARTQAVGCGFT-AFRDHKGVFNKLFVCNYGPSGNYPGS--AVYLSGKSC
M18088_0_1_1_1_ EQCGHYVQLVWAESEYLGCGVT-KCINK----GFLVTCHYKPAGNALEV--APYLVGKPC
M19927_0_2_3_2_ PMIGHYTQMVWSNTEALGCGLV-TASDS----TSYLFCQYGPGGNYDGE--PIYKQGSPA
M19927_0_3_1_2_ PMIGHYTQMVWANTEALGCGLV-TASNR----NSYVFCQYGPGGNYLGE--PIYKQGPPA
                    :: *::*  :  :***                 *:* * *         *  * ..

V13724_0_1_1_2_ TACKKGCSKLFPGLCNI-------------------------------------------
V13769_0_1_1_2_ SQCP---SKRDGGLCYKKACVTKTECKDLSLNCSC-DLECHN--CATLNKKFCRCICKKG
V14698_0_1_1_1_ SRCRS-KSMQYLGLCSSW-----KKYGEIQLLISK-------------------------
V15721_0_1_1_1_ SACKKGLSSRYPGLCK--------------------------------------------
V15721_2_1_1_3_ SACKNGKSSRYSALCN--------------------------------------------
V16419_0_1_2_2_ SKCDS-KSTEYLGLCKS-------------------------------------------
V6752_0_1_2_1_C STCADNCSTTYPALCQSS-----NLEKEMN------------------------------
M11760_0_1_1_1_ GECKG--SCKYKKLCTNF-----CPYADLWVNCQELNATWHKWLCKGDGMTHCRATCTCG
M17399_0_1_1_1_ SACKKGLSSRYPGLCK--------------------------------------------
M17542_0_2_1_1_ TACRKGCSKLFPGLCNI-------------------------------------------
M18088_0_1_1_1_ SQCP---SKRDGGLCYKKACVTKTECKDLSLNCSC-DLECHN--CATLNKKFCRCICKKG
M19927_0_2_3_2_ SDCKNGKSSKYPGLCN--------------------------------------------
M19927_0_3_1_2_ SDCKNGKSSKYPGLCSK-------------------------------------------
                  *    *     **                                             

V13724_0_1_1_2_ ------------------------------------------------------------
V13769_0_1_1_2_ WDSLDCSKPCADDHLLCNQNPGWPDSFSCPLSEGKVRDLYCRKMCRQCAVVDPKDVKDSK
V14698_0_1_1_1_ ------------------------------------------------------------
V15721_0_1_1_1_ ------------------------------------------------------------
V15721_2_1_1_3_ ------------------------------------------------------------
V16419_0_1_2_2_ ------------------------------------------------------------
V6752_0_1_2_1_C ------------------------------------------------------------
M11760_0_1_1_1_ TNT---------------------------------------------------------
M17399_0_1_1_1_ ------------------------------------------------------------
M17542_0_2_1_1_ ------------------------------------------------------------
M18088_0_1_1_1_ WDSLDCSKPCADDHLLCNQNPGWPDSFSCPLSEGKVRDLYCRKMCRQCAVVDPKDVKDSK
M19927_0_2_3_2_ ------------------------------------------------------------
M19927_0_3_1_2_ ------------------------------------------------------------
                                                                            

V13724_0_1_1_2_ ------------------------------------------------------------
V13769_0_1_1_2_ DYCCGGKVCDAGSVLNPDCDCDVLCPGPDCLDHESIENTDDIHNIYEVSTRSNEEFSRYM
V14698_0_1_1_1_ ------------------------------------------------------------
V15721_0_1_1_1_ ------------------------------------------------------------
V15721_2_1_1_3_ ------------------------------------------------------------
V16419_0_1_2_2_ ------------------------------------------------------------
V6752_0_1_2_1_C ------------------------------------------------------------
M11760_0_1_1_1_ ------------------------------------------------------------
M17399_0_1_1_1_ ------------------------------------------------------------
M17542_0_2_1_1_ ------------------------------------------------------------
M18088_0_1_1_1_ DYCCGGKVCDAGSVLNPDCDCDVLCPGPDCLDHESIENTDDIHNIYEVSTRSNEEFSRYM
M19927_0_2_3_2_ ------------------------------------------------------------
M19927_0_3_1_2_ ------------------------------------------------------------
                                                                            

V13724_0_1_1_2_ ------------------------------------------------------------
V13769_0_1_1_2_ EGGAEQEEKEGQGTETVADEEPEDKQAQGEAPETPKTATKIGSSSSDSLGSFYVWLLPVI
V14698_0_1_1_1_ ------------------------------------------------------------
V15721_0_1_1_1_ ------------------------------------------------------------
V15721_2_1_1_3_ ------------------------------------------------------------
V16419_0_1_2_2_ ------------------------------------------------------------
V6752_0_1_2_1_C ------------------------------------------------------------
M11760_0_1_1_1_ ------------------------------------------------------------
M17399_0_1_1_1_ ------------------------------------------------------------
M17542_0_2_1_1_ ------------------------------------------------------------
M18088_0_1_1_1_ EGGAEQEEKEGQGTETVADEEPEDKQAQGEAPETPKTATKIGSSSSDSLGSFYVWLLPVI
M19927_0_2_3_2_ ------------------------------------------------------------
M19927_0_3_1_2_ ------------------------------------------------------------
                                                                            

V13724_0_1_1_2_ -------
V13769_0_1_1_2_ TLLKQIA
V14698_0_1_1_1_ -------
V15721_0_1_1_1_ -------
V15721_2_1_1_3_ -------
V16419_0_1_2_2_ -------
V6752_0_1_2_1_C -------
M11760_0_1_1_1_ -----IF
M17399_0_1_1_1_ -------
M17542_0_2_1_1_ -------
M18088_0_1_1_1_ TLLKQIA
M19927_0_2_3_2_ -------
M19927_0_3_1_2_ -------
                       
CAP2

CLUSTAL format alignment by MAFFT L-INS-i (v7.304b)


V14078_0_2_1_1_ M------KINCLAIALLCLIIYSLFHETVQKCSITKKGFSKKEINDILDRHNKLRQKVAT
V15721_0_2_1_1_ --------MNFVIYAVI-VELTSQLYVDGWGCQMSERGLDKKMKNKILKHHNELRQKVAN
V16419_0_1_1_2_ MSLQNQFRIVLMKIFLCFFFLYGVNKCNGETCAAINSGLTEAEKVELLAAHNKLRAKVAN
V16419_0_1_3_2_ MSLQNQFRIVLMKIFLCFFFLYGVNKCNGETCAAINSGLTEAEKVELLAAHNKLRAKVAN
M17399_1_1_1_1_ M---NSIKMNTLVLSLM-LAVISFHLLAGWGCEMSKRGLNKNMKQKILNLHNKLRQKVAN
M17598_0_1_1_1_ ---------MMIKIVLSIFLLYEVSNYNIKACEIKQSGLSAADKARLLDAHNRLRAKVAN
M19927_0_1_1_2_ --------MNTFLMFSLFVCVVFQILGSGMGCDMKVRGLDANMKKIILDLHNKKRQIVAN
M19927_0_3_2_1_ --------MNILLLSTLFVLLVFQIIRSGLGCDMKIRGLDANMKKMILDLHNKKRQTVAN
                           .      . :          *     *:       :*  **. *  **.

V14078_0_2_1_1_ GKEKNQPQAKNMYQLKWNAELANLAQSWANNCKFQHN--NNRKTKNFKSVGENVFTK---
V15721_0_2_1_1_ GQERGQPTASNMKQLRWNDELAANAQRAAERCIFQHTSDEERTTTKYGVAGESMYA----
V16419_0_1_1_2_ GQQDGQPSAANMKQLKWNDELATKAQEWANTCKSGHDTYDDRKTSTYSLVGQNFYAYYAM
V16419_0_1_3_2_ GQQDGQPSAANMKQLKWNDELAAKAQEWANTCKSGHDTYDDRKTSTYPLVGQNFYAYYAM
M17399_1_1_1_1_ GQQSGQPTASNMKLLRWDNELAANAQRAAEKCLFEHTPKEQTKTNKYVKAGENVYK----
M17598_0_1_1_1_ GQQNGQPSAANMKQLKWNDELAAKAQEWANTCKSGHDTYDDRKTSTYPLVGQNFYAYYAM
M19927_0_1_1_2_ GQQSGQPSAANMKELHWDDDIAANAQRSAETCVFQHTAKNLRKTNKYSYLGENIYM----
M19927_0_3_2_1_ GQQSGQPSAANMKELHWDDDIAANAQRSAETCVFQHTAKNLRKTSKYNYLGENIYM----
                *:: .** * **  *:*: ::*  **  *: *   *   :  .*..:   *:..:     

V14078_0_2_1_1_ SCYPNCKNFSPLEAVNFWYNEVVKPGFNSKFLKPYQF--NSGYGHYTQVVWATTKFIGCG
V15721_0_2_1_1_ GTFSN----PLKTAVDMWFEEVRN--VNPSIVDSYDYYPGAVIGHYIQLVWAETEAIGCG
V16419_0_1_1_2_ GSGSE-KKIDMNKPVQSWYDEVTD--FDKSKVKKFQSD-GSNTGHYTQVVWAKTTSVGCG
V16419_0_1_3_2_ GSGSE-RKIDMNNPVQSWYDEVKD--FDKSKVKKFKSD-GSNTGHYTQVVWAETKAIGCG
M17399_1_1_1_1_ GSFSN----PLESAVNLWFSEVKD--VTFAVLRSFDSDFVIKIGHYTQLVWADTEAVGCG
M17598_0_1_1_1_ GSGSE-RKIDMKNPVQSWYDEVKD--FDKSKVKKFKSD-GSNTGHYTQVVWAETKAIGCG
M19927_0_1_1_2_ GSYPD----PIPRSVNAWYDEVKD--VTPAVVKSFRSG-GPMIGHYTQMVWANTEALGCG
M19927_0_3_2_1_ GSYPD----PIPRSVNAWYDEVKD--VTPAVVKSFRSG-GPMIGHYTQMVWANTEALGCG
                .  .:        .*: *:.** .  .    :  :        *** *:*** *  :***

V14078_0_2_1_1_ QVIYKEGKFQKVITVCNYSPSGNFLKQTMYEKGKPCSGCKK-CSTQYKGLCV-
V15721_0_2_1_1_ YA--KSTADGESYVFCHYAPRGLFPQQSVYKRGSPASACKKGLSSRYPGLCK-
V16419_0_1_1_2_ YVLFPNGDWTEQHIICNYGPAGNIINQPVYLEGKSASDCGGSVSTQYPGLCS-
V16419_0_1_3_2_ YVLFPNGDWTEQNVICNYGPAGNIINQPVYLEGRSASDC-GSVSTQYPGLCS-
M17399_1_1_1_1_ FA--KSATDGQNYVFCHYAPPGNIQNQPVYKLGSPASACKNGKSSRYSALCN-
M17598_0_1_1_1_ YVLFPNGEWTEQNVICNYGPAGNIINQPVYLEGRSASEC-GSVSTQYPGLCSS
M19927_0_1_1_2_ LV---TASNRNSYVFCQYGPGGNYLGEPIYKQGSPASDCKNGKSSKYPGLCSK
M19927_0_3_2_1_ LV---TASNRNSYVFCQYGPGGNYLGEPIYKQGSPASDCKNGKSSKYPGLCSK
                 .        :   .*:*.* *    :.:*  * ..* *    *::* .**  


CO-Esterase_B

CLUSTAL format alignment by MAFFT L-INS-i (v7.304b)


V15410_0_1_1_1_ ---------------------M--------------------------------------
V16769_0_2_1_2_ ---------------------M--------------------------------------
V17220_0_1_1_1_ ------------------------------------------------------------
V17414_0_1_2_1_ ---------------------M--------------------------------------
V17414_0_1_3_2_ ---------------------M--------------------------------------
V17441_0_2_1_3_ ---------------------M--------------------------------------
V17485_0_1_1_1_ ---------------------MLHGFCKQLKWTRNLIMEEPAELSGAGSKYKQPIPQEED
M18411_0_2_1_1_ MTFGRQMSNFYDTRTYLLSSEM--------------------------------------
M18472_0_1_1_3_ ---------------------M--------------------------------------
M19486_0_1_1_2_ ---------------------M--------------------------------------
                                                                            

V15410_0_1_1_1_ ------------------------------------------------------EVVKIV
V16769_0_2_1_2_ -----------GGSD-----------------------------------------VKRF
V17220_0_1_1_1_ ------------------------------------------------------------
V17414_0_1_2_1_ ------------------------------------------------------QLLDMK
V17414_0_1_3_2_ ------------------------------------------------------QLLDMK
V17441_0_2_1_3_ ------------------------------------------------------ATSTFV
V17485_0_1_1_1_ GEAAFQLLRPTGGNEQSGNSRTPVIRPAAELRGSKSQLKKRRPIREILVIPCTVLLLGIV
M18411_0_2_1_1_ ------------------------------------------------------QLLDMK
M18472_0_1_1_3_ ------------------------------------------------------ATSTFV
M19486_0_1_1_2_ -----------GGSD-----------------------------------------VKRF
                                                                            

V15410_0_1_1_1_ IF-SVICLGIYGAEQDKSSENIIV--HLPNGDVKGEKMTGEDGNVFYSFRGIPFAEPPMG
V16769_0_2_1_2_ LL-LLLIFCLWDVSENSRGNEGIV--VLGKGTIEGIKMYSENKNVFYGYYGIPYAQPPVN
V17220_0_1_1_1_ -----------------------------------------------------MSRPPL-
V17414_0_1_2_1_ VL-LFLGLFILISSLGNSSSDIIV--HLNNGAVRREKMTSEQGDDFFSFRGIPFAEPPVG
V17414_0_1_3_2_ VL-LFLGFFILIPTLGNSSSDVIV--HLNNGAVRREKMTSEQGDDFFSFRGIPFAEPPVG
V17441_0_2_1_3_ IF---ISWTILL--LEASTNDVIV--HINNGAIRGEKMFGENGDVFYSFRGIPYAEPPIG
V17485_0_1_1_1_ LMGVFLVLMLHGQHEKPRLADGLIETEVDCGVVQG---YAEDGA--YAFRGIPYALPPIG
M18411_0_2_1_1_ VL-LFLGFFILIPTLGNSSSDVIV--HLNNGAVRGEKMTSEQGDDFFSFRGIPFAEPPVG
M18472_0_1_1_3_ IF---ISWTILL--LEASTNDVIV--HINNGAIRGEKMFGENGDVFYSFRGIPYAEPPIG
M19486_0_1_1_2_ LL-LLLIFCLWDVSENSRGNEGIV--VLGKGTIEGIKMYSENKNVFYGYYGIPYAQPPVN
                                                                      : **: 

V15410_0_1_1_1_ PLRFKPPVP----NKPWNGVLDATKDRPA-CPQVNFLTQSYEG-EEDCLYLYVYTPKLPE
V16769_0_2_1_2_ KLRFKEPIK----HHGWKYEVRIGKIYPSMCPQW--IRGEVVG-DENCLYVNVFSPRLRP
V17220_0_1_1_1_ ------------------------------CPQWVPEENRVRGKEERCLHVSVFTRQAPG
V17414_0_1_2_1_ NLRFKPPFP----KRPWKDVIDGTKEASV-CLQENFFTKSLDG-SEDCLYLNVFTPKIPT
V17414_0_1_3_2_ NLRFKPPFP----KRPWKDVIDGTKEASV-CLQENFFTKSLDG-SEDCLYLNVFTPKIPT
V17441_0_2_1_3_ NLRFKNPVP----KRPWADVINATQDGPS-CPQMNFFTLKFSG-SEDCLYLNVYTPKLPS
V17485_0_1_1_1_ DLRWQKTLSLNKMEDCWQGTLYAHSSGPH-CYQQPPDRNLINM-DEDCLYLDVYTPDV--
M18411_0_2_1_1_ NLRFKPPFP----KRPWKDVIDGTKEASV-CLQENFFTKSLDG-SEDCLYLNVFTPKIPT
M18472_0_1_1_3_ NLRFKNPVP----KRPWTDVINATQDGPS-CPQMNFFTLKFSG-SEDCLYLNVYTPKLPS
M19486_0_1_1_2_ KLRFKEPIK----HHGWKYEVRIGKIYPSMCPQW--IRGEVVG-DENCLYVNVFSPRLRP
                                              * *           .* **:: *::     

V15410_0_1_1_1_ KE-DTK---FDVFYNIHGGGYQSYGGFSKYYGPG-RFPLDDGIILVSVTYRVSTLGFLS-
V16769_0_2_1_2_ TQLQPYHPLLPVMVYIHGGGFF--RGGMNKYGPE-KLMD-EHKVLVFIQYRLGALGFMS-
V17220_0_1_1_1_ TRSDLSTVLSPVLFVTVNSRFM----SIEPVPPD-FFLD-NGLVVVTVSYRVGALGFLS-
V17414_0_1_2_1_ KNDETK---LNVFFHIHGGGFKMGTGGTTWFGPE-RFPV-NEMVIVSPNYRLGPLGFLS-
V17414_0_1_3_2_ KNDETK---LNVFFHIHGGGFKMGTGGTAWFGPE-RFPV-NEMVIVSPNYRLGPLGFLS-
V17441_0_2_1_3_ SNSDDK---LDVVFHIHGGGFLAFDGGSVLFGPR-RFPL-KSVLLVSLTYRVGPLGFLS-
V17485_0_1_1_1_ TFRDP----KPVVVYFSGNSLLGDDKYSIRLKPSARLAREQQMVFVSVNYRLGPFGFLAL
M18411_0_2_1_1_ KNDETR---LNVFFHIHGGGFKMGTGGTAWFGPE-RFPV-NEMVIVSPNYRLGPLGFLS-
M18472_0_1_1_3_ SNSDDK---LDVVFHIHGGGFLAFDGGSVLFGPR-RFPL-KSVLLVSLTYRVGPLGFLS-
M19486_0_1_1_2_ TQLQPYHPLLPVMVYIHGGGFF--RGGMNKYGPE-KLMD-EHKVLVFIQYRLGALGFMS-
                .  :       *.    ..             *   :   .  :.*   **:..:**:: 

V15410_0_1_1_1_ ----TNDSAATGNYGLFDQLEGLKWIQNNIQYFGGDPNKVTIFGESAGGASIIHQMLSP-
V16769_0_2_1_2_ ----TEDEIFPGNYGMMDIILALQWVQKYIKNFGGDKDQVTLFGNDAGGAAVSMLMVSP-
V17220_0_1_1_1_ ----TGDTHAPGNYGLLDLEEALEWVRNNIEEFGGDPQRVTLMGHGAGAALVAHLLLNPR
V17414_0_1_2_1_ ----TNDSASPGNYGLLDQIEVLHWVRNNIHHFGGDPNKVTIVGLSAGSASVIFQMLSP-
V17414_0_1_3_2_ ----TNDSASPGNYGLLDQIEALHWVRNNIHHFGGDPNKVTIVGLSAGSASVIFQMLSP-
V17441_0_2_1_3_ ----TKDSASPGNYGLLDQTEALRWVRHNIHHFGGNPDRVTLLGQSAGAASVLYQVISP-
V17485_0_1_1_1_ KTFHNKHSSTSGNYGLYDMIAALQWIQMNIESFGGNTRTVTLLGYGSGATAILGLVMSP-
M18411_0_2_1_1_ ----TNDSASPGNYGLLDQIEALHWVRNNIHHFGGDPNKVTIVGLSAGSASVIFQMLSP-
M18472_0_1_1_3_ ----TKDSASPGNYGLLDQTEALRWVRHNIHHFGGNPDRVTLLGQSAGAASVLYQVISP-
M19486_0_1_1_2_ ----TEDEIFPGNYGMMDIILALQWVQKYIKNFGGDKDQVTLFGNDAGGAAVSMLMVSP-
                    . .   .****: *    *.*::  *. ***:   **:.* .:*.: :   ::.* 

V15410_0_1_1_1_ -LSEGLFHRAIAMSGSALCQW-ALQKDPVYWSKKLGKKIGCPIDSSEKLVECLRQKPAKE
V16769_0_2_1_2_ -LAKSLFSAAIVQSGSALCDW-SIEQNPTKFADALAKELDCPYENRTAMYECMQNRHVID
V17220_0_1_1_1_ ITDKKMITGAITMSGSPLCPWSAPLSDPLHQTRRLAEALQCPSEDIQAMMDCLRREPFER
V17414_0_1_2_1_ -LSEGLFHRAIALSGSPLCPW-ALQKEPLYWTKKLAKDVNCPTDPTEKMVVCLRGKSAEE
V17414_0_1_3_2_ -LSEGLFHRAIALSGSPLCPW-ALQKEPLYWTKKLAKDVNCPTDPTEKMVVCLRGKSAEE
V17441_0_2_1_3_ -LAEGLFKRAIMTSGSVLCPW-AFQRDPVYWTIKLAQSLNCPTNNSEDLIRCLRTVSAEE
V17485_0_1_1_1_ -LAKGLFNQVWITGGSADFVN-VTLEEAEKADRVFLKNIEC------KNFHCLTHKKPEK
M18411_0_2_1_1_ -LSEGLFHRAIALSGSPLCPW-ALQKEPLYWTKKLAKDVNCPTDPTEKMVVCLRGKSAEE
M18472_0_1_1_3_ -LAEGLFKRAIMTSGSVLCPW-AFQRDPVYWTIKLAQSLNCPTNNSEDLIRCLRTVSAEE
M19486_0_1_1_2_ -LAKSLFSAAIVQSGSALCDW-SIEQNPTKFADALAKELDCPYENRTVMYECMQNRHVID
                   : ::  .   .**          :.      : : : *          *:       

V15410_0_1_1_1_ VAE--------KGTENMRGLPF----LNMVPTVD-----YNFVLDKPLNIVKERKYNTKI
V16769_0_2_1_2_ IVE--------KQTRIQRKSFL----SVMKPVIDKDWRSSPFLPAHPRDLYKNNEFHK-V
V17220_0_1_1_1_ IIT--------KQQELYDQAPW-ALPPLVAPVVDAGLRVQPAIPIEPEEALKQGNFTRPI
V17414_0_1_2_1_ LIA-----NS-NAMVGNAGMGL----FSFCPTID-----DIFMDTHPLKILEERKHHKNV
V17414_0_1_3_2_ LIA-----NS-NAMVGNAGMGL----FSFCPTID-----DIFMDTHPLKILEERKHHKNV
V17441_0_2_1_3_ LTA--------KGLTSLRGLPV----LTFTPTVD-----DFFLHDTPFNVISQKKYNRDV
V17485_0_1_1_1_ ILEAISLDNSVWGTQNFTDLPIEGENSAAILVVD-----GEIIPNLPSKTLRKNQFND-V
M18411_0_2_1_1_ LIA-----NS-NAMVGNAGMGL----FSFCPTID-----DIFMDTHPLKILEERKHHKNV
M18472_0_1_1_3_ LTA--------KGLTSLRGLPV----LTFTPTVD-----DFFLHDTPFNVISQKKYNRDV
M19486_0_1_1_2_ IVE--------KQTRIQRKSFL----SVMKPVIDKDWRSSPFLPAHPRDLYKNNEFHK-V
                :                              .:*        :   * .   : :.   :

V15410_0_1_1_1_ PLLLGTTKNEG---NCWY--LGRK-----NSPKDFT--------DNEINDVLQQSVDFRP
V16769_0_2_1_2_ PLMAGMTTDEGLNHLQWF--LIRQHTLLRNGPK-FD--------QEYMPQMMDAMMDDKY
V17220_0_1_1_1_ PIVSGVVQEEA---APLFAEMFKR-----DLAEDVTGHPPAMIVEHLLPTVVKSVARFCN
V17414_0_1_2_1_ PLFLGATKDEG---NCWY--HGKT-----NSPEDFT--------EEELLAALKNAVDVRP
V17414_0_1_3_2_ PLFLGATKDEG---NCWY--QRKT-----NSPEDFT--------EEELLAALKNAVDVRP
V17441_0_2_1_3_ PLMIGATKDEG---NSWY--LGRQ-----NPEKDFT--------DDEIFDVLKSAVEVRR
V17485_0_1_1_1_ SLVIGAPAHQLET-------LSRL----QHLSWD---------------DILNHITDRLG
M18411_0_2_1_1_ PLFLGATKDEG---NCWY--QRKT-----NSPEDFT--------EEELLAALKNAVDVRP
M18472_0_1_1_3_ PLMIGATKDEG---NSWY--LGRQ-----NPEKDFT--------DDEIFDVLKSAVEVRR
M19486_0_1_1_2_ PLMAGMTTDEGLNHLQWF--LIRQHTLLRNGPK-FD--------QEYMPQMMDAMMDDKY
                .:. *   .:            :      .                     :.       

V15410_0_1_1_1_ N-VQDKIKLVRDKYFANVTSYKEDVVMPRLGLAITDGMFHKNIWHTAKRMAA-SGTTL-Y
V16769_0_2_1_2_ D-AKTLWEISKAIYFRDISLDMEEDLVLPLVELVGDAMIYHCMDELLRLHSD-KGTEKTF
V17220_0_1_1_1_ H-EEEIIALIRYHYFRSTEPGNGEGVAKATIQVMSDLLYNECQLKWSNLYREISGAAV-F
V17414_0_1_2_1_ N-VDKVVRRVRDKYFSTLKSYKEDDVEKFLGQAITDGMFKKHILQTAKLMSE-SGTET-Y
V17414_0_1_3_2_ N-VDKVVRRVRDKYFSTLKSYKEDDVEKFLGQAITDGMFKKHILQTAKLMSE-SGTET-Y
V17441_0_2_1_3_ N-TEDKVRKIKDKYFSSINSFKDEDVQKELGKALTHGMYHKCIFRTVKTLSE-SGSQV-Y
V17485_0_1_1_1_ NISESVLEEAKDRYFLHL----DEANPLQFARMVSEVRVLCPLFQLARRAGR-HFTNKVY
M18411_0_2_1_1_ N-VDKVVRRVRDKYFSTLKSYKEDDVEKFLGQAITDGMFKKHILQTAKLMSE-SGTET-Y
M18472_0_1_1_3_ N-TEDKVRKIKDKYFSSINSFKDEDVQKELGKALTHGMYHKCIFRTVKTLSE-SGSQV-Y
M19486_0_1_1_2_ D-AKTLWEISKAIYFRDISLDMEEDLVLPLVELVGDAMIYHCMDELLRLHSD-KGTEKTF
                .  .      :  **        :         : .        .  .       :   :

V15410_0_1_1_1_ LYE--------YDYKAPFSS-----SQL-LNKPP-------IYGVCHMD---DLYMFFDG
V16769_0_2_1_2_ AYVFGIRNYANYDDESMNFN-----VQD-FASRS-------FYSNKVGKQAIELPYIFEM
V17220_0_1_1_1_ NYV--------FSYKGSLSTLNPIVAKL-DEKKSGSVITALRRSVAHGD---DLLYAFKD
V17414_0_1_2_1_ LYS--------YDFGTSNDV-----MKMFFNKDK-------DYGVCHGA---DMKALYKV
V17414_0_1_3_2_ LYS--------YDFGTSNDV-----MKMFFNKDK-------DYGVCHGA---DMKALYKV
V17441_0_2_1_3_ FFM--------YDYEAPFSQ-----SQL-FNKPP-------TYGVCHGD---DLYSLFEG
V17485_0_1_1_1_ AYT--------MSYIPGDKK---------------------FDGSAHLL---DIAAILDQ
M18411_0_2_1_1_ LYS--------YDFGTSNDV-----MKMFFNKDK-------DYGVCHGA---DMKALYKV
M18472_0_1_1_3_ FFM--------YDYEAPFSQ-----SQL-FNKPP-------TYGVCHGD---DLYSLFEG
M19486_0_1_1_2_ AYVFGIRNYANYDDESMNFN-----VQD-FASRS-------FYSNKVGKQALELPYIFEM
                 :          .                              .        ::    . 

V15410_0_1_1_1_ LFY-VKSFDERSENVKNKYQ--KIAMNFVKHGKPI--LSDEENEECEWPQAEEEKLFRYH
V16769_0_2_1_2_ ----NSSISANSISLKPQYNVAALWSNFAVHGEPTPEEISKGKIAI-WLPYSPKNQNFYY
V17220_0_1_1_1_ ----LKSLHTEERAIQNELN--KMISDFAR---------TSSSPRTGWNSAQLYAEYKNY
V17414_0_1_2_1_ NLF-PEIFIEGEKEVMKTYR--KLIINFIQHGNPT--FIKDDDVTCEWPAVEKNKLYVYH
V17414_0_1_3_2_ NLF-PEIFIEGEKEVMKTYR--KLIINFIQHGNPT--FIKDDDVTCEWPAVEKNKLYVYH
V17441_0_2_1_3_ FLFQIPNLDDISKKVKHHYQ--NLILNFVKQGNPV---SEKDDIECNWPPVQPNELFCYH
V17485_0_1_1_1_ LDLLLDNVTSEDRAFGQSMR--HLFYHFVKTTKFGDIVQTRPKQVYTYLDVAGQRIFPSY
M18411_0_2_1_1_ NLF-PEIFIEGEKEVMKTYR--KLIINFIQHGNPT--FIIDDDVTCEWPAVEKNKLYVYH
M18472_0_1_1_3_ FLFQIPNLDDISKKVKHHYQ--NLILNFVKQGTPV---PEKDDIECNWPPVQPNELFCYH
M19486_0_1_1_2_ ----NSSISANSISLKPQYNVAALWSNFAVHGEPTPEEISKGKIAI-WLPYSPKNQNFYY
                       .   .  .    .   :  .*              .    :           :

V15410_0_1_1_1_ INEKCSVDIYDDSKDPL--YNFWINEVNN-------------------------------
V16769_0_2_1_2_ IQQIFSQMPYSFRHRELATWNHLLSEA----EASAEAIRWAELNKDPFQPYRAVMWAMIA
V17220_0_1_1_1_ LDISLPPMERRRFRDDDISFLHYVMALSKTPEEGSMSFH--DVQEAEGQNYELIMWILVG
V17414_0_1_2_1_ INSKCSVDVYDETKDDL--YNFWTKEIQDLYSQETTSVK-EEL-----------------
V17414_0_1_3_2_ INSKCSVDVYDETKDDL--YNFWTKEIQDLYSQETTSVK-EEL-----------------
V17441_0_2_1_3_ INRECSIEKYDLKQDEL--YNFWTKEIYETNETNTQGFR-DEL-----------------
V17485_0_1_1_1_ RSHHPHCDLW--LRNDF--YPRYARQ----------------------------------
M18411_0_2_1_1_ INSKCSVDVYDETKDDL--YNFWTKEIQDLYSQETTSVK-EEL-----------------
M18472_0_1_1_3_ INRECSIEKYDLKQDEL--YNFWTKEIYETNETNTQGFR-DEL-----------------
M19486_0_1_1_2_ IQQIFSQMPYSFRHRELATWNHLLSEA----EASAEAIRWAELNKDPFQPYRAVMWAMIA
                 .           :     :                                        

V15410_0_1_1_1_ --------------------------------D
V16769_0_2_1_2_ VAGFLMVVVLVFAAILVNTGRKGSDPIKPFPVD
V17220_0_1_1_1_ VAIFLFLAFVVAAVLFVRQKEKTT-----FVTR
V17414_0_1_2_1_ ---------------------------------
V17414_0_1_3_2_ ---------------------------------
V17441_0_2_1_3_ ---------------------------------
V17485_0_1_1_1_ --------------------------------N
M18411_0_2_1_1_ ---------------------------------
M18472_0_1_1_3_ ---------------------------------
M19486_0_1_1_2_ VAGFLMVVVLVFAAILVNTGRKGSDPIKPFPVD
                                                 
DUF-3472

CLUSTAL format alignment by MAFFT L-INS-i (v7.304b)


V14385_0_1_1_2_ M-------------------------SAKGSKTTVKLEASTASVTSDNIDICDKVITK--
V16242_0_2_1_2_ MKIMHFSTFSLKILLAAFSLLAVSAEESPAEGNELKLTAKNGKLSGPGIGRF-KTLTKFN
M14132_0_1_1_2_ M-------------------------SAKGSKTTVKLEASTASVTSDNIDICDKVITK--
M17901_0_1_1_1_ MKIMHCSTFSLKILLAAFSLLAVSAEESPAEGNELKLTAKNGKLSGPGIGRF-KTLTKFN
                *                         .: .. . :** *....::. .*.   *.:**  

V14385_0_1_1_2_ -WATMYSEIVWDVKFEKTGKLEVSIEISNDDSNAGAEIEVDI-NGEKASAITTP---SGG
V16242_0_2_1_2_ GWTDTKVEIFWDIEFATAGDADIDFLLANRNYQAGALILINFGNKDKNQTIQKPTEFSGG
M14132_0_1_1_2_ -WATMYSEIVWDVKFEKTGKLEVSIEISNDDSNAGAEIEVDI-NGEKASAITTP---SGG
M17901_0_1_1_1_ GWTDTKVEIFWDIEFATAGDADIDFLLANRNYQAGALILINFGNKDKNQTIQKPTEFSGG
                 *:    **.**::* .:*. ::.: ::* : :*** * ::: * :* .:* .*   ***

V14385_0_1_1_2_ WDRFITLPLGSIDITKTGLFTVKVRALRIKGHFAGNLKGVKLFGPPAAAAEEYEI-PSRI
V16242_0_2_1_2_ IDVTKLMRMGSIKVDQPGKYRLVIRALKKKHTYIGELYHIILSGSAIPGSKVVDFYGTGA
M14132_0_1_1_2_ WDRFITLPLGSIDITKTGLFTVKVRALRIKGHFAGNLKGVKLFGPPAAAAEEYEI-PSRI
M17901_0_1_1_1_ IDVTKLMRMGSIKVDQPGKYRLVIRALKKKHTYIGELYHIILSGSAIPGSKVVDFYGTGA
                 *    : :***.: :.* : : :***: *  : *:*  : * *.. ..::  ::  :  

V14385_0_1_1_2_ DTVKLLYKSDSGCDYFYNQVRINSSFPGTYFQVCGFKDGQFGLQESDFSGSKMVIFSLFD
V16242_0_2_1_2_ PSTHLIYSGGNNAVMLYNEMIINSSFPSSFFMAIGFSGGYFGIQENEFNGYKKALFSLWD
M14132_0_1_1_2_ DTVKLLYKSDSGCDYFYNQVRINSSFPGTYFQVCGFKDGQFGLQESDFSGSKMVIFSLFD
M17901_0_1_1_1_ PSTHLIYSGGNNAVMLYNEMIINSSFPSSFFMAIGFSGGYFGIQENEFNGYKKALFSLWD
                 :.:*:*......  :**:: ******.::* . **..* **:**.:*.* * .:***:*

V14385_0_1_1_2_ TVDGKKSPSKDSVALVSQGDEVEIQEPSKESNKRQCFLKYDWKFNEIYQFLIKTLPDEDT
V16242_0_2_1_2_ VVSQERSGEDDLAGVEKAGKGVLVKRFGGEGTGYQSMIAFPWETGKKYHFLLTSKPKD--
M14132_0_1_1_2_ TVDGKKSPSKDSVALVSQGDEVEIQEPSKESNKRQCFLKYDWKFNEIYQFLIKTLPDEDT
M17901_0_1_1_1_ VVSQERSGEDDLAGVEKAGKGVLVKRFGGEGTGYQSMIAFPWDTGKKYHFLLTSKPKD--
                .*. ::* ..* ..: . *. * ::. . *..  *.:: : *. .: *:**:.: *.:  

V14385_0_1_1_2_ KTVLYSAYFYLNEKNRWKHIVTFKVKTEKKTMVGLNAFIEDFFGRHGRFPREASFGPGFY
V16242_0_2_1_2_ KYIVISAYIYYPKEQQWKLMSSLKRVVTKKYLSFFHSFLEDWEGKWGYIPRVASYNP-WV
M14132_0_1_1_2_ KTVLYSAYFYLNEKNRWKHIVTFKVKTEKKTMVGLNAFIEDFFGRHGRFPREASFGPGFY
M17901_0_1_1_1_ KYIVISAYIYYPKEQQWKLMSSLKRVVTKKYLSFFHSFLEDWEGKWGYIPRVASYNP-WV
                * :: ***:*  ::::** : ::*  . ** :  :::*:**: *: * :** **:.* : 

V14385_0_1_1_2_ HTSNGEWIPLMSATFAQDGSLKNTTAGVSDDGRIFLKAGRRTFQETKVGTEVTATTNSRL
V16242_0_2_1_2_ RGTNGKWFQPQVATFSRTGK-SPYVNGWVQDGRFYMSTGGSVKGNIKYGDTIKRNVADEF
M14132_0_1_1_2_ HTSNGEWIPLMSATFAQDGSLKNTTAGVSDDGRIFLKAGRRTFQETKVGTEVTATTNSRL
M17901_0_1_1_1_ RGTNGKWFQPQVATFSRTGK-SPYVNGWVQDGRFYMSTGGSVKGNIKYGDTIKRNVADEF
                : :**:*:    ***:: *. .  . *  :***:::.:*  .  : * *  :. .. ..:

V14385_0_1_1_2_ PDVLDDIDSQLKY-----
V16242_0_2_1_2_ PSVLNDIDKILEEEKFLP
M14132_0_1_1_2_ PDVLDDIDSQLKY-----
M17901_0_1_1_1_ PSVLNDIDKILEEEKFLP
                *.**:***. *:      


GDH

CLUSTAL format alignment by MAFFT L-INS-i (v7.304b)


V14966_0_1_1_1_ MLSNILDSYF-----------LKIYIEMLRHIIHFLPLIIFFDDLSAENS-----NEAKC
V16471_0_1_1_1_ MSR----------------------ISTMNNFF-VFSLIIAEVIAVSGE----FWNETDC
V16471_0_1_2_3_ MTW----------------------ISTMNNFF-VFSLIIAEVIAVSGE----FWNETDC
V17363_0_1_1_1_ -------------------------MNSVNWFS-IVSLMIHFHHSLCEDSFKKFRNE---
V17363_0_1_1_6_ ------------------------------------------------------------
V17397_0_1_1_3_ MDM----------------------------------LLIYFLTSLALNTEIKF-AATEC
V17637_0_1_1_5_ M-----------------------------------------------------------
V17637_0_1_2_1_ MKM-------------------SPSVPSRLFLLFLISLFLFLSKPAAAQEE---------
V17659_0_2_1_3_ M------------------------------FLTAISILLFVATA---------------
V17723_0_1_1_1_ -------------------------MNSLQILFHFITLL-------------GFTGETQG
V25092_0_1_1_2_ ------------------------------------------------------------
V9240_0_1_1_1_G ------------------------------------------------------------
M13414_0_1_1_2_ ------------------------------------------------------------
M13489_0_2_1_1_ ------------------------------------------------------------
M14321_0_1_1_1_ ------------------------------------------------------------
M14525_0_1_1_1_ ------------------------------------------------------------
M16848_0_2_1_1_ MNY----------------------VNSILSGIYLPALISFLFRSKLTPV-----EDTSI
M16848_0_2_2_1_ MSQ---------------------------------------------------------
M17042_0_1_1_1_ MAA----------------------LN--LTGIFLPALMTALLRNRLEPF-----TETPL
M17666_0_1_1_2_ ---------------------------MLRHIIHFLPLIIFFDDLSAENS-----NEAKC
M17666_0_1_2_2_ ---------------------------MLRHIIHFLPLIIFFDDLSAENS-----NEAKC
M19244_0_2_1_4_ ------------------------------------------------------------
M19244_0_2_3_1_ ------------------------------------------------------------
M19244_0_2_4_4_ ------------------------------------------------------------
M19504_0_3_1_1_ ------------------------------------------------------------
M19513_0_1_1_1_ MKK-----FFTVVLTASTPIKVERIMNSLQILFHFITLL-------------GFTGETQG
M19513_0_1_2_1_ -------------------------MNSLQILFHFITLL-------------GFTGETQG
M19805_0_1_1_2_ MKM-------------------SPSVPSRLFLLSLISLFLFLSKPAAAQEE---------
                                                                            

V14966_0_1_1_1_ -LKD--HDFDYIVVGSGSTGGALASRLSETPNVRVLLLEAGKTPTP----ESFIPYMLYK
V16471_0_1_1_1_ DLGNLYSRYDFIVVGAGASGATVAARLSQNPRISVLLIEAGGFPLK----LTDIPYFAAG
V16471_0_1_2_3_ DLGNLYSRYDFIVVGAGASGATVAARLSQNPRISVLLIEAGGFPLK----LTDIPYFAAG
V17363_0_1_1_1_ ------KVYDFIVVGGGAAGSVVAGRLSENKDQKVLLLEAGGFPLY----VTYNPYFTFG
V17363_0_1_1_6_ ------------------------------------------------------------
V17397_0_1_1_3_ -LDN--NEFDYIVVGSGSSGGPVASRLSETENVRVLLLEAGGEPLD----VSNIPLISFK
V17637_0_1_1_5_ ------------------------------------------------------------
V17637_0_1_2_1_ -WTP--SDFDFIVVGAGSAGAVVASRLTEDPNVQLLLLEAGGYPPRP---QTEIPYYTFR
V17659_0_2_1_3_ -VNS--EEYDFIVVGSGSAGAVVANRLTEIPSISVLLLEAGIDPDTDDSNYEDIPY-KIG
V17723_0_1_1_1_ DADN--REVDFIVVGAGAAGAAVASRLSENGQHSVLLLEAGEEPLQ----LTKIPYFSFG
V25092_0_1_1_2_ ------------------------------------------------------------
V9240_0_1_1_1_G ------------------------------------------------------------
M13414_0_1_1_2_ ------------------------------------------------------------
M13489_0_2_1_1_ ------------------------------------------------------------
M14321_0_1_1_1_ ------------------------------------------------------------
M14525_0_1_1_1_ ------------------------------------------------------------
M16848_0_2_1_1_ -FH---DEYDYIIVGSGPAGSILANRLSKDPAVKILLLEAGKKDNV----TTEIPAATIA
M16848_0_2_2_1_ -------------IGSGPAGSILANRLSKDPAVKILLLEAGKKDNV----TTEIPAATIA
M17042_0_1_1_1_ -L----ETYDYIIVGSGHGGSIVANRLSENPDHKILLLEAGSKDNV----STQVPVLMFA
M17666_0_1_1_2_ -LKD--HDFDYIVVGSGSTGGALASRLSETPNVRVLLLEAGKTPTP----ESFIPYMLYK
M17666_0_1_2_2_ -LKD--HDFDYIVVGSGSTGGALASRLSETPNVRVLLLEAGKTPTP----ESFIPYMLYK
M19244_0_2_1_4_ ------------------------------------------------------------
M19244_0_2_3_1_ ------------------------------------------------------------
M19244_0_2_4_4_ ------------------------------------------------------------
M19504_0_3_1_1_ ------------------------------------------------------------
M19513_0_1_1_1_ DADN--REVDFIVVGAGAAGAAVASRLSENGQHSVLLLEAGEEPLQ----LTKIPYFSFG
M19513_0_1_2_1_ DADN--REVDFIVVGAGAAGAAVASRLSENGQHSVLLLEAGEEPLQ----LTKIPYFSFG
M19805_0_1_1_2_ -WTP--SDFDFIVVGAGSAGAVVASRLTEDPNVQLLLLEAGGYPPRP---QTEIPYYTFR
                                                                            

V14966_0_1_1_1_ TINSEMDWNFTSTSQKYCCYLSENSELHLTRGKALGGTSSLNFMTYTRGFREDYDKWA-E
V16471_0_1_1_1_ PVI-LHDWGYETERQEFAFLQYNDQKTPFPRGKGLGGSTLINGLVATRGCKRDYDLWS-E
V16471_0_1_2_3_ PVI-LHDWGYETERQEFAFLQYNDQKTPFPRGKGLGGSTLINGLVATRGCKRDYDLWS-E
V17363_0_1_1_1_ PLRGVQDWDFLTEKQKY-FYQYVDQKTHYPMGKGLGGGTLINAMIVTRGCKRDYDLWR-E
V17363_0_1_1_6_ ------------------------------------------------------------
V17397_0_1_1_3_ ALNSKMDWNFSTVRQLHCCLGLKQEKVLVNRGKALGGTSSLNFMTYTRGFREDYNGWA-E
V17637_0_1_1_5_ ------------------------------------------------------------
V17637_0_1_2_1_ TVGSEIDWDFYNEPQETCCKGFIGGKWSWPRGKVLGGSSVLNGLVYTRGFRQDFDAWE-A
V17659_0_2_1_3_ KYPAQLNWGFLSTPQSKCCLALKNQRQEWPRGRVLGGTSTINNNGHTRGNRHDFDHWAND
V17723_0_1_1_1_ PLRGKMDWNYKTEKLEHSGFNYFDQKIHWPRGKALGGSTAINALFYTRGDKQDYDHWK-D
V25092_0_1_1_2_ ------------------------------------------------------------
V9240_0_1_1_1_G ------------------------------------------------------------
M13414_0_1_1_2_ ------------------------------------------------------------
M13489_0_2_1_1_ -------------------------------------------MIVTRGCKRDYDVWR-E
M14321_0_1_1_1_ ------------------------------------------------------------
M14525_0_1_1_1_ ----------------------------------------MSLMIHTRGNKIDFDDWS-K
M16848_0_2_1_1_ LIGSDYDWFYETTPQKRVCLRNPDNKCSISSGRVIGGSSSINYMMHTRGNKLDYDEWF-K
M16848_0_2_2_1_ LIGSDYDWFYETTPQKRVCLRNPDNKCSISSGRVIGGSSSINYMMHTRGNKLDYDEWF-K
M17042_0_1_1_1_ LIRKGYDWNYDMVPQKRACYGMNNNICNIVSGKVVGGSSTLDMMLYLRPTREDFDKWE-K
M17666_0_1_1_2_ TINSEMDWNFTSTSQKYCCYLSENSELHLTRGKALGGTSSLNFMTYTRGFREDYDKWA-E
M17666_0_1_2_2_ TINSEMDWNFTSTSQKYCCYLSENSELHLTRGKALGGTSSLNFMTYTRGFREDYDKWA-E
M19244_0_2_1_4_ ------------------------------------------------------------
M19244_0_2_3_1_ ------------------------------------------------------------
M19244_0_2_4_4_ ------------------------------------------------------------
M19504_0_3_1_1_ ------------------------------------------------------------
M19513_0_1_1_1_ PLRGKMDWNYKTEKLEHSGFNYFDQKIHWPRGKALGGSTAINALFYTRGDKQDYDHWK-D
M19513_0_1_2_1_ PLRGKMDWNYKTEKLEHSGFNYFDQKIHWPRGKALGGSTAINALFYTRGDKQDYDHWK-D
M19805_0_1_1_2_ TVGSEIDWDFYNEPQETCCKGFIGGKWSWPRGKVLGGSSVLNGLVYTRGFRQDFDAWE-A
                                                                            

V14966_0_1_1_1_ LGNDGWSWNDVFPYLLKLEDYRPEIPDPEDVPYHHKGGPITVE--FPSFRTPLAKSFLDA
V16471_0_1_1_1_ LGNDGWDYESLLPFFKKLEDYQAEIIQDEDRNYHGFKGPVDVA--DPAYTTNLEEAFVQA
V16471_0_1_2_3_ LGNDGWDYESLLPFFKKLEDYQAEIIQDEDRNYHGFKGPVDVA--DPAYTTNLEEAFVQA
V17363_0_1_1_1_ LGNEGWGYEDVLPYFKKSETYYGKIFQEEDKNYHGFSGPVAVS--PISYETDMKAAFVKA
V17363_0_1_1_6_ ------------------------------------------------------------
V17397_0_1_1_3_ LGNEGWSWDEVFPYLLKLEDYRGEIPNHEDVPYHRKGGPMTVE--IPKFKTPMARAFLDA
V17637_0_1_1_5_ ------------------------------------------------------------
V17637_0_1_2_1_ KGNEGWGYEDVLPYFKKLEDYQVPA-NPDDAEYFGKGGPQVVS--NPGFRTPLAYSFLEA
V17659_0_2_1_3_ LGNWGWRYKDLLPYFIKSENYEVPY-TRYDMPYHGFDGLLPVS--IPRYQTPLADAWLQG
V17723_0_1_1_1_ LGNEGWGYEDLLPLFKKMEDYRAPLIHESDREVHGTGGPMIVD--RPPFSTSVADAFLEA
V25092_0_1_1_2_ ------------------------------------------------------------
V9240_0_1_1_1_G ------------------------------------------------------------
M13414_0_1_1_2_ ------------------------------------------------------------
M13489_0_2_1_1_ LGNEGWGYEDVLPYFKKSETYYGKIFQEDDRNYHGFNGPVAVS--PISYETEMKPAFVKA
M14321_0_1_1_1_ ------------------------------------------------------------
M14525_0_1_1_1_ EGNSGWSYDEVLPFFKKYENYTEDGKCVEN-KYHGCSGELPVSSLPKSAERKTTEYFIKG
M16848_0_2_1_1_ EGNTGWSYEDVLPYFKKYERFINNGKCTED-KYHGCNGELPVSQLIPGIEREMTGRYISA
M16848_0_2_2_1_ EGNTGWSYEDVLPYFKKYERFINNGKCTED-KYHGCNGELPVSQLIPGIEREMTGRYISA
M17042_0_1_1_1_ LGNPGWSYNEVLPFFKKSEDYRINGNCSEN-EYHGCGGELFIGPLPEGAEGKETKYFLKA
M17666_0_1_1_2_ LGNDGWSWNDVFPYLLKLEDYRPEIPDPEDVPYHHKGGPITVE--FPSFRTPLAKSFLDA
M17666_0_1_2_2_ LGNDGWSWNDVFPYLLKLEDYRPEIPDPEDVPYHHKGGPITVE--FPSFRTPLAKSFLDA
M19244_0_2_1_4_ --------------------------------------------------------MSKP
M19244_0_2_3_1_ ------------------------------------------------------------
M19244_0_2_4_4_ --------------------------------------------------------MSKP
M19504_0_3_1_1_ ------------------------------------------------------------
M19513_0_1_1_1_ LGNEGWGYEDLLPLFKKMEDYRAPLIHESDREVHGTGGPMIVD--RPPFSTSVADAFLEA
M19513_0_1_2_1_ LGNEGWGYEDLLPLFKKIEDYRAPLIHESDREVHGTGGPMIVD--RPPFSTSVADAFLEA
M19805_0_1_1_2_ KGNEGWGYEDVLPYFKKLEDYQVPA-NPDDAEYFGKGGPQVVS--NPGFRTPLAYSFLEA
                                                                            

V14966_0_1_1_1_ AVELEHPLIDYNARGQIGFMYPPVNTRNGTRCGTYLGYIL-PAMKRSNFVVETEAFVTKI
V16471_0_1_1_1_ VKQIGYPILDYNAKTLTGVGNPVFMLRKGRRCSTYVAYIK-PAMKRNNFHVATNAHVTKI
V16471_0_1_2_3_ VKQIGYPILDYNAKTLTGVGNPVFMLRKGRRCSTYVAYIK-PAMKRNNFHVATNAHVTKI
V17363_0_1_1_1_ GEDIGYRLTDYNAKNLTGITDPVFILYTGKRWSTYKAYIE-PKLKKENLHVITKANVVKI
V17363_0_1_1_6_ ---------------------------------------------------------MKI
V17397_0_1_1_3_ AEPMGYNVIDYNAREQIGFMYPPVTTRNGSRCSTYVAYIQ-PAMKKNNFVVESESLVTKI
V17637_0_1_1_5_ ------------------------------------------RKKEKNLHIVTNALATKI
V17637_0_1_2_1_ GRELGYAALDVNGKHNTGFTLPVFSIKNGTRFSTYDGYLKEPEKKRKNLHIVTNALATKI
V17659_0_2_1_3_ ARELGYPDVDHNAQFQTGFMYPVSTMHNGEAYNTHKAFIR-PFKHRKNFHIRTEALVTKI
V17723_0_1_1_1_ GKEMGYQVNDYNSGTQTGFSNPVYILANGSRYNAYDAYVK-PFLHRKNLQVISNALVTKV
V25092_0_1_1_2_ ------------------------------------------------------------
V9240_0_1_1_1_G ------------------------------------------------------------
M13414_0_1_1_2_ ------------------------------------------------------------
M13489_0_2_1_1_ GEESGYRLTDYNAKNLTGVADPVFILYNGRRWSTYKAYIE-PKIRKENFHVITKAKVVKI
M14321_0_1_1_1_ ------------------------------------------------------------
M14525_0_1_1_1_ AEELGFESIDPNGEKQLGVTRGRYTMRDGGRISSASAFLR-PVQDRSNLHIVVDAFVHKV
M16848_0_2_1_1_ WQDLGYNVVDSNAEGQLGVTRGYYTQQDVTRFSATTAFLR-PIQNRTNLHIVLEAFVHKI
M16848_0_2_2_1_ WQDLGYNVVDSNAEGQLGVTRGYYTQQDVTRFSATTAFLR-PIQNRTNLHIVLEAFVHKI
M17042_0_1_1_1_ AKEMGFDEVDYNGPTQIGVSRNQFTLRDAIRQSAATAFLR-PVMTRSNLHISLDSFVHKI
M17666_0_1_1_2_ AVELEHPLIDYNARGQIGFMYPPVNTRNGTRCGTYLGYIL-PAMKRSNFVVETEAFVTKI
M17666_0_1_2_2_ AVELEHPLIDYNARGQIGFMYPPVNTRNGTRCGTYLGYIL-PAMKRSNFVVETEAFVTKI
M19244_0_2_1_4_ LKRVDIILRIIMLKWKQALRSQFFSIINGRRCSTYSAYIQ-PSMKRKNFYVAIHANVVKI
M19244_0_2_3_1_ --------------------------------------------------------MISI
M19244_0_2_4_4_ LKRVDIILRIIMLKWKQALRSQFFSIINGRRCSTYSAYIQ-PSMKRKNFYVAIHANVVKI
M19504_0_3_1_1_ -------------------MYPVSTMHNGEAYNTHKAFIR-PFKHRKNFHIRTEALVTKI
M19513_0_1_1_1_ GKEMGYQVNDYNSGTQTGFSNPVYILANGSRYNAYDAYVK-PFLHRKNLQVISNALVTKV
M19513_0_1_2_1_ GKEMGYQVNDYNSGTQTGFSNPVYILANGSRYNAYDAYVK-PFLHRKNLQVISNALVTKV
M19805_0_1_1_2_ GRELGYAALDVNGKHNTGFTLPVFSIKNGTRFSTYDGYLKEPEKKRKNLHIVTNALATKI
                                                                            

V14966_0_1_1_1_ LIN-ENNVATGVRYDK-GDKICIAKARREVIVSAGAFGSPHLLLLSGIGPKDDLRKLGIN
V16471_0_1_1_1_ LFD-EHKRAIGVEFEN-KGRKRTIYSSKEVIVSGGSINSPQLLMVSGIGPEETLSRYNIP
V16471_0_1_2_3_ LFD-EHKRAIGVEFEN-KGRKRTIYSSKEVIVSGGSINSPQLLMVSGIGPEETLSRYNIP
V17363_0_1_1_1_ LFD-KSKRARGVIFEK-NDRKWTVYSSKEVILSAGAIKSPQLMMVSGVGPRDTLSKYKIP
V17363_0_1_1_6_ MM----------------------------------------------------------
V17397_0_1_1_3_ IIN-EDKVATGVEYEKQDGENCTAKAKREVIVSAGVIGSPQLLMLSGIGPKDHLKSLGID
V17637_0_1_1_5_ TF--EGKRATGIIFEH-GGKVWKAEATKEVILSSSSANTPQLLMLSGVGPQDHLKSLKIP
V17637_0_1_2_1_ TF--EGKRATGIIFEH-GGKVWKAEATKEVILSSSSANTPQLLMLSGVGPQDHLKSLKIP
V17659_0_2_1_3_ LIDKKTKDATGVEYEF-RGKLRRAIARKEVIISAGAVQSPQILMVSGIGPKDHLKEFNIP
V17723_0_1_1_1_ LFD-GNKKAVGVEFEI-DGKSLMVKSKKEVVLCAGASNSPQLLMLSGIGPKETLDRFQIP
V25092_0_1_1_2_ ------------------------------------------------------------
V9240_0_1_1_1_G ------------------------------------------------------------
M13414_0_1_1_2_ -------------------------------------------MLGSVASDN--------
M13489_0_2_1_1_ LFD-NKKTARGIIFEK-NGRKWTAYSSKEVILSAGAIKSPQLMMVSGVGPRDTLSRFKIP
M14321_0_1_1_1_ ------------------------------------------------------------
M14525_0_1_1_1_ LIDSSNKSVTGVEFEK-DGKITQIKARKEVILSAGTYSSPKILMLSGIGPKEELEKFKIP
M16848_0_2_1_1_ LINSEKKSVIGVEFEK-DGKINRIKAKKEVILSAGVYSSPKILMLSGIGPKEELERFKIP
M16848_0_2_2_1_ LINSEKKSVIGVEFEK-DGKINRIKAKKEVILSAGVYSSPKILMLSGIGPKEELERFKIP
M17042_0_1_1_1_ IIDPETKTAVGVEFEK-NGQIIQVTARKEVILSAGIYSSPKILMLSGIGPKEEIDKFKIP
M17666_0_1_1_2_ LIN-ENNVATGVRYDK-GDKICIAKARREVIVSAGAFGSPHLLLLSGIGPKDDLRKLGIN
M17666_0_1_2_2_ LIN-ENNVATGVRYDK-GDKICIAKARREVIVSAGAFGSPHLLLLSGIGPKDDLRKLGIN
M19244_0_2_1_4_ LF--KGKKAVGVIYET-NATEHTVHSKKEVIISTGGIKSPQLLMVSGIGPQETLSRYDIP
M19244_0_2_3_1_ LF--K-------------------------------------------------------
M19244_0_2_4_4_ LF--KGKKAVGVIYET-NATEHTVHSKKEVIISTGGIKSPQLLMVSGIGPQETLSRYDIP
M19504_0_3_1_1_ LIDKKTKDATGVEYEF-RGKLRRASARKEVIISAGAVQSPQILMVSGIGPKDHLKEFNIP
M19513_0_1_1_1_ LFD-GNKKAVGVEFEI-DGKSLMVKSKKEVVLCAGASNSPQLLMLSGIGPKETLDKFKIP
M19513_0_1_2_1_ LFD-GNKKAVGVEFEI-DGKSLMVKSKKEVVLCAGASNSPQLLMLSGIGPKETLDRFQIP
M19805_0_1_1_2_ TF--EGKRATGIIFEH-GGKVWKAEATKEVILSSSSANTPQLLMLSGVGPQDHLKSLKIP
                                                                            

V14966_0_1_1_1_ PLVNLPGVGQNYHDHVAL-SGTSYFLNETVAYNRDRYETPEYLEEWQQNR---TGPMTSP
V16471_0_1_1_1_ VVINLQGVGQNLQDHLTV-IGVSFTVNPGVGIDHTTAMTSTTMEQWETKG---EGPLTVP
V16471_0_1_2_3_ VVINLQGVGQNLQDHLTV-IGVSFTVNPGVGIDHTTAMTSTTMEQWETKG---EGPLTVP
V17363_0_1_1_1_ VVANSPGVGQHFQDHVQI-LGNTFTTNRGIGINPMTAVTAETMEEWEIHGKVLSGPLTVP
V17363_0_1_1_6_ ---------------------------------------------W--------------
V17397_0_1_1_3_ VVVDLPGVGQNYQDHVTM-GGIEYEIESPVTYNSVRYETDEYEKEWEFNR---TGPMGCP
V17637_0_1_1_5_ IVHHLPGVGQRVKDHVGM-NGLFFHIDVPSSFGYGKYDTEENMKLWKERR---LGPLTGV
V17637_0_1_2_1_ IVHHLPGVGQRVKDHVGM-NGLFFHIDVPSSFGYGKYDTEENMKLWKERR---LGPLTGV
V17659_0_2_1_3_ VIVDLPGVGENLINHMSF-HGLIFNLNVSVTFNDSKVLTEENFRLWEDQR---IGPLTVI
V17723_0_1_1_1_ VVNDLIGVGSNLRDHILVGGGVTYTFPDYVGINHNYMVNAETLELWETKG---EGPLTVP
V25092_0_1_1_2_ ------------------------------------------------------------
V9240_0_1_1_1_G ------------------------------------------------------------
M13414_0_1_1_2_ --------GTQLKTMINI------------------------------------------
M13489_0_2_1_1_ VVADSPGVGQHFQDHVQI-LGNTFTTAPGIGINPMTAMTAETMEQWEIDG---TGPLTVP
M14321_0_1_1_1_ ------------------------------------------------------------
M14525_0_1_1_1_ IIAELPGVGKNLQELVAV--PVSAHTGRPIPEDEPNIIDPVAIRGWLKGT---GGLMASS
M16848_0_2_1_1_ VVVDLPGVGKNLQEVIGS--LAIINTENNVSSDEFNIIATPEINKWQQKK---GGLLSTP
M16848_0_2_2_1_ VVVDLPGVGKNLQEVIGS--LAIINTENNVSSDEFNIIATPEINKWQQKK---GGLLSTP
M17042_0_1_1_1_ VIVNLPGVGQNLLEKTGP--FIMFTTGKDLPIEFQNAVNTTTIKQWNSGK----GLMGSS
M17666_0_1_1_2_ PLVNLPGVGQNYHDHVAL-SGTSYFLNETVAYNRDRYETPEYLEEWQQNR---TGPMTSP
M17666_0_1_2_2_ PLVNLPGVGQNYHDHVAL-SGTSYFLNETVAYNRDRYETPEYLEEWQQNR---TGPMTSP
M19244_0_2_1_4_ IVVNLPGVGENLQDHVAV-SGIVFTANPGIGIDPLTDMTPATMEEWETKG---KGPLTVP
M19244_0_2_3_1_ ------------------------------------------------------------
M19244_0_2_4_4_ IVVNLPGVGENLQDHVAV-SGIVFTANPGIGIDPLTDMTPATMEEWETKG---KGPLTVP
M19504_0_3_1_1_ VIVDLPGVGENLINHMSF-HGLIFNLNVSVTFNDSKVLTEENFRLWEDQR---IGPLTVI
M19513_0_1_1_1_ VVSDLIGVGSNLRDHILVGGGVTYTFPDYVGINHNYMVNAETLELWETKG---EGPLTVP
M19513_0_1_2_1_ VVNDLIGVGSNLRDHILVGGGVTYTFPDYVGINHNYMVNAETLELWETKG---EGPLTVP
M19805_0_1_1_2_ IVHHLPGVGQRVKDHVGM-NGLFFHIDVPSSFGYGKYDTEENMKLWKERR---LGPLTGV
                                                                            

V14966_0_1_1_1_ IGIEGLAFIASDFAEST-TWPDIELYFVTDPTIRFYHPAAAKVY--------NLLNIGNY
V16471_0_1_1_1_ NRGQGIAFLNTKFADESIDYPDMEIYL---------MQPAGQNLVL-------------N
V16471_0_1_2_3_ NRGQGIAFLNTKFADESIDYPDMEIYL---------MQPAGQNLVL-------------N
V17363_0_1_1_1_ ARTQGVAFVNSKYADPSIDYPDIEIIM---------NQPPDPDLGL-KDAVKSAFQSKEN
V17363_0_1_1_6_ ------------------------------------------------------------
V17397_0_1_1_3_ ESFEGVAYFASNYSSSP-TWPDIEIFFNSDNAVKIIRPLTKPLF--------RSFLPPDD
V17637_0_1_1_5_ ATNEGMAFIHSKYAEKG-TAPDIEIVQLSDTLANPTHKTNPMKTSLDLELFNESLQPEQG
V17637_0_1_2_1_ ATNEGMAFIHSKYAEKG-TAPDIEIVQLSDTLANPTHKTNPMKTSLDLELFNESLQPEQG
V17659_0_2_1_3_ EKHEGKAYLSSNKNDKS-DYPDYELKL---------TSYHSPNWGLPKDLYDKYFGPIPN
V17723_0_1_1_1_ IRCEGISFINSKFAPSDGDYPDVEIVM---------HQLPGFNLDMYPQAAKALCIPDDN
V25092_0_1_1_2_ ------------------------------------------------------------
V9240_0_1_1_1_G ------------------------------------------------------------
M13414_0_1_1_2_ ----------------------------------------------NDKVYNGFFHPFAA
M13489_0_2_1_1_ ARTQGLAFVNTKYADPNIDYPDIEIIM---------NQPPDPDLGL-KEAVKPAFQPKEN
M14321_0_1_1_1_ ------------------------------------------------------------
M14525_0_1_1_1_ SGMDAYTFAKSKYETQ--EKPDLFLIFMSMPIYNVLQSYIRNSFGIVQSIWNEHYAPLAD
M16848_0_2_1_1_ DGLEAYAFMKSEYEKT--DKPDLMSIIYSLPIYDVFVRFIQKAFSINDELWQDCCESFTN
M16848_0_2_2_1_ DGLEAYAFMKSEYEKT--DKPDLMSIIYSLPIYDVFVRFIQKAFSINDELWQDCCESFTN
M17042_0_1_1_1_ TGLDAVVFIKTNNTDTASKSADIAILFQSLPMHSITASFLRDGTGFSEEFWEKNMAVHVN
M17666_0_1_1_2_ IGIEGLAFIASDFAEST-TWPDIELYFVTDPTIRFYHPAAAKVY--------NLLNIGNY
M17666_0_1_2_2_ IGIEGLAFIASDFAEST-TWPDIELYFVTDPTIRFYHPAAAKVY--------NLLNIGNY
M19244_0_2_1_4_ GRVQGISFLNTEFADKDIDFPDFEITI---------FQPPGFDLGM-KKEVTPALMSKDN
M19244_0_2_3_1_ -------FF---------------------------------------------------
M19244_0_2_4_4_ GRVQGISFLNTEFADKDIDFPDFELTI---------LQPPGFDLGM-KKEVTPALMSKDN
M19504_0_3_1_1_ EKHEGKAYLSSNKNDKS-DYPDYELKL---------TSYHSPNWGLPKDLYDKYFGPIPN
M19513_0_1_1_1_ IRCEGISFINSKFAPSDGDYPDVEIVM---------HQLPGFNLDMYPQAAKALCIPDDN
M19513_0_1_2_1_ IRCEGISFINSKFAPSDGDYPDVEIVM---------HQLPGFNLDMYPQAAKALCIPDDN
M19805_0_1_1_2_ ATNEGMAFIHSKYAEKG-TAPDIEIVQLSDTLANPTHKTNPMKTSLDLELFNESLQPEQG
                                                                            

V14966_0_1_1_1_ NDIITIVPIFLRPRSRGYLTLRSNNPYDPPLMDPQLLSHPKDRATLAQAIEFIEKIFGTE
V16471_0_1_1_1_ REVVYAFPVILRPESKGYVSIRSDSGLDDPIIQPNYLSNPKDVEVLVDAIKKTYQVMNQS
V16471_0_1_2_3_ REVVYAFPVILRPESKGYVSIRSDSGLDDPIIQPNYLSNPKDVEVLVDAIKKTYQVMNQS
V17363_0_1_1_1_ LPQYSTFPILLRPKSVGYMTIQSADPNVDPIIQPNYLVEDHDVEILVEAQK---------
V17363_0_1_1_6_ -------------------------------------------KFLLKRKKIIYKLMNQS
V17397_0_1_1_3_ KDAITFLPILLRPKSRGELKLRSRNPHDHPLINPRFLTHDDDKAVLAQGIQFAHKIVVTK
V17637_0_1_1_5_ KEGFLLFPILQDVRSEGTITLKSSDPHDPPLIDMKYLKDPRDAKLLLEGIKLSFDIANTA
V17637_0_1_2_1_ KEGFLLFPILQDVRSEGTITLKSSDPHEPPLIDMKYLKDPRDAKLLLEGIKLSFDIANTA
V17659_0_2_1_3_ QPQISFIPILLHPKSVGHISLASSDIHDYPIIEPNSFDDPSDMDVLLEATRVIFDLMNTK
V17723_0_1_1_1_ ENAIMMSPINLRPKSIGFLTLRSSDPHDPPLIQPNYLAEENDVEVLVDALKFCTKLMETE
V25092_0_1_1_2_ ---------------------------------------------MLEGIRMAQKFVNTS
V9240_0_1_1_1_G -------------------------------------------------------MMETE
M13414_0_1_1_2_ VDTFSLHPIVLRPKSRGNIKLASASPFAKPIIDPNYYEHEDDLKVITEGIKVSMKIGLNP
M13489_0_2_1_1_ LPQYSTFPILLRPKSVGYVTIQSSDPNVDPIIQPNYLGEEYDVEVLIEAQKFIYKLMNQS
M14321_0_1_1_1_ ----------------------------------------------MESIRFVKQFLNGS
M14525_0_1_1_1_ KEIYNIFVMNVNPRSRGEVTLNSTDPNDQAALDLNIFADEVDKKILLEGIRMAQKFVNTS
M16848_0_2_1_1_ KESFLLLYGILRPLSKGTITLKSSDPHHSPMIDPNYFAVEEDKIRLLEGMRFSQRLVNTS
M16848_0_2_2_1_ KESFLLLYGILRPLSKGTITLKSSDPHHSPMIDPNYFAVEEDKIRLLEGMRFSQRLVNTS
M17042_0_1_1_1_ KISVALHPVLLQPKTRGTVTIRSNDPHDHPIIDPNFFADERDLKNLIEGYRLAEKFINTT
M17666_0_1_1_2_ NDIITIVPIFLRPRSRGYLTLRSNNPYDPPLMDPQLLSHPKDRATLAQAIEFIEKIFGTE
M17666_0_1_2_2_ NDIITIVPIFLRPRSRGYLTLRSNNPYDPPLMDPQLLSHPKDRATLAQ------------
M19244_0_2_1_4_ VPVVYIVPTLLRPKSIGYISIRSPNGLDDPIIQHNYLSDPDDVEKLVDAIKVSYNIMNQS
M19244_0_2_3_1_ ---------------------------------------------LILAIKVSYNIMNQS
M19244_0_2_4_4_ VPVVYIVPTLLRPKSIGYISIRSPNGLDDPIIQHNYLSDPDDVEKLVDAIKISYNVMNQS
M19504_0_3_1_1_ QPQISFIPILLHPKSVGHISLASSDIHDYPIIEPNSFDDPSYMDVLLEATRVIFDLMNTK
M19513_0_1_1_1_ ENAIMMSPINLRPKSIGFLTLRSSDPHDPPLIQPNYLAEENDVEVLVDALKFCTKLMETE
M19513_0_1_2_1_ ENAIMMSPINLRPKSIGFLTLRSSDPHDPPLIQPNYLAEENDVEVLVDALKFCTKLMETE
M19805_0_1_1_2_ KEGFLLFPILQDVRSEGTITLKSSDPHDPPLIDMKYLKDPRDAKLLLEGIKLSFDIANTA
                                                                            

V14966_0_1_1_1_ AFQRYNPLSVTRNV-FHLTKLF------LDPDR--SLIPVVTSISTSGFHPAGTCKMGPS
V16471_0_1_1_1_ SMLELGIRPLDINL-TACQQFT------QYSDD--YFRCQIRNYSALVFHPLGTCKMGPS
V16471_0_1_2_3_ SMLELGIRPLDINL-TACQQFT------QYSDD--YFRCQIRNYSALVFHPLGTCKMGPS
V17363_0_1_1_1_ --------------------------------N--YL-----------------------
V17363_0_1_1_6_ SFTKLGVKTFESPL-PGCEDYG------RFSDD--YFRCQILNYPGVMYHPMGTCKMGPK
V17397_0_1_1_3_ GFQRYNPKPWFFGLGTDCSDLIRRHRTKRLSDQYHYYFCIMHFLTSSGYHPAGTCKMGPW
V17637_0_1_1_5_ AYQRYGTRFYPKPL-KACSDHE------FLSDD--YWYCAMKYLTQGTWHQVGACEMGPE
V17637_0_1_2_1_ AYQRYGTRFYPKPL-KACSDHE------FLSDD--YWYCAMKYLTQGTWHQVGACEMGPE
V17659_0_2_1_3_ AFQAFGATYHGRKY-PHCSEHK-----NQFSEE--YWRCVIKYYSYGFHHPVGTCKMGPN
V17723_0_1_1_1_ PFKKLGGKRLMKKA-LGCESYE------QFSDD--YYRCLIRRYVAHAFHPVGSCKMGLK
V25092_0_1_1_2_ QFKEKGFKLPNYPF-EQCKQYE------FNSDE--SLLCEMKYVSIINWCGCCTNKMGPD
V9240_0_1_1_1_G PFKKLGGKRLMKKA-FGCESHE------QLSDD--YYKCLIRHYTSTFFHPIGTCKMGTK
M13414_0_1_1_2_ VFAKFASRLPSYPI-PGCENFT------LYSDE--YIACFAKYTTFTYYHYVGTCKMGND
M13489_0_2_1_1_ SFSKLRVKPFESPL-PGCEEYE------RFSDE--YFRCQILNYPGVMYHPMGTCKMGPK
M14321_0_1_1_1_ IFEKEGYKLYPENV-DECSQHK------LNSDE--YYSCEMRYLATDFRSGCCTNRMGPN
M14525_0_1_1_1_ QFKEKGFKLPNYPF-EQCKQYE------FNSDE--SLLCEMKYVSIINWCGCCTNKMGPD
M16848_0_2_1_1_ HISEKGFRQDFFNF-KECEQHT------YDSDD--FWLCAFQYLSFDGFCGCCTNKMGPD
M16848_0_2_2_1_ HISEKGFRQDFFNF-KECEQHT------YDSDD--FWLCAFQYLSFDGFCGCCTNKMGPD
M17042_0_1_1_1_ DFIENKFRIATL-V-EECSQYE-----DKDSDE--AIACILKYTSLNKWCGCCTNKMGSE
M17666_0_1_1_2_ AFQRYNPLSVTRNV-FHLTKLF------LDPDR--SLIPVVTSISTSGFHPAGTCKMGPS
M17666_0_1_2_2_ -------------------------------DR--SLIPVVTSISTSGFHPAGTCKMGPS
M19244_0_2_1_4_ SMAELGFKPLGTDL-PGCDKFT------QYSDD--YFRCQIRSYTSSFLHAVGTCKMGPK
M19244_0_2_3_1_ SMAELGFKPLGTDL-PGCDKFT------QYSDD--YFRCQIRSYTLSFLHAVGTCKMGPK
M19244_0_2_4_4_ SMAELGFKPLGTDL-PGCEMFT------QYSDD--YFRCQIRSYTSSFLHAVGTCKMGPK
M19504_0_3_1_1_ AFQAFGAIYHGRKY-PHCSEHK-----NQFSEE--YWRCVIKYYSYGFHHPVGTCKMGPN
M19513_0_1_1_1_ PFKKLGGKRLMKKA-LGCESYE------QFSDD--YYRCLIRRYVAHAFHPVGSCKMGLK
M19513_0_1_2_1_ PFKKLGGKRLMKKA-LGCESYE------QFSDD--YYRCLIRRYVAHAFHPVGSCKMGLK
M19805_0_1_1_2_ AYQRYGTRFYPKPL-KACSDHE------FLSDD--YWYCAMKYLTQGTWHQVGACEMGPE
                                                                            

V14966_0_1_1_1_ SDRMAVVNNELKVRGVQRLRVADASIMPKVVAGHPNVACIMIGEKLADMIKQEWGDPVRP
V16471_0_1_1_1_ TDPMAVVDNRLRVYGAKNLRVVDASIFPSIPSTHTTLPCIMTAEKAAVMIAEDWKFRI--
V16471_0_1_2_3_ TDPMAVVDNRLRVYGAKKPSSC-GCIYISKYSVYTY----------NITLYNDCRKGCC-
V17363_0_1_1_1_ ------------------------------------------------------------
V17363_0_1_1_6_ NDSMAVVDPRLRAYGVKNLRVVDASVIPHIISSHTMAPTIMIGEKAAKIISQDWKFKLES
V17397_0_1_1_3_ TDKMAVVNSELKVNGIKHLRVADASIMPNVVAAHTNIACVMIGEKLSDMIKKEWGDPVDP
V17637_0_1_1_5_ TDPLAVVDSKLKVHGLQSLRVIDSSIMPTVTRGHTNSPSIMIGEKGSDFIKEEWNLASKH
V17637_0_1_2_1_ TDPLAVVDSKLKVHGLQSLRVIDSSIMPTVTRGHTNSPSIMIGEKGSDFIKEEWNLASKH
V17659_0_2_1_3_ TDPMAVVDPHLKVYGMNKLRVVDCSIMPTIPSAHTSIPAVAVAEKAAHMIKVQYGLTTEK
V17723_0_1_1_1_ TDKTAVVDSKLRVYGVTGLRVADASIMPTLISAHTMAPSIMIGEKAAAMILEDWQTQHEE
V25092_0_1_1_2_ SDKMAVVDSRLRVKGISGLRVVDLSVFPKQISGVPTAAIYMIGEKAAAMIKEDNQ-----
V9240_0_1_1_1_G DDKTAVVDNRLRVYGVNGLRVIDASIMPSLISAHTMAASIMIGEKGAAMILEDWQNQRDE
M13414_0_1_1_2_ SDPMAVVDHKLRVRGIKRMRIADSSIMPYIVSGNTNAPTIMIAEKAADMIKEANK-----
M13489_0_2_1_1_ NDSMAVVDPRLRAYGVKNLRVVDSSVIPHIISSHTMAPTIMIGEKAAHIISQDWGFKLES
M14321_0_1_1_1_ TDIMAVVDHRLRVKGIKGLRVVDASVFHSQVSGLPAAAVYMVGEKAAAMIKEDN------
M14525_0_1_1_1_ SDKMAVVDSRLRVKGISGLRVVDLSVFPKQISGVPTAAIYMIGEKAAAMIKEDNQ-----
M16848_0_2_1_1_ SDKMAVVDQRLRVKGIKGLRVVDASVFPNQVSALPAATVYMVGEKAAAMIIEDNK-----
M16848_0_2_2_1_ SDKMAVVDQRLRVKGIKGLRVVDASVFPNQVSALPAATVYMVGEKAAAMIIEDNK-----
M17042_0_1_1_1_ TDSMAVVDHRLRVHGVKKLRIVDASVIPQQNSGTPGTTTIMIAEKAAHMIIEDNQ-----
M17666_0_1_1_2_ SDRMAVVNNELKVRGVQRLRVADASIMPKVVAGHPNVACIMIGEKLADMIKQEWGDPVRP
M17666_0_1_2_2_ SDRMAVVNNELKVRGVQRLRVADASIMPKVVAGHPNVACIMIGEKLADMIKQEWGDPVRP
M19244_0_2_1_4_ NDSMAVVDNRLRVYGVKNLRVVDTSVFPQIPSAHTMLPAIMVGEKAAVMIAEDNKFEIN-
M19244_0_2_3_1_ NDSMAVVDNRLRVYGVKNLRVVDTSVFPQIPSAHTMLPAIMVGEKAAVMIAEDNKFEIN-
M19244_0_2_4_4_ NDSMAVVDNRLRVYGVKNLRVVDTSVFPQIPSAHTMLPAIMVGEKAAVMIAEDNKFEIN-
M19504_0_3_1_1_ TDPMAVVDPHLKVYGMNKLRVVDCSIMPTIPSAHTSIPAVAVAEKAAHMIKVQYGLTTEK
M19513_0_1_1_1_ TDKTAVVDSKLRVYGVTGLRVADASIMPTLISAHTMAPSIMIGEKAAAMILEDWQTQHEE
M19513_0_1_2_1_ TDKTAVVDSKLRVYGVTGLRVADASIMPTLISAHTMAPSIMIGEKAAAMILEDWQTQHEE
M19805_0_1_1_2_ TDPLAVVDSKLKVHGLQSLRVIDSSIMPTVTRGHTNSPSIMIGEKGSDFIKEEWNLASKH
                                                                            

V14966_0_1_1_1_ FSEPDPLAAA----
V16471_0_1_1_1_ --------------
V16471_0_1_2_3_ ---YDR--------
V17363_0_1_1_1_ --------------
V17363_0_1_1_6_ --------------
V17397_0_1_1_3_ LPEFNPKPTE----
V17637_0_1_1_5_ EHE---------EL
V17637_0_1_2_1_ EHE---------EL
V17659_0_2_1_3_ VESYSRRSNKRRNV
V17723_0_1_1_1_ L-------------
V25092_0_1_1_2_ --------------
V9240_0_1_1_1_G L-------------
M13414_0_1_1_2_ --------------
M13489_0_2_1_1_ --------------
M14321_0_1_1_1_ --------------
M14525_0_1_1_1_ --------------
M16848_0_2_1_1_ --------------
M16848_0_2_2_1_ --------------
M17042_0_1_1_1_ --------------
M17666_0_1_1_2_ FSEPDPLAAA----
M17666_0_1_2_2_ FSEPDPLAAA----
M19244_0_2_1_4_ --------------
M19244_0_2_3_1_ --------------
M19244_0_2_4_4_ --------------
M19504_0_3_1_1_ VESYSRRSNKRRNV
M19513_0_1_1_1_ L-------------
M19513_0_1_2_1_ L-------------
M19805_0_1_1_2_ EHE---------EL
                              

LDLA

CLUSTAL format alignment by MAFFT L-INS-i (v7.304b)


V10431_0_1_1_1_ MYRILCSNLLIKRFSEMNCFPLIVLSLFFLSEI---------------HN---------A
V12556_0_1_1_2_ ----------------MDFLTVIVLALVFQCQMS----SSSVDVKVQSRD---------T
V13095_0_1_1_1_ ----------------MKGLFVIVLNLLFQVRI---------------YK---------A
V13273_0_1_1_1_ ----------------MKMFTSICLVALFISYV---------------------------
V14095_0_2_1_1_ ----------------MNMFIFLNFIALLVSFV---------------------------
V14095_0_3_1_1_ MR---IVDISSNNINKIKMFISIYFLALLVSEM---------------------------
V14216_0_2_1_2_ ----------------MKIFSFLISALVFHFTL-----------CVNLFD---------R
V14524_1_1_1_1_ -----------------MLYLCGFCVLLLTSLLNFAVSNQSLA-AEYSHH---------V
V14602_0_1_1_1_ M------DIILYIIRKMQHYTLGFTVLFLRTLLS----------AVHSQH---------L
V15532_0_1_1_1_ -------------------MKVIFHLLVFGSVFV--CNFLSVAAAKCGYDKVKEEQFLNL
V15532_0_1_2_1_ -------------------MKVIFHLLVFGSVFV--CNFLSVAAAKCGYDKVKEEQSLNF
V17267_0_14_1_1 -------------MNYRTMMFRLVLLLVISSLVS--ANLYSLDVNEYSSNPLHR----LK
V17267_0_2_1_1_ --------------------------------------MSSLQVNEFSSNHLHR----IK
M12081_0_1_1_1_ ------------------MFIFLNFIALLVSFV---------------------------
M12813_0_1_1_1_ ----------------MNFILVVIFILTFSCEM------------FEAEN---------I
M12813_0_1_2_1_ ----------------MNFILVVIFILTFSCEM------------FEAEN---------I
M13542_0_1_1_1_ ----------------MKMFTSICLVALFISYV---------------------------
M13839_0_1_1_1_ -------------------MKVIFHLLVFGSVFV--CNFLSVAAAKCGYDKVKEEQSLNF
M14625_0_1_1_1_ ----------------MDFLTVIILALVFQCQMS----SSSVDVKVQSRD---------T
M14625_0_1_2_1_ --------------------------------MS----SSSIDVKVQSRD---------T
M14915_1_1_1_2_ ----------------MKLIVLVHIVLMFQCIV------------TEE------------
M14915_1_1_2_1_ ----------------MKLIVLVHIVLMFQCLV------------TEEET---------E
M14915_1_1_3_1_ ----------------MKLIVLVHIVLMFQCLV------------TEEET---------E
M14915_1_1_4_1_ ----------------MKLIVLVHIVLMFQCLV------------TEEET---------E
M16148_0_1_2_1_ ----------------MHTFSIFILALL----------------PFLLSA---------Y
M18997_0_1_1_1_ ----------------MKVLSLI--IIGFSAMVT------VQSKPDLVFD---------N
M18997_0_1_2_2_ ----------------MKVLSL---IIGFSAILI------AESKPDLVFD---------N
M18997_0_1_3_1_ ----------------MKVLSL---IIGFSAMVT------VQSKPKLVFD---------N
M18997_0_1_4_2_ ----------------MKVLSL---IIGFSAILI------AESKPDLVFD---------N
M19270_0_4_1_1_ ------------------MIFTLPLLLFISSLVS--ATLSSLQVNEFSSNHLHR----IK
M19270_0_5_1_1_ -------------MNYRTMMFRLVLLLVISSLVS--ANLYSLDVNEYSSNPLHR----LK
M27799_0_1_1_1_ ----------------MKGLFVIVLNLLFQVRI---------------YK---------A
M6948_0_1_1_1_L ---------MIKRFSEMNCFPLIVLSLFFLSEI---------------HN---------A
                                                                            

V10431_0_1_1_1_ EISQVQM-FGCKGSEPVLCEGVQGVTCLSPFALCDGKPDCLDGLDESHCQSSEV------
V12556_0_1_1_2_ KKTQAQL-FMCKGSEPFVCEGVQGVSCLQPHVICDGKPDCLDGYDENECGQMLG------
V13095_0_1_1_1_ QKSQVQM-FGCKGSEPFTCEGVHGVTCLSPFVLCDDKPDCLDGFDESQCPKSEA------
V13273_0_1_1_1_ -HCEISI-RGCESDKPILCRGTYGETCLNLRNICDDKADCLDGSDEKQEECDKR------
V14095_0_2_1_1_ -CCEISI-RGCEYSTPILCRGTYGETCLSPRDICDGKPNCLDGSDEDRKECYKR------
V14095_0_3_1_1_ -YCEISI-RGCESDKPILCRGTYGETCLSPRDICDGKADCLDGADEEREECRKR------
V14216_0_2_1_2_ STSQVQM-FECKGSEPLACEGVQGVKCLNLYSFLDGKPDCLDGFDE--------------
V14524_1_1_1_1_ SKREIQL-YVCASEKPSTCEGVHGKICYGGMETCDGKPDCIDAEDEKDEICY--------
V14602_0_1_1_1_ TTREIQL-YACGSEKSFSCEGVHGKVCYGGKEICDGKPDCIDAKDENDETCY--------
V15532_0_1_1_1_ VEGSLELPEACDWEAPFQCITPHNRKCISTDNFCDLVADCLDGSDEADCRPQGY------
V15532_0_1_2_1_ VEGSLELPEACDWEAPFQCITPHNRKCISTDNFCDLVADCLDGSDEADCRPQGY------
V17267_0_14_1_1 RHSDVPIGTTCPLDYPLQCRGVHGTHCYAFDSECDLKADCLDGVDESGCWEAK-------
V17267_0_2_1_1_ RHSDVPIGTTCPLDYPLQCRGVHGTHCYAFDSECDLKADCLDGVDEAGCWQAK-------
M12081_0_1_1_1_ -CCEISI-RGCEYSTPILCRGTYGETCLSPRDICDGKPYCLDGSDEDRKECYKR------
M12813_0_1_1_1_ ERTQTQM-FMCKGTEPFLCEGVQGLACINPFALCDGKPDCLDGYDENNCTQSKALVFHFT
M12813_0_1_2_1_ ERTQTQM-FMCKGTEPFLCEGVQGLACINPFALCDGKPDCLDGYDENNCTQSKA------
M13542_0_1_1_1_ -HCEISI-RGCESDKPILCRGTYGETCLNLRNICDDKADCLDGSDEKQEECDKR------
M13839_0_1_1_1_ VEGSLELPEACDWEAPFQCITPHNRKCISTDNFCDLVADCLDGSDEADCRPQGY------
M14625_0_1_1_1_ KKTQAQL-FMCKGSEPFVCEGVQGVSCLQPHVICDGKPDCLDGYDENECGQMLG------
M14625_0_1_2_1_ KKTQAQL-FMCKGSEPFVCEGVQGVSCLQPHVICDGKPDCLDGYDENECGQMLG------
M14915_1_1_1_2_ -VTQIQI-IPCKGSEPYMCEGVQGVICYGIFSVCDGKPDCLDGKDENNCTGY--------
M14915_1_1_2_1_ FMTQIQM-FPCRGSEPYMCEGVQGVTCYGIFSVCDGKPDCLDGQDEHNCTGY--------
M14915_1_1_3_1_ FMTQIQM-FPCRGSEPYMCEGVQGVTCYGIFSVCDGKPDCLDGQDEHNCTGY--------
M14915_1_1_4_1_ FMTQIQM-FPCRGSEPYMCEGVQGVTCYGIFSVCDGKPDCLDGKDENNCTGY--------
M16148_0_1_2_1_ DKTQVQL-FRCKGTEPFVCEGVQGLACYSPFSVCDGKPDCLDGDDERSCTPT--------
M18997_0_1_1_1_ ALTEVLV-HECPGDKPIACEGVHGVKCVNPFVLCDKKPDCINGYDELAHCFFET------
M18997_0_1_2_2_ AVTEVLV-HECPGDKPIACEGVHGVKCVNPFVLCDKKPDCINGYDEIAHCFWET------
M18997_0_1_3_1_ ALTEVLV-HECPGDKPIACEGVHGVKCVNPFVLCDKKPDCINGYDEIAHCFWET------
M18997_0_1_4_2_ AVTEVLV-HECPGDKPIACEGVHGVKCVNPFVLCDKKPDCINGYDEIAHCFWET------
M19270_0_4_1_1_ RHSDVPIGTTCPLDYPLQCRGVHGTHCYAFDSECDLKADCLDGVDEAGCWQAK-------
M19270_0_5_1_1_ RHSDVPIGTTCPLDYPLQCRGVHGTHCYAFDSECDLKADCLDGVDESGCWEAK-------
M27799_0_1_1_1_ QKSQVQM-FGCKGSEPFTCEGVHGVTCLSPFVLCDDKPDCLDGFDESQCPKSEA------
M6948_0_1_1_1_L EISQVQM-FGCKGSEPVLCEGVQGVTCLSPFALCDGKPDCLDGLDESHCQSSEV------
                   .  :   *    .  *    .  *       *  . *::. **              

V10431_0_1_1_1_ ------------------------------------------------------------
V12556_0_1_1_2_ ------------------------------------------------------------
V13095_0_1_1_1_ ------------------------------------------------------------
V13273_0_1_1_1_ ------------------------------------------------------------
V14095_0_2_1_1_ ------------------------------------------------------------
V14095_0_3_1_1_ ------------------------------------------------------------
V14216_0_2_1_2_ -----------------------------------------------------IYPITPK
V14524_1_1_1_1_ ------------------------------------------------------------
V14602_0_1_1_1_ ------------------------------------------------------------
V15532_0_1_1_1_ ------------------------------------------------------------
V15532_0_1_2_1_ ------------------------------------------------------------
V17267_0_14_1_1 ------------------------------------------------------------
V17267_0_2_1_1_ ------------------------------------------------------------
M12081_0_1_1_1_ ------------------------------------------------------------
M12813_0_1_1_1_ LCVNLFDRSTSQVQMFECKGSEPFSCEGVQGVKCLNLYSFLDGKPDCLDGFDEIYPITPK
M12813_0_1_2_1_ ------------------------------------------------------------
M13542_0_1_1_1_ ------------------------------------------------------------
M13839_0_1_1_1_ ------------------------------------------------------------
M14625_0_1_1_1_ ------------------------------------------------------------
M14625_0_1_2_1_ ------------------------------------------------------------
M14915_1_1_1_2_ ------------------------------------------------------------
M14915_1_1_2_1_ ------------------------------------------------------------
M14915_1_1_3_1_ ------------------------------------------------------------
M14915_1_1_4_1_ ------------------------------------------------------------
M16148_0_1_2_1_ ------------------------------------------------------------
M18997_0_1_1_1_ ------------------------------------------------------------
M18997_0_1_2_2_ ------------------------------------------------------------
M18997_0_1_3_1_ ------------------------------------------------------------
M18997_0_1_4_2_ ------------------------------------------------------------
M19270_0_4_1_1_ ------------------------------------------------------------
M19270_0_5_1_1_ ------------------------------------------------------------
M27799_0_1_1_1_ ------------------------------------------------------------
M6948_0_1_1_1_L ------------------------------------------------------------
                                                                            

V10431_0_1_1_1_ --MNNIT---------------------------LADLISIEKYPDFD------------
V12556_0_1_1_2_ --SDDFD---------------------------FKGLSPLDTYKDLN------------
V13095_0_1_1_1_ --GNAFH---------------------------LVNLTSIENYEDFH------------
V13273_0_1_1_1_ -ISDTFTDWHA----------------------YLHRKTTPEPTAQYV------------
V14095_0_2_1_1_ -SAYTYQVWHS----------------------YLHSS-SILETSQYV------------
V14095_0_3_1_1_ -SAYIHANWAA----------------------FLHPY-GQEKMSQYV------------
V14216_0_2_1_2_ LQLDLFK---------------------------MEYFKGVQSFRDFN------------
V14524_1_1_1_1_ --TRRLEKI-------------------------RDNLNSWTNKNILG------------
V14602_0_1_1_1_ --RDRLKNM-------------------------KTNMDEWINKNDFG------------
V15532_0_1_1_1_ --GDFFPLLSVKTEVFRFLTFAYSGTFTNWDVHQFIDQAPVDENYNIGNPWRGNGFFYDY
V15532_0_1_2_1_ --GDFFPRLGVTIKVFPFLTFAYP-SFSKWDVHQFIEQAPVDENYNIGNPWRGNGFFYDY
V17267_0_14_1_1 ----------------------------------LHHEDKIRNQLD--------------
V17267_0_2_1_1_ ----------------------------------LHDEDRIKKKLD--------------
M12081_0_1_1_1_ -SAYTYQVWHS----------------------YLHSS-SVLETSQYV------------
M12813_0_1_1_1_ LQLDLFK---------------------------MEYFKGVQSFRDFN------------
M12813_0_1_2_1_ --VNNFD---------------------------LEYFTPVQTIPDFE------------
M13542_0_1_1_1_ -ISDTFTDWHA----------------------YLHRKTTPEPTAQYV------------
M13839_0_1_1_1_ --GDFFPRLGVTIKVFPFLTFAYP-SFSKWDVHQFIEQAPVDENYNIGNPWRGNGFFYDY
M14625_0_1_1_1_ --SDDFD---------------------------FEGLSPLDTYKDLN------------
M14625_0_1_2_1_ --SDDFD---------------------------FEGLSPLDTYKDLN------------
M14915_1_1_1_2_ --NDKLDH--------------------------FVNFPSVEKLEEFN------------
M14915_1_1_2_1_ --NDKLDH--------------------------LVEFPSIESLPTFK------------
M14915_1_1_3_1_ --NDKLDH--------------------------LVEFPSIESLPTFK------------
M14915_1_1_4_1_ --NDKLDH--------------------------FVNFPSVEKLEEFN------------
M16148_0_1_2_1_ --VRNVN---------------------------IPSF-NTRNLKDYN------------
M18997_0_1_1_1_ --NFTIDNSFT-----------------------TPETRSSKDKADFQ------------
M18997_0_1_2_2_ --NFTIDNSFT-----------------------TPETRSSKDKADFQ------------
M18997_0_1_3_1_ --NFTIDNSFT-----------------------TPETRSSKDKADFQ------------
M18997_0_1_4_2_ --NFTIDNSFT-----------------------TPETRSSKDKADFQ------------
M19270_0_4_1_1_ ----------------------------------LHDEDRIKKKLD--------------
M19270_0_5_1_1_ ----------------------------------LHHEDKIRNQLD--------------
M27799_0_1_1_1_ --GNAFH---------------------------LVNLTSIENYEDFH------------
M6948_0_1_1_1_L --MNNIT---------------------------LADLISIEKYPDFD------------
                                                                            

V10431_0_1_1_1_ ------DIILPNLVML--------------------------------------------
V12556_0_1_1_2_ ------DMIIPNLVML--------------------------------------------
V13095_0_1_1_1_ ------DIILPNLVLL--------------------------------------------
V13273_0_1_1_1_ ------CKLFTNVDGL---CSAHEKYSEQFIVPLRAMAQSN--NFETYVNTLKKATPPI-
V14095_0_2_1_1_ ------CRLFVNKRHI---CDAGNRYREQFLVPLKALAESN--NFTTFVHKAKTNDIPI-
V14095_0_3_1_1_ ------CRHFISIRDL---CNAEGKYREQFTTPLKALAESN--NFTTYVDKMKKSEYKI-
V14216_0_2_1_2_ ------DVIIPNLVML--------------------------------------------
V14524_1_1_1_1_ ------KELICTILSAPVFCDSKT-SENNLKTIWLKLTQNNRLNIPNYWQYLRNANLLRR
V14602_0_1_1_1_ ------KELICSILSLSTFCDSPTRQQKNLNIIWNKLTENARLDIPAFWKFLKTANLDKE
V15532_0_1_1_1_ QMSPVINYTFRNLVPI--------------------------------------------
V15532_0_1_2_1_ QMSPVINYTFRNLVPI--------------------------------------------
V17267_0_14_1_1 -------DILQPLYEG-------VGVVAEHRRAVDALMNS--------------------
V17267_0_2_1_1_ -------VILKPIYGE-------GRTVSQYRWAIDALMNN--------------------
M12081_0_1_1_1_ ------CRLFVNKRHI---CDAGDRYREQFLVPLKALAESN--NFTTFVHKAKTNDIPI-
M12813_0_1_1_1_ ------DVIIPNLVML--------------------------------------------
M12813_0_1_2_1_ ------DTILPNLVML--------------------------------------------
M13542_0_1_1_1_ ------CKLFTNVDGL---CSAHEKYSEQFIVPLRAMAQSN--NFETYVNTLKKVKPPI-
M13839_0_1_1_1_ QMSPVINYTFRNLVPI--------------------------------------------
M14625_0_1_1_1_ ------DMIIPNLVML--------------------------------------------
M14625_0_1_2_1_ ------DMIIPNLVML--------------------------------------------
M14915_1_1_1_2_ ------NIILPNLIML--------------------------------------------
M14915_1_1_2_1_ ------KIFLPNLIML--------------------------------------------
M14915_1_1_3_1_ ------KIFLPNLIML--------------------------------------------
M14915_1_1_4_1_ ------NIILPNLIML--------------------------------------------
M16148_0_1_2_1_ ------TNILPNLVML--------------------------------------------
M18997_0_1_1_1_ ------RQVLPNLLML--------------------------------------------
M18997_0_1_2_2_ ------RQVLPNLLML--------------------------------------------
M18997_0_1_3_1_ ------RQVLPNLLML--------------------------------------------
M18997_0_1_4_2_ ------RQVLPNLLML--------------------------------------------
M19270_0_4_1_1_ -------VILKPIYGE-------GRTVSQYRWAIDALMNN--------------------
M19270_0_5_1_1_ -------DILQPLYEG-------IGVEAEHRRAVDALMNS--------------------
M27799_0_1_1_1_ ------DIILPNLVLL--------------------------------------------
M6948_0_1_1_1_L ------DIILPNLVML--------------------------------------------
                         :                                                  

V10431_0_1_1_1_ -------HADYS-----------------DHRFNFLTAYVATLVDKIE-SADLNSM----
V12556_0_1_1_2_ -------LKDFS-----------------DHRYNFLAAYLMTLINPIP-ERSESR-----
V13095_0_1_1_1_ -------HADFS-----------------DHRFNFMTAYLATLVEPIG-PGDTLTL----
V13273_0_1_1_1_ -------RIDEHTVKKNMYRMMMVLQFN-PSKKGIFTAYERSLRNALG------------
V14095_0_2_1_1_ -------TIDETTVKKNIYRMMMVLQFD-PTKKGIFTAYERSLRTALG------------
V14095_0_3_1_1_ -------IIDETKVKKNMHRMMMVLLFD-PTKKGIFTAYERSLRTALS------------
V14216_0_2_1_2_ -------RADFI-----------------DHRYNFLTAYLATLIDPIE-ETDETKK----
V14524_1_1_1_1_ QDAPRLTEVQYTKAEQLFTDMFWL--FNYDTEYDVLTPFVAERVSDIL-----------K
V14602_0_1_1_1_ KTA-TLSDLDFEDGESFFTDMFWL--FNYDTEYDVLTPFVAERVSTVL-----------R
V15532_0_1_1_1_ -------HKAFY-----------------D-QPGVMAAYMISLSKAYE------------
V15532_0_1_2_1_ -------HKAFY-----------------D-QPGVMAAYMISLSKAYE------------
V17267_0_14_1_1 -----------------------------NIEDKVINLYLTSLAKAAK-KEGKIDT----
V17267_0_2_1_1_ -----------------------------NIDDKLLKSYLTSLVQGAQ-TEGQIDI----
M12081_0_1_1_1_ -------TIDETTVKKNIYRMMMVLQFD-PTKKGIFTAYERSLRTALG------------
M12813_0_1_1_1_ -------RADFI-----------------DHRYNFLTAYLATLIDPIE-ETDETKK----
M12813_0_1_2_1_ -------HSDFS-----------------DHRYNFVAAYLMTLIDKIEFDTDKIPTDVLK
M13542_0_1_1_1_ -------RIDEHTVKKNMYRMMMVLQFN-PSKKGIFTAYERSLRNALG------------
M13839_0_1_1_1_ -------HKAFY-----------------D-QPGVMAAYMISLSKAYE------------
M14625_0_1_1_1_ -------LKDFS-----------------DHRYNFLAAYLMTLINPIP-ERSESR-----
M14625_0_1_2_1_ -------LKDFS-----------------DHRYNFLAAYLMTLINPIP-ERSESR-----
M14915_1_1_1_2_ -------HLDYK-----------------DLRYNFLEAYLATLVDSRE-IVGVENG----
M14915_1_1_2_1_ -------HLDYK-----------------DLRYNFLEAYLATLVDPNE-MAIDDN-----
M14915_1_1_3_1_ -------HLDYK-----------------DLRYNFLEAYLATFIHPDE-IWGGEDR----
M14915_1_1_4_1_ -------HLDYK-----------------DLRYNFLEAYLATLVDSRE-IVGVENG----
M16148_0_1_2_1_ -------QADFT-----------------DHHYNLLAAYIVTLADFSG-SRNHVD-----
M18997_0_1_1_1_ --------AHYS-----------------EHEYNFLAAYLVTHLSTQE-FKTIADS----
M18997_0_1_2_2_ --------AHYS-----------------EHEYNFLAAYLVTHLSTQE-FKTIADS----
M18997_0_1_3_1_ --------AHYS-----------------EHEYNFLAAYLVTHLSTQE-FKTIADS----
M18997_0_1_4_2_ --------AHYS-----------------EHEYNFLAAYLVTHLSTQE-FKTIADS----
M19270_0_4_1_1_ -----------------------------NIDDKLLKSYLTSLVQGAQ-TEGQIDI----
M19270_0_5_1_1_ -----------------------------DIEDKVITLYLTSLAKAAK-KEEQIDT----
M27799_0_1_1_1_ -------HADFS-----------------DHRFNFMTAYLATLVEPIG-PGDMQTL----
M6948_0_1_1_1_L -------HADYS-----------------DHRFNFLTAYVATLVDKIE-SADLNSM----
                                                  ..  :                     

V10431_0_1_1_1_ --LL--------WYYDSPMYTFISSVTSNM--NFLKRKLEEGIIDLN--------
V12556_0_1_1_2_ ------------FYSKNGINWFIEKITTNM--KAIEVKFKTGILDL---------
V13095_0_1_1_1_ --LK--------WQEGSPMYNLISAVYSNI--NIFERKLKEGIVDLN--------
V13273_0_1_1_1_ ------------PDPYYQHDDVKRDTSMFF-YQTVFGMVKNGILSEKSSPF----
V14095_0_2_1_1_ ------------PDFSYKSDKHKEETSMYF-HQIVLNMIKNGFLSMPSSP-----
V14095_0_3_1_1_ ------------TNMRFVADEYKQETSMNF-HQIVLNMINNGFLTEPSL------
V14216_0_2_1_2_ --MSAEF-----WGMPFELFKFVVAVETNLTYHYLDNLLKEGLLNLD--------
V14524_1_1_1_1_ G--------VPTANVHDTIVNLMKILT-----ELFHVLIRKGFLDAV--------
V14602_0_1_1_1_ G--------VDRFNVYDKMVNLMKILQ-----ELILVLIRKGFLDAF--------
V15532_0_1_1_1_ ------------VPGPYGFDDFSHVVLLT---RYLNEAINKLIFRAEKYQVPYYM
V15532_0_1_2_1_ ------------VPGPYGFDDYSHVVLLT---RYLNEAINKLIFRAEKYQVPYYM
V17267_0_14_1_1 ------------GRILNSLRAVYKNFEKY---NIYQRHLMKIA------------
V17267_0_2_1_1_ ------------DNIVFSLRNLHNKFQNY---NLYQRQLLKIY------------
M12081_0_1_1_1_ ------------PDFSYKSDKHKEETSMYF-HQIVLNMIKNGFLSMPSSL-----
M12813_0_1_1_1_ --MSAEF-----WGMPIELFKFVVAVETNLTYHYLDNLLKEGLLNLD--------
M12813_0_1_2_1_ NLLKSSI-----MQDPVPMTVFVKKISANL--NYLENKFKQGILDL---------
M13542_0_1_1_1_ ------------PDPYYQHDDVKRDTSMFF-YQTVFGMVKNGILSEKSSPF----
M13839_0_1_1_1_ ------------VPGPYGFDDFSHVVLLT---RYLNEAINKLIFRAEKYQVPYYM
M14625_0_1_1_1_ ------------FYSKNGIDWFIEKITTNM--KAIEVKFKTGILDL---------
M14625_0_1_2_1_ ------------FYSKNGIDWFIEKITTNM--KAIEVKFKTGILDL---------
M14915_1_1_1_2_ --QL--------WGLRDNSNTFINRLYFSK--RYFESKEK--IFYSNGNKF----
M14915_1_1_2_1_ ---------------YLKTSTFMMKVYYSG--RYFESKEK--IFYSNGNKF----
M14915_1_1_3_1_ --IL--------WGIYSNTYKFINKVHNSK--RYFESQEK--IFYSKN-------
M14915_1_1_4_1_ --QL--------WGLRDNSNTFINRLYFSK--RYFESKEK--IFYSNGNKF----
M16148_0_1_2_1_ --------------------DIINFVNSNL--DDYERNLN--ILKLS--------
M18997_0_1_1_1_ --LSKKYFRLTEYKKDFKLGDLVNYVTRHL-LYKYKELIKAGQLYL---------
M18997_0_1_2_2_ --LSKKYFRLTEYKKDFKLGDLVNYVTRHL-LYKYKELIRAGQLYL---------
M18997_0_1_3_1_ --LSKKYFRLTEYKKDFKLGDLVNYVTRHL-LYKYKELIKAGQLYL---------
M18997_0_1_4_2_ --LSKKYFRLTEYKKDFKLGDLVNYVTRHL-LYKYKELIKEGQLYL---------
M19270_0_4_1_1_ ------------DNIVFSLRNLYNKFQNY---NLYQRQLLKIY------------
M19270_0_5_1_1_ ------------GRILNSLRAVYKNFEKY---NIYQRHLMKIA------------
M27799_0_1_1_1_ --LK--------WQEGSPMYNLISAVSSNI--NIFERKLKEGIVDLN--------
M6948_0_1_1_1_L --LL--------WYYDSPMYTFISSVTSNM--NFLKRKLEEGIIDLN--------
                                                                       


PLA2

CLUSTAL format alignment by MAFFT L-INS-i (v7.304b)


V14968_0_1_1_1_ M-------SNKLLYFWWLFMVTMISCVNLCCPNTLHNF----RRKRSLINLMNEVNAIAP
V15820_0_1_1_1_ MRKFSIQYSYSL-----ISALIFVLCLLL--PDSHHTLSNDSRQRRNIFEFGIMVGELTQ
V16283_1_1_1_1_ M-------SPKF-------LFFSIVAVWSYAAAVEALF----IQPRSLANFFFMTLYAAK
V16283_1_2_2_1_ M-------SPKF-------LLIFIIAVWSCAAVIEALF----IQPRSLANFFFMTLYAAK
V8146_1_1_1_2_P M-------SKNM-----KSCLICVVCLFVFPYTTFAGF--------TLLRFKEMIEEITG
M11397_0_3_1_1_ M-------NYFL-----INVFYFMLIWNL-------NV----GQYRSLANFYSVVKKLTG
M11397_0_4_1_1_ M-------NYFL-----INVFYFMLIWNL-------NV----GQYRSLANFYSVVKKLTG
M14508_0_1_1_1_ MRKFSIQYSYSL-----ISALIFVLCLLL--PDSHHTLSNDSRQRRNIFEFGIMVGELTQ
M15200_0_1_1_1_ M-------SNKLLYFWWLFMVTMISCVNLCCPNTLHNF----RRKRSLINLMNEVNAIAP
M29617_0_1_1_1_ M-------SKNM-----KSCLICVVCLFVFPYTTFAGF--------TLLRFKEMIEEITG
M3377_0_1_1_1_P M-------SPKF-------LFFSIVAVWSYAAAVEALF----IQPRSLANFFFMTLYAAK
                *       .  :        .  :             .        .: .:       : 

V14968_0_1_1_1_ RNALTYIDYGNYCGPGGNGGIVDGIDECCEVHDKCYGTRDNFECKDYI--RNLLFIGYDW
V15820_0_1_1_1_ RLPFDFNNYGNYCGFGGQGVPVDEIDKCCQTHDNCYDDISE-DCAHHLGTIGIVIQEYKF
V16283_1_1_1_1_ RKPQEYDGYGNYCGLGGRGTPVDSIDRCCQIHDECYTTVNKNECGSYK--RNVKFIDYDW
V16283_1_2_2_1_ RKPQEYDGYGNYCGLGGKGTPVDSIDRCCQVHDECYGTVGENECGDYR--RNVKFIDYDW
V8146_1_1_1_2_P RFALDYNNYGNYCGLGGNGEPVDQIDRCCQIHDRCYERVAEVECKSHI--IPVKVKGYSM
M11397_0_3_1_1_ RYPFDYNNYGNWCGFGGSGEPVDDIDNCCKNHDMCYIKLNHKECSRYF-NLGVYFVSYKW
M11397_0_4_1_1_ RYPFDYNNYGNWCGFGGSGEPVDDIDNCCKNHDLCYIKLNHKECSRYF-NLGVYFVSYKW
M14508_0_1_1_1_ RLPFDFNNYGNYCGFGGQGVPVDEIDKCCQTHDNCYDDISE-DCAHHLGTIGIVIQEYKF
M15200_0_1_1_1_ RNALTYIDYGNYCGPGGNGGIVDGIDECCEVHDKCYGTRDNFECKDYI--RNLLFIGYDW
M29617_0_1_1_1_ RFALDYNNYGNYCGLGGNGEPVDQIDRCCQIHDRCYERVAEVECKSHI--IPVKVKGYSM
M3377_0_1_1_1_P RKPQEYDGYGNYCGLGGRGTPVDSIDRCCQIHDECYTTVNKNECGSYK--RNVKFIDYDW
                * .  : .***:** ** *  ** **.**: ** **    . :*  :     : .  *. 

V14968_0_1_1_1_ D--LKNGQISCDQGQESCPRAICKCDKALAECFAQRDWSFNSKNKR--WFGWL-------
V15820_0_1_1_1_ V--IRDKRISCLKDKSECSMKICLCDKEIAECLAQHIDKYDSKYKR--LL----------
V16283_1_1_1_1_ Y--MEGIEIICDPKDKPCGRAICKCDKDIVECFNKNDKDYNPEHNK--VFG---------
V16283_1_2_2_1_ Y--MEGTEIVCDPKDVACSRAICKCDKDIVDCFNEKDDDYNPEYNK--AFG---------
V8146_1_1_1_2_P EK-LGNHKM---------------------------------------------------
M11397_0_3_1_1_ EETEEGKSISCDTNTELCSRGICECDKAAALCFARY--EYNPKHKKCRILKFLKLLLLSV
M11397_0_4_1_1_ EETEEGKSISCDTNTELCSRGICECDKAAALCFARY--EYNPKHKKCRILKFLKLLLLSV
M14508_0_1_1_1_ V--IRDKRIRCLKDNSECSMKICLCDKEIAECLAQHIDKYDSKYKR--LL----------
M15200_0_1_1_1_ D--LKNGQITCDQGQESCPRAICKCDKALAECFAQRDWSFNSKNKR--WFGWI-------
M29617_0_1_1_1_ EK-LGNHKVSCDVNRVLCKKAICECDKACAECFAKNEIHYNDSNRG--ILG---------
M3377_0_1_1_1_P Y--MEGTEIICDPKDKPCGRAICKCDKDIVECFNKNDKDYNPDHNK--VFG---------
                     .  :                                                   

V14968_0_1_1_1_ ---------
V15820_0_1_1_1_ ---------
V16283_1_1_1_1_ ---------
V16283_1_2_2_1_ ---------
V8146_1_1_1_2_P ---------
M11397_0_3_1_1_ RNQLKKNLS
M11397_0_4_1_1_ RNQLKKNLS
M14508_0_1_1_1_ ---------
M15200_0_1_1_1_ ---------
M29617_0_1_1_1_ ---------
M3377_0_1_1_1_P ---------
                         


pM12A

CLUSTAL format alignment by MAFFT L-INS-i (v7.304b)


V12242_0_1_1_1_ M-----------------------LILLVKSLFILSWAETSLSASAGFELSVDSKDPHIK
V13820_0_1_1_1_ M-------RE-----------YLVNMKSMPTLWLSIFQ---LITF--ASGEVLINDPNII
V15313_0_1_1_1_ MCLRNLMKYHSHKNQAESTTLWAFTNSLARNMYQIRLW-LFLLSL-----FFLIEGSPEF
V16748_0_1_1_2_ M-------------------------TTGLSIFF-------LCLF---LRPLFAETEIQH
V16819_0_1_1_1_ M-----------------------SFKMEFALWLLAYQ---LITAY-ASGPVLRNDREMI
V17175_0_1_1_1_ ---------------------------MDFII-LILYQ---LIVQ--ATGQVLRNDPSVV
V17459_0_1_1_1_ M-------AEMDK----------IMFSLPLNVFFIVFS---LCCL----ISLSQGAGTPL
V17459_0_1_2_1_ M-------AEMDK----------IMFSLPLNVFFIVFS---LCCL----ISLSQGAGTPL
V17572_1_1_1_2_ M-------------------------TVGLNILFLC-----LLVF----VPLFEATEIQY
V17572_1_1_3_2_ M-------------------------TVGLNILF-------LLAF----VPLFEATEIQY
V17624_1_1_5_1_ ---------------------------MEFTPWIILSQ---LMAY--VAGEILRNDHDVI
V17792_0_1_2_1_ ---------------------------MEFVFWLLLYQ---TVVS--ANNPVLRNDPNII
V17792_0_1_3_1_ ---------------------------MEFVFWLLLCQ---TVVS--AIKPVLRNDPTIL
V17792_0_1_4_1_ ---------------------------MEFVFWLLLYQ---TVVS--ANNPVLRNDPNII
V17792_0_1_5_2_ ---------------------------MEFIFWLLLCQ---RVVS--AVDPVLRNDLNIL
V17792_0_1_7_2_ ---------------------------MEFIFWLLLCQ---RVVS--AVDPVLRNDLNIL
V17792_0_1_8_1_ ---------------------------MEFVFWLLLCQ---TVVS--AIKPVLRNDPTIL
M16819_0_1_1_1_ M-----MKYHSHKNQAESTTLWAFTNSLARNMYQILLW---LLSL-----FFLIEGSPEF
M17888_0_1_3_1_ M-------AEMDK----------IMFSLPLNVFFIVFS---LCCL----ISLSQGAGTPL
M18938_0_1_2_2_ M-----------------------MILILIARFLLMQN---SAVQ--GQQTVTKDDPTYL
M19424_0_1_1_1_ M----------------------AHIAIILLFFL-------------YSHNTKATEVNYV
M19600_0_1_1_1_ M----------------------------YRFYQILVS---LSSY-----FLLIGASPEF
                                                                            

V12242_0_1_1_1_ ACPSLTIDKE-IRIASPLYSA-YPPYFNCYYEIQAPAGKRIKLHFTEFTLPLRSK--VLA
V13820_0_1_1_1_ ACPEYSIVKN-STISSPLFPG-YYPNFTCEYNIQSPRDRYVVIKFEEFSFPKREK-ARRA
V15313_0_1_1_1_ QCPEHQIKESGVKIQSPLYPK-FPSKFRCWYNISGPQDQLVVVNFQQFDFPERLN--LTK
V16748_0_1_1_2_ FCPEYVITTE-QYLETPSHPK-YLPFVRCWYNISAPENNIAVVSFTNFDLPFPEE-TAAA
V16819_0_1_1_1_ ACPQYSIMKN-STISSPLFPE-YHPNFYCEYHIQAPPDRYIHISFSVFEFPDRRS-ARRG
V17175_0_1_1_1_ ACPQYTIVTN-TTISSPLFPE-YHPNFYCEYHIQAHPDRYISIKFNVFEFPKRKK-VRRG
V17459_0_1_1_1_ ECPDSIITEA-TTIRSPLYQEGYFSNFRCWYNITAPGKKRIKVKFTEFSLPPSRV--SEH
V17459_0_1_2_1_ ECPDSIITEA-TTIRSPLYQEGYFSNFRCWYNITAPGKKRIKVKFTEFSLPPSRV--SEH
V17572_1_1_1_2_ FCPEYVVRTP-QQLKTPSYPQ-YTPFVRCWYNISAPEDHVAVVTFDNFDFPFPEM-TGVA
V17572_1_1_3_2_ FCPEYVVRTP-QQLKTPSYPQ-YTPFVRCWYNISAPEDHVAVVTFDNFDFPFPEM-TGVA
V17624_1_1_5_1_ ACPQYSIGTN-STISSPLYPE-YHPNFYCEYQIQAPKDRYTVIHFEVFDFPKRRDYTTAN
V17792_0_1_2_1_ ACPQYSILQN-STISSPLYPE-YHPNFFCEYHIQPPSDRYVVIKFEEFDFPNRRR-ARRG
V17792_0_1_3_1_ ACPQNSIVKN-STISSPLYPE-YHPNFFCEYHIQPPSDRYVVIKFEEFDFPNRRR-ARRG
V17792_0_1_4_1_ ACPQYSILQN-STISSPLYPE-YHPNFFCEYHIQPPSDRYVVIKFEEFDFPNRRR-ARRG
V17792_0_1_5_2_ ACPQNSILEN-TTISSPLYPE-YHPNFFCEYHIQAPSDRYIDIKFEEFDFPNRRS-ARRG
V17792_0_1_7_2_ ACPQNSILEN-TTISSPLYPE-YHPNFFCEYHIQAPSDRYIDIKFEEFDFPNRRS-ARRG
V17792_0_1_8_1_ ACPQNSIVKN-STISSPLYPE-YHPNFFCEYHIQPPSDRYVVIKFEEFDFPNRRR-ARRG
M16819_0_1_1_1_ QCPEHQIKESGVKIQSPLYPK-FPSKFRCWYNISGPQDQLVVVNFQQFDFPERLN--LTK
M17888_0_1_3_1_ ECPDSIITEA-TTIRSPLYQEGYFSNFRCWYNITAPGKKRIKVKFTEFSLPPSRV--SEH
M18938_0_1_2_2_ ACPGFSITEE-RKIASPLHPE-YPPNFYCEYNIQAPKDRYVVIEFEQFSFPQRSQ-ARRG
M19424_0_1_1_1_ SCPTEIITEE-SSIESPLFPE-YLPYFHCEYRIQAPKGYFIIADFKKFEFPRRTK-AMKA
M19600_0_1_1_1_ QCPEHQIKKSGVKIQSPLYPK-FPPKFRCWYNISGPQDQLVLVKFQLFDFPERLS--LMK
                 **   :      : :* .   : . . * *.*           *  * :*         

V12242_0_1_1_1_ KGEARYINLCEKNFLEIRAKNFSHE-GIRYCGQELNGKKIFSEMSS-LYLVFQSMPF-HP
V13820_0_1_1_1_ INYEKIFPRCLTDFVEISDEKGYVN-KFRYCGEELKNKEFVSRKTS-VKLILQTKTR---
V15313_0_1_1_1_ ANYGTIFEDCAVNYLQMWTPESGDK-SIKFCGKELNGSSLIANGS--MNLLFQSFDHYSP
V16748_0_1_1_2_ NKQNIKYLDCRTDYVEIYTGVGA---GRRFCGQELKETKIYSETGK-IEFIFQSFTR---
V16819_0_1_1_1_ INFEKIFPRCLDDFLEISDDYNYVN-RFRYCGTELQNKEFITPKRS-VKLILQTTTK---
V17175_0_1_1_1_ INYEKVFPQCLDDFVEISDDQQFVN-RFRYCGKELRNKAFISSRRS-VKLILQTKSR---
V17459_0_1_1_1_ VNYHMSDEGCQTDFVQWWENANAIGDTGRFCGNELHQKTFETVGSE-LNMVFQSFVT---
V17459_0_1_2_1_ VNYHMSDEGCQTDFVQWWENANAIGDTGRFCGNELHQKSFETVGSE-MNMVFQSFVT---
V17572_1_1_1_2_ NVRNTVYKECRTDYIEIYTGVGA---GSRFCGQELKNTKIFSETGK-LEFIFQSLTK---
V17572_1_1_3_2_ NVRNTVYKECRTDYIEIYTGVGA---GSRFCGQELKNTKIFSETGK-LEFIFQSLTK---
V17624_1_1_5_1_ INYKVKYESCVDDFVEISDDEQYVN-KFRYCEQELQNKEFVSHKRS-VKLILQTKTR-NK
V17792_0_1_2_1_ INYENIFPRCVDDFLEISDDEEYVN-KFRYCGRELRNKEFVSRQRSAVKLILQTKKH---
V17792_0_1_3_1_ INYEKIFPRCIDDFLEISDDEEFIN-KFRYCGKELKNKEFVSRQRSAVKLILQTKKH---
V17792_0_1_4_1_ INYENIFPRCVDDFLEISDDEEYVN-KFRYCGRELRNKEFVSRQRSAVKLILQTKKH---
V17792_0_1_5_2_ INYEKIFPRCIDDFLEISDDEEFIN-KFRYCGKELKNKEFVSRQRSAVKLILQTKKH---
V17792_0_1_7_2_ INYEKIFPRCIDDFLEISDDEEFIN-KFRYCGKELKNKEFVSRQRSAVKLILQTKKH---
V17792_0_1_8_1_ INYEKIFPRCIDDFLEISDDEEFIN-KFRYCGKELKNKEFVSRQRSAVKLILQTKKH---
M16819_0_1_1_1_ ANYGTIFEDCAVNYLQMWTPESGDK-SIKFCGKELNGSSLIANGS--MNLLFQSFDHYSP
M17888_0_1_3_1_ VNYHMSDEGCQTDFVQWWENANAIGDTGRFCGNELHQKTFETVGSE-LNMVFQSFVT---
M18938_0_1_2_2_ INYERIYPRCEKDFVEISDDYEYIN-RFRYCGTELNNKKFESQGSS-VKLTLQMMDS---
M19424_0_1_1_1_ LNYEKIFPQCEKDFLEISDYLYDSDVKFKYCGKELDDRKFFSRGRT-LKISFQTMNE---
M19600_0_1_1_1_ ANYGPVFEDCAANYLQMWTPELGDK-SVKFCGKELNGGFLLANGS--MNLLFQSFERYFP
                         *  ::::            ::*  **    : :     : : :*       

V12242_0_1_1_1_ EK--SYTPRGFFAVVLFEDL--PSKGANYPCGGILSSDTSFILKNTSLP------CEIKF
V13820_0_1_1_1_ ----SANYKGFKASVTFPFR---------------PTKIEDINEVKC----KRYNNYNRC
V15313_0_1_1_1_ VRFDDSAGFGFEAEVNFIPK-SQYSMYENSF-------ISEEKNIEVSW--GSKEYTFNI
V16748_0_1_1_2_ -----RELGGFSASVKFMQKFMSFYTVENYCGSLLEERVSGHYLIRILP--TDQTCYFVI
V16819_0_1_1_1_ ----STTLRGFQALVTFPLK------------------TSEGNNVICNT--APTSDYKRC
V17175_0_1_1_1_ ----VTNLRGFKAFITFPYK------------------AFKGNDVSCAP--APTSGYLRC
V17459_0_1_1_1_ ----DSNFKGFVAEISFINK--KYSACRNIIN------AAGTHKMGKIK--GGNKCTFTV
V17459_0_1_2_1_ ----DSNFKGFVAEISFINK--KYSACRNIIN------AAGTHKMGKIK--GGNKCPFTV
V17572_1_1_1_2_ -----KGSGGFSASVQFISK-QSFYFAENLCGSLLEERVSQDYIILSLPRGKDFQCKFTV
V17572_1_1_3_2_ -----KGSGGFSASVQFISK-QSFYFAENLCGSLLEERVSQDYIILSLPRGNDFQCKFTV
V17624_1_1_5_1_ E---TERLRGFKATVTFPLT------------------IVNENDVTCSA--SPKPDHIRC
V17792_0_1_2_1_ ----SSNFRGFKASVTFPLR---------------PTKAEDNNDVNCSS--APRRGYVRC
V17792_0_1_3_1_ ----SSNFRGFKASVTFPLR---------------PTRAEDNNDVTCTV--SSKKGYVRC
V17792_0_1_4_1_ ----SSNFRGFKASVTFPLR---------------PTKAEDNNDVNCSS--APRRGYVRC
V17792_0_1_5_2_ ----SSNFRGFKASVTFPLR---------------PTRAEDNNDVTCTV--SSKKGYVRC
V17792_0_1_7_2_ ----SSNFRGFKASVTFPLR---------------PTRAEDNNDVTCTV--SSKKGYVRC
V17792_0_1_8_1_ ----SSNFRGFKASVTFPLR---------------PTRAEDNNDVTCTV--SSKKGYVRC
M16819_0_1_1_1_ VRFDESAGFGFEAEVNFIPK-SQYSMYENSF-------ISEEKNIEVSW--GSKEYTFNI
M17888_0_1_3_1_ ----DSNFKGFVAEISFINK--KYSACRNIIN------AAGTHKMGKIK--GGNKCPFTV
M18938_0_1_2_2_ ----NIKQGGFKASVKFPVR------------------DNFEMISTTCP--QKDSSTLQC
M19424_0_1_1_1_ ----NFKNGGFRADITFK-------------------KINVGSSAARCS--AIGNNVQEC
M19600_0_1_1_1_ TR--NNGSVGFEAEIKFIPK-SEYSKYENSF-------IYEEKKINVSW--GSKSYTFNI
                         ** * : *                                           

V12242_0_1_1_1_ GAPATDTGTNEKTPVLHFSPQNT----ECSVKWTYLNPKRNRLTEETSACNTVIQIPEGC
V13820_0_1_1_1_ TSPLRRVMTPESSIHLIVRNNRASK--NCSKEVILTTEYLNHTTIMKRGSDHVLNLDRLC
V15313_0_1_1_1_ KAPLGKV------PILELSKISGKR--DAVMNVTVRPSEINRSSPTDYLRCH--------
V16748_0_1_1_2_ KAPEEKR------PEVKFFIQDK----SQCLKYSSYDQYYRNTDITKTNTCE--------
V16819_0_1_1_1_ TAPLNRVMTPESSIYLTINNNGT-E--QCSKEVILTKELLN-GR-NNENENEPINLDLLC
V17175_0_1_1_1_ TAPLKRLMTPESSVHVTVSNNKT-E--KCSKDVILTKEVQN-SRVAKKNLDEVVNLDRLC
V17459_0_1_1_1_ KAPIGKL------PHVSRVNIKTEKAATEPKVILTQDNGYGDTLKAETAISK--------
V17459_0_1_2_1_ KAPIGKV------PHVSRVNIKTE---SDSKVILIQDNGYGGTLKAETAISK--------
V17572_1_1_1_2_ KAPEGKQ------PELKFF-QPKSA--DRCRDFTAVEEYYNNVISSTRKLCN--------
V17572_1_1_3_2_ KAPEGKQ------PELKFF-QPKSA--DRCRDFTAVEEYYSKVIYSTRKLCN--------
V17624_1_1_5_1_ VAPIKRVMTPESSVILSVKKLGT-K--ECSRKVRVTHSDKTWKNGLVASIDDIINLDDVC
V17792_0_1_2_1_ FSPLRRIMTPESSIHLTVTNNKI-R--NCSKEVILTTEALK-TVTSNENMDRILNLDSLC
V17792_0_1_3_1_ SSPLKRIMTPESSVHLTVKNNKI-R--NCSKEVILTKEALN-TVTSNQNIDKVLNLDSLC
V17792_0_1_4_1_ FSPLRRIMTPESSIHLTVTNNKI-R--NCSKEVILTTEALK-TVTSNENMDRILNLDSLC
V17792_0_1_5_2_ SSPLKRIMTPESSVHLTVKNNKI-R--NCSKEVILTKEALN-TVTSNQNIDKVLNLDSLC
V17792_0_1_7_2_ SSPLKRIMTPESSVHLTVKNNKI-R--NCSKEVILTKEALN-TVTSNQNIDKVLNLDSLC
V17792_0_1_8_1_ SSPLKRIMTPESSVHLTVKNNKI-R--NCSKEVILTKEALN-TVTSNQNIDKVLNLDSLC
M16819_0_1_1_1_ KAPLGKV------PILELSKISGKR--DAVMNVTVRPSEINRSSPTDYLRCH--------
M17888_0_1_3_1_ KAPIGKV------PHVSRVNIKTE---SDSKVILIQDNGYGGTLKAETAISK--------
M18938_0_1_2_2_ RAPLKRVMTPESSVDLIVDYRGDVK--NCSSTISMTAEKLE-YKVSPVGVASLEMVNDAC
M19424_0_1_1_1_ KLPLKRVMTPESSVELFVTRRQQNT--SCSKHVTFTKEPLERLQKSNSSELDLDALFENC
M19600_0_1_1_1_ KAPIGKV------PILELSKLSGEG--EAKMSVTVSPNEIIRYVPTDNVLCE--------
                  *            :                                            

V12242_0_1_1_1_ --------------DKITITDLTKTQSLEME------------LIFSERKTNIKYEESCG
V13820_0_1_1_1_ TKH-KYPSILHLPDNENLVYDLSIEEQPHFE--------------ILLKKFSTKQIQMCG
V15313_0_1_1_1_ ---------------GKIKGRMLNSNFARFILKPF---SGN--ANCNVKVKFVDPYPLCG
V16748_0_1_1_2_ ---------------NKWTGTAKKFSYRKIGIKIE---DAREPVNIRMKVRYQSVEDECA
V16819_0_1_1_1_ AKNSQYPTLHHLTDSNNLIYDVSDTKQPHFE--------------ILLKKFSTKQIKICG
V17175_0_1_1_1_ AKNSKYPTLHHLIDSNKLIYDVSSSEQEHFE--------------IVLKQFSTTPIRVCG
V17459_0_1_1_1_ ---------------PNFNDKNRKQKNVQLV-NFEIDVEGNSQFSGSFQVSFIDPVPYCG
V17459_0_1_2_1_ ---------------PNFNDKNRKQKNVQLV-NFEIDVEGNSQFSGSFQVSFIDPVPYCG
V17572_1_1_1_2_ ---------------EAWLGETWKYPYRKFGINFP---QGQKPINIRVQVRYQTLEDECA
V17572_1_1_3_2_ ---------------EAWLGETWKYPYRKFGINFP---QGQKPINIRVQVRYQTLEDECA
V17624_1_1_5_1_ KKNKKQSIVYHLQDKSNIIYDVSTKEHPHFE--------------VLVKKFSTKQTRVCG
V17792_0_1_2_1_ SAESEYLTVQHLIDKNRLIYDVSSQQHPHFE--------------ILLKEFSTKNIRNCG
V17792_0_1_3_1_ SAGSEYLTIQHLTDSNHLVYDVSSSQLPHFE--------------ILLKEFSTKNIRNCG
V17792_0_1_4_1_ SAESEYLTVQHLIDKNRLIYDVSSQQHPHFE--------------ILLKEFSTKNIRNCG
V17792_0_1_5_2_ SAGSEYLTIQHLTDSNHLVYDVSSSQLPHFE--------------ILLKEFSTKNIRNCG
V17792_0_1_7_2_ SAGSEYLTIQHLTDSNHLVYDVSSSQLPHFE--------------ILLKEFSTKNIRNCG
V17792_0_1_8_1_ SAGSEYLTIQHLTDSNHLVYDVSSSQLPHFE--------------ILLKEFSTKNIRNCG
M16819_0_1_1_1_ ---------------GKIKGRMLNSNFARFILKPF---SGN--ANCNVKVKFVDPYLLCG
M17888_0_1_3_1_ ---------------PNFNDKNRKQKNVQLV-NFEIDVEGNSQFSGSFQVSFIDPVPYCG
M18938_0_1_2_2_ LGRVRYPSVFHMTQPDTIVYDVRNSESQKFG--------------VILKQFSTKQKTMCG
M19424_0_1_1_1_ SNDTEGDDFISLGGRESIVYKVKEQNMPEYE--------------FAIGKYSTKQFTMCG
M19600_0_1_1_1_ ---------------GEIKGKVLNSNFARFVLNPF---SGN--VLCSIKVKFVDPYPLCG
                                            .                             *.

V12242_0_1_1_1_ ESKRL-ELNKTSEIRLPEKNRA----ELRCLWIFEAPKQTS-VIELSVLTPSFVMPYD--
V13820_0_1_1_1_ GHIML-KRNEIHDLRFKARSGLN---RQACVWVIHAEDPEDNKIEVDIKTFSSTNTNI--
V15313_0_1_1_1_ GIHKMLKKQDTNYTYELDYYS-----PDTCIWIVTQTNTKK-GLNVTTNLPLNAPNSN--
V16748_0_1_1_2_ KFLTK-KSAKHFEISFRHHWQIGKQFPSICIWLIQVPQTSE-KVYFNYDGDLLDPDGNID
V16819_0_1_1_1_ GHIKL-KRNEAYTLKYEARKNQN---KQTCMWVIEAENAGDHRMEVEIKTFSHENENE--
V17175_0_1_1_1_ GHITL-KQNEAYKLKYRDHTKNN---KQTCLWVIHAENVDDNKIEIDFKNFTHKKGNK--
V17459_0_1_1_1_ GEITG-----TATLSSQNVPGR----VLMCTWTIKQKSLSD-SMALEIITNLDEPVKKES
V17459_0_1_2_1_ GEITG-----TATLSSQNVPGR----VLMCTWTIKQNSLSD-STALEIITNLDEPVKTEN
V17572_1_1_1_2_ KFLEK--QNNGYKIAFNHLPQEDNKFPSVCIWLIQVPQTTK-EVIFNHDMDLLEAENG--
V17572_1_1_3_2_ KFLEK--QNNGYKIAFTHITQEDNKFPSVCIWLIQVPQTTK-EVIFNHDMDLLEADNN--
V17624_1_1_5_1_ GNIEL-NSDETYDIRFKPINT-----QQTCLWVFHLKNFEDNKIEVHVSSFAFDKSNPYE
V17792_0_1_2_1_ GLIKL-KRDESHTILYEIKTEQK---KHTCLWVVQTEDPEDNKIEIDYEEFIHKGSND--
V17792_0_1_3_1_ GLIKL-KRDESHTILYNAKRKQK---KHTCLWVIQAEDPEDNKIEIDYEEFIHKGSND--
V17792_0_1_4_1_ GLIKL-KRDESHTILYETKTEQK---KHTCLWVVQTEDPEDNKIEIDYEEFIHEGSNN--
V17792_0_1_5_2_ GLIKL-KRDESHTILYNAKRKQK---KHTCLWVIQAEDPEDNKIEIDYEEFIHKGSND--
V17792_0_1_7_2_ GLIKL-KRDESHTILYETKTEQK---KHACLWVVQTEDPEDNKIEIDYEEFIHEGSNN--
V17792_0_1_8_1_ GLIKL-KRDESHTILYETKTEQK---KHACLWVVQTEDPEDNKIEIDYEEFIHEGSNN--
M16819_0_1_1_1_ GIHKMLKKQDTNYTYELDYYS-----PDTCIWIVTQTNTKK-GLNVTTNLPLNAPNSN--
M17888_0_1_3_1_ GEITG-----TATLSSQNVPGR----VLMCTWTIKQKSSSD-SMALEIITNLDEPVKKES
M18938_0_1_2_2_ GHIHL-KRDEPIRIQYSGVVWNK---KQTCMWILHADPSAD-KIQADISKFTFNDGNN--
M19424_0_1_1_1_ GVIHM-KPDKKYKIRYSGRKWSR---DQSCLWIIHADKEAR-MIAVEIDAFDYGGNPK--
M19600_0_1_1_1_ GVHEM-SENDKHYINYLDYNS-----PDMCVWTVKMKNTKK-ALDVMANLPLNNPNSN--
                                             * * .                          

V12242_0_1_1_1_ ----------DYYAFHMIVSPNDLKYSFLSSQIS--NGTYREKHRISGY-----PYTRLY
V13820_0_1_1_1_ -------NCENHHVSIMYIGPN--MYEMYHHEIK---KDRYKFKRICKS-----GSKLVY
V15313_0_1_1_1_ ------GICDIAHVMG--------IIKQNDQVTS-------ILPATCGTKN---GSYIEI
V16748_0_1_1_2_ RNV-VGNYCSRDQLVFA------EVFDDYKRNVY-------TPNPTCGHMT---GERLEL
V16819_0_1_1_1_ -------NCEKHHLSIMYVGAN--MFEMYQQDIK---KTPDKFRRKCSS-----GAKILY
V17175_0_1_1_1_ -------NCEKHHLSIMYVGPN--MFELYEHEVE---KDPNKFKRMCKP-----GSKLIY
V17459_0_1_1_1_ LK-----LCMRDQVIAF-------THDPDPRNFRKDNGDKAVSEPLCGSKT---KSVRIN
V17459_0_1_2_1_ KK----QLCMRDQVIAF-------THDPDPRNFRKDNGDKAVSEPLCGSKT---KSVRIN
V17572_1_1_1_2_ -------YCNRDQLVFS------EVFDDYTRFVY-------TPNPTCGKLT---GESTTL
V17572_1_1_3_2_ -------YCNRDQLVFS------EVFDDYTRYVY-------TPNPTCGKLT---GESTTL
V17624_1_1_5_1_ PSMKYNIYCRMHQISIMYVGAN--MYDMYKHEIN---KDRNKFQRICKV-----G-KYKY
V17792_0_1_2_1_ -------KCAKHHLSIMYVGAN--MYDLYKHEVQ---KDANKFKRTCNP-----GSKLIY
V17792_0_1_3_1_ -------KCAKHHLSIMYVGAN--MYDLYKHEVQ---KDANKFKRTCNP-----GSKLIY
V17792_0_1_4_1_ -------NCGKHHLSIMYVGAN--MYELYQHEIQ---KDANKFKRTCNP-----GSKLIY
V17792_0_1_5_2_ -------KCAKHHLSIMYVGAN--MYDLYKHEVQ---KDANKFKRTCNP-----GSKLIY
V17792_0_1_7_2_ -------NCGKHHLSIMYVGAN--MYELYQHEIQ---KDANKFKRTCNP-----GSKLIY
V17792_0_1_8_1_ -------NCGKHHLSIMYVGAN--MYELYQHEIQ---KDANKFKRTCNP-----GSKLIY
M16819_0_1_1_1_ ------GICDIAHVMG--------IIKQNDQVTS-------ILPATCGTKN---GSYIKI
M17888_0_1_3_1_ LK-----LCMRDQVIAF-------THDPDPRNFRKDNGDKAVSEPLCGSKT---KSVRIN
M18938_0_1_2_2_ -------DCINHHLSMMHIGVN--MFEILREELK-NSKNAAKYKRICNQIKGN-RETKVF
M19424_0_1_1_1_ -------KC-DHHLSMMYISSN--MFELMEAD-----SDLMKNTKICKKIEGDKKLKKRF
M19600_0_1_1_1_ ------GVCNKDHVMG--------FFKENNQVID-------ILPATCGEKD---GFYIEI
                                          .                   .             

V12242_0_1_1_1_ RFSSQDETEKVLMLFLRIGAHAKQKFEASITAHEKSETSEKSTAKKD
V13820_0_1_1_1_ HRTDRDIFGRLNLMILMSHTSGFQEFLATVTVSN-------------
V15313_0_1_1_1_ PRSNTKRDLEVTIITHIPFI--FRKRPNIATKTGNIQY-------RN
V16748_0_1_1_2_ VNSNYRQNLSTTMMVLVAIDNDVDKFRSINVNIRF------------
V16819_0_1_1_1_ QRQSKDIFGGINLMILLSHSKDFEKFEAIVTAKS-------------
V17175_0_1_1_1_ HRKDRDIYGGLNLMILLSHKNGFENFEAKVTIFNS------------
V17459_0_1_1_1_ KLNATEAFHHVTVLSIITLD--QEKSKSVTVNIPR------------
V17459_0_1_2_1_ KLNATETFHHVTVLSIITLD--KEKSKSVTVNIPR----------LN
V17572_1_1_1_2_ ANSNYRRG-ATTMMVMAAFDNDVTRQRKLKVEIQF----------QA
V17572_1_1_3_2_ ANSNYRRG-ATTMMVMAAFDNDVTRQRKLKVEIQF----------QA
V17624_1_1_5_1_ RRNTQRIHGSLTLMMLFTHTDGFAYFSANVTAKKY------------
V17792_0_1_2_1_ HRTDTDIFGGLNLMLLLSHSDGFQKFKATVTVRNS------------
V17792_0_1_3_1_ HRTDTDIFGGLNLMLLLSHSDGFQKFKATVTVRNS------------
V17792_0_1_4_1_ HRTDPDIFGGLNLMLLLSHSDGFEKFKATVTVRNS------------
V17792_0_1_5_2_ HRTDTDIFGGLNLMLLLSHSDGFQKFKATVTVRNS------------
V17792_0_1_7_2_ HRTDPDIFGGLNLMLLLSHSDGFEKFKATVTVRNS------------
V17792_0_1_8_1_ HRTDPDIFGGLNLMLLLSHSDGFEKFKATVTVRNS------------
M16819_0_1_1_1_ PRSNTKRDLEVTIITHIPFI--FRKRPNIATKMGNIQY-------RN
M17888_0_1_3_1_ KLNATEAFHHVTVLSIITLD--KEKSKSVTVNIPR------------
M18938_0_1_2_2_ SRPTRDIFGAVSVMVLLSHSEGFFEFDAQFKSAIA--Y---------
M19424_0_1_1_1_ NRPSRDIYGRLSIMMLLSHTKNFKSFSAQVSCV--------------
M19600_0_1_1_1_ PASATNRDLEATVITYVPYI--FRKHHDMNANEGSLQY-------FP
                            ::                                 

S1

CLUSTAL format alignment by MAFFT L-INS-i (v7.304b)


V12719_0_1_1_2_ M-----------------------------------------------------------
V14363_0_1_1_1_ M-----------------------------------TPAI--------------------
V14697_0_1_2_2_ MTELKPSGSSFSGFAPGFNSGLNPGSSSFNPGSSSFNPGSSGN---FG------------
V14932_0_1_1_1_ MAELT------------FNHH---------------------------------------
V15405_0_1_1_1_ M-----------------------------------------------------------
V16042_0_1_1_1_ M----------------F------------------------------------------
V16424_0_1_1_1_ MHW--------------F---------SFTIISLAVIVCR--------------------
V16818_0_1_1_3_ MRSPISVKRSSTVE---FK--------KFLKILKDMNQTTKGT-----------------
V16855_2_1_1_1_ M----------------FKSA---------------------------------------
V16855_2_1_2_1_ M----------------FKSA---------------------------------------
V16855_2_1_3_1_ M----------------FKSA---------------------------------------
V17131_0_1_1_3_ M------------FL-CFQPE-----RKRTKVKFAIPYCIRGK-----------------
V1887_0_1_1_1_S M-----------------------------KISLVF------------------------
V25693_0_1_1_1_ M-----------------------------------------------------------
V9433_0_1_1_1_S MKWLKAL----------F----------LTSVFLVLNQCVSSQ-----------------
M10489_0_1_1_1_ M-----------------------------------------------------------
M1091_0_1_1_4_S M-----------------------------------------------------------
M12854_0_1_1_1_ MKWLKAL----------F----------LTSVFLVLNQCVSSQ-----------------
M13002_0_1_3_1_ M----------------HKSA---------------------------------------
M14454_0_1_1_1_ M-----------------------------------------------------------
M15767_1_1_1_1_ M-----------------------------------------------------------
M16452_0_1_1_1_ M----------------F------------------------------------------
M16904_0_1_1_2_ M------------FL-CFQPE-----RKRTKVKFAIPYCIRGK-----------------
M16904_0_1_2_2_ M------------FS-CFQPE-----RKRTKVKFAIPYCIRGK-----------------
M17726_0_1_1_1_ MWKMVYYLQ-----L-IF----------ITQVLFVLTPAI--------------------
M18216_0_1_1_1_ MHW--------------F---------SFTIISLAVIVCR--------------------
M19521_0_1_1_4_ MTEEMPSTMVVTI-------------SSLIGLAAILTHLVSGAGVDLGLCHKHAEDCQCG
M5434_0_1_1_2_S M-----------------------------------------------------------
                *                                                           

V12719_0_1_1_2_ ------------------------------------------------------------
V14363_0_1_1_1_ ------------------------------------------------------------
V14697_0_1_2_2_ ---------------------------------------------------------PTN
V14932_0_1_1_1_ ------------------------------------------------------------
V15405_0_1_1_1_ ------------------------------------------------------------
V16042_0_1_1_1_ ------------------------------------------------------------
V16424_0_1_1_1_ ------------------------------------------------------------
V16818_0_1_1_3_ ------------------------------------------------------------
V16855_2_1_1_1_ ------------------------------------------------------------
V16855_2_1_2_1_ ------------------------------------------------------------
V16855_2_1_3_1_ ------------------------------------------------------------
V17131_0_1_1_3_ -MSGLQ----TWLCLFCLTIAWRIH-----------------------------------
V1887_0_1_1_1_S ------------------------------------------------------------
V25693_0_1_1_1_ ------------------------------------------------------------
V9433_0_1_1_1_S ------------------------------------------------------------
M10489_0_1_1_1_ ------------------------------------------------------------
M1091_0_1_1_4_S ------------------------------------------------------------
M12854_0_1_1_1_ ------------------------------------------------------------
M13002_0_1_3_1_ ------------------------------------------------------------
M14454_0_1_1_1_ ------------------------------------------------------------
M15767_1_1_1_1_ ------------------------------------------------------------
M16452_0_1_1_1_ ------------------------------------------------------------
M16904_0_1_1_2_ -MSGLQ----TWLCLFCLTIAWRIH-----------------------------------
M16904_0_1_2_2_ -MSGLQ----TWVCLFCLTIAWRIH-----------------------------------
M17726_0_1_1_1_ ------------------------------------------------------------
M18216_0_1_1_1_ ------------------------------------------------------------
M19521_0_1_1_4_ DKNGYQISIPTKECTF--FYRWRPYCKPCDEVDKDVRCAPYRSCQDCDPKTDGCVRCPPS
M5434_0_1_1_2_S ------------------------------------------------------------
                                                                            

V12719_0_1_1_2_ ------------------------------------------------------------
V14363_0_1_1_1_ --------------GKEINND---------------------------------------
V14697_0_1_2_2_ QFG--------TKFGESGSSKFG--------SGVDTAKLGE------------GSVGSTG
V14932_0_1_1_1_ ------------------------------------------------------------
V15405_0_1_1_1_ ------------------------------------------------------------
V16042_0_1_1_1_ ------------------------------------------------------------
V16424_0_1_1_1_ --------------GDEES-----------------------------------------
V16818_0_1_1_3_ ------------------------------------------------------------
V16855_2_1_1_1_ ------------------------------------------------------------
V16855_2_1_2_1_ ------------------------------------------------------------
V16855_2_1_3_1_ ------------------------------------------------------------
V17131_0_1_1_3_ --------------GERHKRQ---------------------------------------
V1887_0_1_1_1_S ------------------------------------------------------------
V25693_0_1_1_1_ ------------------------------------------------------------
V9433_0_1_1_1_S ------------------------------------------------------------
M10489_0_1_1_1_ ------------------------------------------------------------
M1091_0_1_1_4_S ------------------------------------------------------------
M12854_0_1_1_1_ ------------------------------------------------------------
M13002_0_1_3_1_ ------------------------------------------------------------
M14454_0_1_1_1_ ------------------------------------------------------------
M15767_1_1_1_1_ ------------------------------------------------------------
M16452_0_1_1_1_ ------------------------------------------------------------
M16904_0_1_1_2_ --------------GERHKRQ---------------------------------------
M16904_0_1_2_2_ --------------GERHKRQ---------------------------------------
M17726_0_1_1_1_ --------------GKELNNN---------------------------------------
M18216_0_1_1_1_ --------------GDEES-----------------------------------------
M19521_0_1_1_4_ KYGKWCTLDCPCKNGGSCDRDTGKCSCPSQYQGPTCELLAECPPPQLLPGVHYAPQALTY
M5434_0_1_1_2_S ------------------------------------------------------------
                                                                            

V12719_0_1_1_2_ ------------------------------------------------------------
V14363_0_1_1_1_ -IGSRFAKRSS-------------------------------------------------
V14697_0_1_2_2_ KFGGLIGSGSSSV-------------------------------------GSNKFGN---
V14932_0_1_1_1_ ------------------------------------------------------------
V15405_0_1_1_1_ ------------------------------------------------------------
V16042_0_1_1_1_ ------------------------------------------------------------
V16424_0_1_1_1_ --------------------------------------------------CTCDFKN---
V16818_0_1_1_3_ -------------------------------------------------------PN---
V16855_2_1_1_1_ ------------------------------------------------------------
V16855_2_1_2_1_ ------------------------------------------------------------
V16855_2_1_3_1_ ------------------------------------------------------------
V17131_0_1_1_3_ -GGIRFGGNSRKS-------------------------------------SDCSLPN---
V1887_0_1_1_1_S ------------------------------------------------------------
V25693_0_1_1_1_ ------------------------------------------------------------
V9433_0_1_1_1_S -KGRSLSFPSSRSGLY----------------------------------ASCKLES---
M10489_0_1_1_1_ ------------------------------------------------------------
M1091_0_1_1_4_S ------------------------------------------------------------
M12854_0_1_1_1_ -KGRSLSFPSSRSGLY----------------------------------ASCKLES---
M13002_0_1_3_1_ ------------------------------------------------------------
M14454_0_1_1_1_ ------------------------------------------------------------
M15767_1_1_1_1_ ------------------------------------------------------------
M16452_0_1_1_1_ ------------------------------------------------------------
M16904_0_1_1_2_ -GGIRFGGNSRRS-------------------------------------SDCSLPN---
M16904_0_1_2_2_ -GGIRFGGNSRRS-------------------------------------SDCSLPN---
M17726_0_1_1_1_ -IGLRFAKRSS-------------------------------------------------
M18216_0_1_1_1_ --------------------------------------------------CTCDFGN---
M19521_0_1_1_4_ KIGSKVTYSCSSAGEFLEGPPTRECMPTAKWSGEQPKCIRECPLVATPVEGSVNLPNGRL
M5434_0_1_1_2_S ------------------------------------------------------------
                                                                            

V12719_0_1_1_2_ ------------------------------------------------------------
V14363_0_1_1_1_ ------------------------------------------------------------
V14697_0_1_2_2_ -------------------------------------------------NFGS-------
V14932_0_1_1_1_ ------------------------------------------------------------
V15405_0_1_1_1_ ------------------------------------------------------------
V16042_0_1_1_1_ ------------------------------------------------------------
V16424_0_1_1_1_ -----------------------CH-----------------------------------
V16818_0_1_1_3_ ------------------------------------------------------------
V16855_2_1_1_1_ ------------------------------------------------------------
V16855_2_1_2_1_ ------------------------------------------------------------
V16855_2_1_3_1_ ------------------------------------------------------------
V17131_0_1_1_3_ ------------------------------------------------------------
V1887_0_1_1_1_S ------------------------------------------------------------
V25693_0_1_1_1_ ------------------------------------------------------------
V9433_0_1_1_1_S ------------------------------------------------------------
M10489_0_1_1_1_ ------------------------------------------------------------
M1091_0_1_1_4_S ------------------------------------------------------------
M12854_0_1_1_1_ ------------------------------------------------------------
M13002_0_1_3_1_ ------------------------------------------------------------
M14454_0_1_1_1_ ------------------------------------------------------------
M15767_1_1_1_1_ ------------------------------------------------------------
M16452_0_1_1_1_ ------------------------------------------------------------
M16904_0_1_1_2_ ------------------------------------------------------------
M16904_0_1_2_2_ ------------------------------------------------------------
M17726_0_1_1_1_ ------------------------------------------------------------
M18216_0_1_1_1_ -----------------------CH-----------------------------------
M19521_0_1_1_4_ TEGVTVNYSCNENYRLIGERNRTCQKDGSWSGDDPICEKLIICKTPDNIKFGSVSTHRRE
M5434_0_1_1_2_S ------------------------------------------------------------
                                                                            

V12719_0_1_1_2_ ---------------------VGPSEILCRSDGNWSAEAPICAHEENVCFHPGPLENGVI
V14363_0_1_1_1_ ------------------------------------------------------------
V14697_0_1_2_2_ ------------FQPNPGF--IPPNF----------GPQCSCVQF-YLC-----------
V14932_0_1_1_1_ ------------------------------------------------------------
V15405_0_1_1_1_ ------------------------------------------------------------
V16042_0_1_1_1_ ------------------------------------------------------------
V16424_0_1_1_1_ -----------------------------------------CVPY-YLC-----------
V16818_0_1_1_3_ ------------F-----------------------------------------------
V16855_2_1_1_1_ ------------------------------------------------------------
V16855_2_1_2_1_ ------------------------------------------------------------
V16855_2_1_3_1_ ------------------------------------------------------------
V17131_0_1_1_3_ ------------------------------------GDPGNCIP----------------
V1887_0_1_1_1_S ------------------------------------------------------------
V25693_0_1_1_1_ ------------------------------------------------------------
V9433_0_1_1_1_S ------------------------------------GEAGTCR-----------------
M10489_0_1_1_1_ ------------------------------------------------------------
M1091_0_1_1_4_S ------------------------------------------------------------
M12854_0_1_1_1_ ------------------------------------GEAGTCR-----------------
M13002_0_1_3_1_ ------------------------------------------------------------
M14454_0_1_1_1_ ------------------------------------------------------------
M15767_1_1_1_1_ ------------------------------------------------------------
M16452_0_1_1_1_ ------------------------------------------------------------
M16904_0_1_1_2_ ------------------------------------GDPGNCIP----------------
M16904_0_1_2_2_ ------------------------------------GDPGNCIP----------------
M17726_0_1_1_1_ ------------------------------------------------------------
M18216_0_1_1_1_ -----------------------------------------CVPY-YLC-----------
M19521_0_1_1_4_ STSENTPGTTVTFTCNPGYTLIGEEYIQCQDNGNWSKSPPICAEAGTVCPNVGQLINGEV
M5434_0_1_1_2_S ------------------------------------------------------------
                                                                            

V12719_0_1_1_2_ RPHDKKHLKTFLQGTILEFFCDPLHYLVGNSSSVCGPNGTWSIPKPSCHKLTTCTSVETL
V14363_0_1_1_1_ ------------DSKQFQVLPQRLFWW-----------------------FISGPTTTVS
V14697_0_1_2_2_ ------------KAQDVIFTGPSLIDQRSANK-----------------NISFASPVEID
V14932_0_1_1_1_ ------------LSINLNRHTKILLFL-----------------------IFLMKSLSF-
V15405_0_1_1_1_ -----------------IIVITTLLFF---------------------------------
V16042_0_1_1_1_ ------------LLINMIFLLNILILL---------------------------------
V16424_0_1_1_1_ ------------SNDSIITDGGGLLDLR---------------------NIPQRAPQEPE
V16818_0_1_1_3_ --------------LLIVNVVATLLTL-----------------------VLSIPRIEIT
V16855_2_1_1_1_ ------------FLINMQTVIKLLILF---------------------------------
V16855_2_1_2_1_ ------------FLINMQTVIKLLILF---------------------------------
V16855_2_1_3_1_ ------------FLINMQTVIKLLILF---------------------------------
V17131_0_1_1_3_ ------LPDCLPYAGRAQRLRENINFL---------------------------------
V1887_0_1_1_1_S -----------------------LLFL---------------------------------
V25693_0_1_1_1_ -----------------IYHLKVLILL---------------------------------
V9433_0_1_1_1_S ------------AISECPAVLSELHSV---------------------------------
M10489_0_1_1_1_ ------------------------------------------------------------
M1091_0_1_1_4_S ------------------------------------------------------------
M12854_0_1_1_1_ ------------AISECPAVLSELHSV---------------------------------
M13002_0_1_3_1_ ------------FLIDMQTVIKLLILF---------------------------------
M14454_0_1_1_1_ ------------ETPKMKNLLSCLVLL------------------------LYPANVQVL
M15767_1_1_1_1_ ------------------------------------------------------------
M16452_0_1_1_1_ ------------LLINMIFLLNILILL---------------------------------
M16904_0_1_1_2_ ------LPDCLPYAGRAQRLRENINFL---------------------------------
M16904_0_1_2_2_ ------LPDCLPYAGRAQRLRENINFL---------------------------------
M17726_0_1_1_1_ ------------DSKQFQVLPQRLFWW-----------------------FISGPTTTVS
M18216_0_1_1_1_ ------------SNDSIITDGGGLLDLR---------------------NIPQRAPQEPE
M19521_0_1_1_4_ KYKGQGGPQAFLAGAEVEYTCKSLHYMYGQNKATCFSNGTWSSTKPVCIKLTTCSSLESL
M5434_0_1_1_2_S ------------------------------------------------------------
                                                                            

V12719_0_1_1_2_ ANGRLNIY-TPD-----------SHLIENARRARMDTPTSMRYQPTMKREEEELAKYNTK
V14363_0_1_1_1_ NGPSKK------------------------------------------------------
V14697_0_1_2_2_ DTNSTEALLAADSN---------GTLF---RSKREDGANDTITN----STEGDISGRSFR
V14932_0_1_1_1_ ------------------------------------------------------------
V15405_0_1_1_1_ ------------------------------------------------------------
V16042_0_1_1_1_ ------------------------------------------------------------
V16424_0_1_1_1_ ENEKRG------------------------------------------------------
V16818_0_1_1_3_ VTPPRNST-ALDIE----------------------------------------------
V16855_2_1_1_1_ ------------------------------------------------------------
V16855_2_1_2_1_ ------------------------------------------------------------
V16855_2_1_3_1_ ------------------------------------------------------------
V17131_0_1_1_3_ ----------------------------------RD------------------------
V1887_0_1_1_1_S ------------------------------------------------------------
V25693_0_1_1_1_ ------------------------------------------------------------
V9433_0_1_1_1_S ------------------------------------SP----------------------
M10489_0_1_1_1_ ------------------------------------------------------------
M1091_0_1_1_4_S ------------------------------------------------------------
M12854_0_1_1_1_ ------------------------------------SP----------------------
M13002_0_1_3_1_ ------------------------------------------------------------
M14454_0_1_1_1_ SKDPKNA--------------------------FFD------------------------
M15767_1_1_1_1_ ------------------------------------------------------------
M16452_0_1_1_1_ ------------------------------------------------------------
M16904_0_1_1_2_ ----------------------------------RD------------------------
M16904_0_1_2_2_ ----------------------------------RD------------------------
M17726_0_1_1_1_ NGPSKK------------------------------------------------------
M18216_0_1_1_1_ ENEKRG------------------------------------------------------
M19521_0_1_1_4_ ANGKIQIQ-IIDQPVGNTGVIRIGTLPAEGMSSRRDSGPRFRTGLDGLSMEARTAMFNTK
M5434_0_1_1_2_S ------------------------------------------------------------
                                                                            

V12719_0_1_1_2_ -------LPEGH-----------------------YHVGT----RIVFACESRYYDLVGS
V14363_0_1_1_1_ --------------------------------------------ASVCACKEQYRRK---
V14697_0_1_2_2_ PFPGPNVLPGGFPQPGPPPPGPPPPGPPGRPITHTPGCPP----MQVC-CR---------
V14932_0_1_1_1_ ------------------------------------------------------------
V15405_0_1_1_1_ ------------------------------------------------------------
V16042_0_1_1_1_ ------------------------------------------------------------
V16424_0_1_1_1_ ------------------------------------ECGL----WSVC-CT---------
V16818_0_1_1_3_ ----------------------------------------ERQSGVPCIC----------
V16855_2_1_1_1_ ------------------------------------------------------------
V16855_2_1_2_1_ ------------------------------------------------------------
V16855_2_1_3_1_ ------------------------------------------------------------
V17131_0_1_1_3_ -----------------------------------VTCRYDRFNAIVC-CPI--------
V1887_0_1_1_1_S ---------GGF------------------------------------------------
V25693_0_1_1_1_ ------------------------------------------------------------
V9433_0_1_1_1_S -----------------------------------KHCGWREKEPLVC-CP-------GP
M10489_0_1_1_1_ ------------------------------------------------------------
M1091_0_1_1_4_S ------------------------------------------------------------
M12854_0_1_1_1_ -----------------------------------KHCGWREKEPLVC-CP-------GP
M13002_0_1_3_1_ ------------------------------------------------------------
M14454_0_1_1_1_ ------------------------------------------------------------
M15767_1_1_1_1_ -------------------------------------------------CG---------
M16452_0_1_1_1_ ------------------------------------------------------------
M16904_0_1_1_2_ -----------------------------------VTCRYDRFNAIVC-CPI--------
M16904_0_1_2_2_ -----------------------------------VTCRYDRFNAIVC-CPI--------
M17726_0_1_1_1_ --------------------------------------------ASVCACKEQYRRK---
M18216_0_1_1_1_ ------------------------------------ECGL----WSVC-CT---------
M19521_0_1_1_4_ -------LPEGH-----------------------YHVGT----RAIFTCESRYYDLVGS
M5434_0_1_1_2_S ---------------------------------------------QVC-CR---------
                                                                            

V12719_0_1_1_2_ RVR---TCMTNGEWSGRQPTCI------PVCGRS----------------SGPRLPFITH
V14363_0_1_1_1_ --------------------------------RQAM-----NDTDPDDYDAGGLNARIVG
V14697_0_1_2_2_ --------------NSILPPPIPG----PNQPRPGHPIVPKCGVRNLNGVVGRVKNPNLV
V14932_0_1_1_1_ ----------------------------------------DKTCDDKCGQSKHIFKRIIG
V15405_0_1_1_1_ -------------------------------------------SLARVVNSIILEERIVG
V16042_0_1_1_1_ ------------------------------------------------SGFQGSSAIIGG
V16424_0_1_1_1_ --------------SPSDKPVI------PVEPHHSH----KCGKRNKQGLNTRILNFHLR
V16818_0_1_1_3_ --------------------------------------------------GTAAKKRIVG
V16855_2_1_1_1_ -------------------------------------------SVETQGLLEGNLKKIVG
V16855_2_1_2_1_ -------------------------------------------SVETQGLLEGNLKKIVG
V16855_2_1_3_1_ -------------------------------------------SVETQGLLEGNLKKIVG
V17131_0_1_1_3_ -----------GDGGQNEPPTV------PPTPRPPPTPKPNTNTQVPCGEGGKIILKVVG
V1887_0_1_1_1_S ------------------------------------------TAKSKGAPNGDEWNKISG
V25693_0_1_1_1_ ------------------------------------------------SGIQGSNAIVGG
V9433_0_1_1_1_S SLGTENTCA-----TSLKPKPIKRQVGLASTFFKKPL--NNGTSDDKDVIISGKNPLIVG
M10489_0_1_1_1_ ------------------------------------------------------------
M1091_0_1_1_4_S ------------------------------------------------------------
M12854_0_1_1_1_ SLGTENTCA-----TSLKPKPIKRQVGLASTFFKKPL--NNGTSDDKDVIISGKNPLIVG
M13002_0_1_3_1_ -------------------------------------------SVETQGLWEGNLKKIVG
M14454_0_1_1_1_ ---------------------------WASEIFSSH----DQTTKEQACICGLQGNKIVG
M15767_1_1_1_1_ KL----------------------------------------------------------
M16452_0_1_1_1_ ------------------------------------------------SGFQGSSAIIGG
M16904_0_1_1_2_ -----------GDGGQNEPPTV------PPTPRPPPTPKPNTNTQVPCGEGGKIILKVVG
M16904_0_1_2_2_ -----------GDGGQNEPPTV------PPTPRPPPTPKPNTNTQVPCGEGGKIILKVVG
M17726_0_1_1_1_ --------------------------------RQAM-----NDTDPDDYDAGGLNARIVG
M18216_0_1_1_1_ --------------SPSDKPVI------PVEPHHSH----KCGKRNKQGLNTRILNFHLR
M19521_0_1_1_4_ RLR---TCQTTGQWSGRQPTCI------PVCGRS----------------SGPRVPFITH
M5434_0_1_1_2_S --------------NSILPPPIPG----PNQPRPGHPIVPKCGVRNLNGVVGRVKNPNLV
                                                                            

V12719_0_1_1_2_ G-TVSEMGQWPWQVGIARRLLPDDPLGEWWLMCGGALVSERWVVTAAHCVTY--------
V14363_0_1_1_1_ G-ENTKSNEYPEIVLVQLD---------EKQHCAGVILDEKHIMTAAHCVVK--------
V14697_0_1_2_2_ E-GETQFGEFPWQGAVLRR-----EGKERMYVCGATLLTPTHVLTAAHCVH---------
V14932_0_1_1_1_ G-ERTVIEKFPWMVELRPY--------KKYVACGGALINRCFVLTAAHCFKR--------
V15405_0_1_1_1_ GWNVTSVESHPWQVSFRVN---------ESHLCGAVIIHPEWLLTAAHCTVY--------
V16042_0_1_1_1_ T-TVDIKGIYPFMASFRNI---------TSHGCGATILNEQWVLTAAHCPT---------
V16424_0_1_1_1_ E-DEAQFGEYPWQCAILRE-----EGKINVFVCGASLIGNNVVATAAHCVS---------
V16818_0_1_1_3_ G-TIAEMNAYPWLALIYWT--------SGDLLCTGAVINKMYVLTAAHCFI---------
V16855_2_1_1_1_ G-QNAKSGEFPWMGSFRKF---------GRHICGAVIIKEQWAITAAHCIA---------
V16855_2_1_2_1_ G-QNAKSGEFPWMGSFRKF---------GRHICGAVIIKEQWAITAAHCIA---------
V16855_2_1_3_1_ G-QNAKSGEFPWMGSFRKF---------GRHICGAVIIKEQWAITAAHCIA---------
V17131_0_1_1_3_ G-ANATLGDWPWAVAIFMD----DINGEPQLACGGSLLNNEYILTAGHCTMD--------
V1887_0_1_1_1_S G-DPTEIGEFPYMVMLTGT--------DGYMFCGASLVSPLYVVTAAHCLH---------
V25693_0_1_1_1_ K-YVKLKTTYPFMVSFRNI---------SLHMCGSVIIREDWVLTAAHCPD---------
V9433_0_1_1_1_S G-VVSPNNSRPWMVAIAWKVDNVEVTASDKLACGGTLIGTHHILTAAHCFVS--------
M10489_0_1_1_1_ -------------AALYFK----NKDNKWEFQCGGSIIHSDWILTAAHCFVKFDSFQNIH
M1091_0_1_1_4_S -------------VAMFLE-----RFGRRHLLCGGSLIDAYHVITAAHCLK---------
M12854_0_1_1_1_ G-VVSPNNSRPWMVAIAWKVDNVEVTASDKLACGGTLIGTHHILTAAHCFVS--------
M13002_0_1_3_1_ G-ENAKSAEFPWMGSFRKL---------DIHLCGAAIIKKQWVITAAHCTA---------
M14454_0_1_1_1_ G-VETKRHEYPWMAAMFYN---------DNFRCGASLINDRFVVTAAHCVY---------
M15767_1_1_1_1_ --FNKPIDSHPWFISFWWD-------DEKKPFCYGVLISDQWIASAASCLANIR------
M16452_0_1_1_1_ T-TVDIKGIYPFMASFRNI---------TSHGCGAIILNEQWVLTAAHCPT---------
M16904_0_1_1_2_ G-ANATLGDWPWAVAIFMD----DINGEPQLACGGSLLNNEYILTAGHCTMD--------
M16904_0_1_2_2_ G-ANATLGDWPWAVAIFMD----DINGEPQLACGGSLLNNEYILTAGHCTMD--------
M17726_0_1_1_1_ G-ENTKSNEYPEIVLVQLD---------EKQHCAGVILDEKHIMTAAHCVVK--------
M18216_0_1_1_1_ E-DEAQFGEYPWQCAILRE-----EGKINVFVCGASLIGNNVVATAAHCVS---------
M19521_0_1_1_4_ G-NVSELGQWPWQVGLAAR-NSESQTENWDIFCGGSLIAERWVLTAAHCVTY--------
M5434_0_1_1_2_S E-GETQFGEFPWQGAVLRR-----EGKERMYVCGATLLTPTHVLTAAHCVH---------
                               .                * . ::      :*. *           

V12719_0_1_1_2_ -KYSTEAVSTEEFRLYFGKYYRNDSKDDDLVQVRQVE-AIHIHEDYEP--TTFESDIALV
V14363_0_1_1_1_ ------QTDSSKFTVIVGAHDLKNLQN---AEIYEVA-RGMFEPDYNR--QTYDKDCAIL
V14697_0_1_2_2_ ------TMLPVHLKVRLGEWDVSSNAEFYPYVELNVA-EIRIHPQFYP--GNLQNDIAVL
V14932_0_1_1_1_ ------HPDGKEIIVTLGTDKYYYTNA-----VVRVAIEKIRYPTYEK--NSTNDDIMLL
V15405_0_1_1_1_ ---TTEKFPGMKIKITAGGL-LKDDDPSENVQIREVE-NFVEHPEYDR--DTFENDIAVL
V16042_0_1_1_1_ ------IVPRENIMIIAGRLSLDETES--FEQKRLVK-EVFKHPEYN---DTLENDIALL
V16424_0_1_1_1_ ------EAQPEHLKIRCGEYDTQSSEEIYPHLDVGVK-SISIHPNFNR--NNAFNDIALL
V16818_0_1_1_3_ ------SAGKDDVMIHIGDYDLTVQND-VPAENFRVA-ELKRNENFGVA-SAVDSDIALL
V16855_2_1_1_1_ ------GLSKWDLNIVAGRMDMYGDEP--TEQVIEVE-KYFKHEKFNR--KTFENDIMLL
V16855_2_1_2_1_ ------GLSKWDLNIVAGRMDMYGDEP--TEQVIEVE-KYFKHEKFNR--KTAENDIMLL
V16855_2_1_3_1_ ------GLSKWDLNIVAGRMDMYGDEP--TEQVIEVE-KYFKHEKFNR--KTFENDIMLL
V17131_0_1_1_3_ --KAGRRHPVRAFSVRLGDLNLQTDDDGASPQTVRVS-RVITHPDFNP--ANFHNDIALM
V1887_0_1_1_1_S ------GKQAKDVIVRFGEYDWTTTDE-TTTVDIPAD-KLITHPKFNY--QTTFNDIGLV
V25693_0_1_1_1_ ------AIPHEDIEIIAGRLSINRSDT--SEQKRRVS-AVFIHPQYNHTNESVEHDIALL
V9433_0_1_1_1_S ------SSNPNDFEVYFGTNNLNMTDN-----GVDIL-SILRHPNFDS--SRLYYDIAIV
M10489_0_1_1_1_ EEKSQEMQRVNNWKASVGRINISDE---YSGIFYKIK-IIKIHQEFDP--KSYGNDIAIL
M1091_0_1_1_4_S ------NISPYQLTLQIGDHDISSTTE-ARHITVKVA-SFTIHSGYNE--FNNQNDIAMI
M12854_0_1_1_1_ ------SSNPNDFEVYFGTNNLNMTDN-----GVDIL-SILRHPNFDS--SRLYYDIAIV
M13002_0_1_3_1_ ------GWSTRAATIVAGRMGKNGIEP--TEQIIPVE-KFFQNEKFNN--KTFENDITLL
M14454_0_1_1_1_ ------RLNPENFVIYLGAHDLSSRER--GRIKVTIK-DILTHPEYNT--RTHVNDIALM
M15767_1_1_1_1_ ------RRMYQHIYVKIGLNGTIIFDE--NFHYYSIE-SIIVHPLYSK--RLLVNDIALV
M16452_0_1_1_1_ ------IVPRENIMIIAGRLSLDETES--FEQKRLVK-EVFKHPEYN---DTLENDIALL
M16904_0_1_1_2_ --KAGRRHPVRAFSVRLGDLNLQTDDDGASPQTVRVS-RVITHPDFNP--ANFHNDIALM
M16904_0_1_2_2_ --KAGRRHPVRAFSVRLGDLNLQTDDDGASPQTVRVS-RVITHPDFNP--ANFHNDIALM
M17726_0_1_1_1_ ------QTDSSKFTVIVGAHDLKNLQN---AEIYEVA-RGMFEPDYNR--QTYDKDCAIL
M18216_0_1_1_1_ ------EAQPEHLKIRCGEYDTQSSEEIYPHLDVGVK-SISIHPNFNR--NNAFNDIALL
M19521_0_1_1_4_ -EGTTQMIPADELQLYFGKYYRDNTKDDDEVEVREVE-EIHIHHDYEP--SSFESDIALI
M5434_0_1_1_2_S ------TMLPVHLKVRLGEWDVSSNAEFYPYVELNVA-EIRIHPQFYP--GNLQNDIAVL
                                 *                           :         *  ::

V12719_0_1_1_2_ QTSEPLQFTS--RVQAVCLPEE--DPHDSKIRLKEGNIGVVTGWGRTE---------TGN
V14363_0_1_1_1_ QLKKPIDFDK-TKARVACLA-------LKP-RNYDNKMGTAVGWGKTSET--------GS
V14697_0_1_2_2_ RLEFPVDFTKFPQVSPVCLP-------PRF-QPFTGGRCIVTGWGKDAFGF------EGQ
V14932_0_1_1_1_ RLNESVEYSN--DIQPICLP-------VPF-YNYTAQIAMVMGFGVKSYR--------GN
V15405_0_1_1_1_ KLETPLILND--FVKAIKLP-------AEQ-QNFTGKLCHMAGWGTPDDNN------GTD
V16042_0_1_1_1_ KLDQALELNT--YVGKVLLP-------TDKNQVFEGD-CTVIGWGTVKFDEVSAKYMNST
V16424_0_1_1_1_ FFKEHIEYKP--NVDSVCLP-------DGG-DDFVGKECVVTGWGKNAFDT------TGE
V16818_0_1_1_3_ KLNRLIPFRD--NIQPICLT-------PPN-IDYVGEMGTVAGWGRTKFG--------GN
V16855_2_1_1_1_ KMSKPFRFNP--YVNSIKLP-------KEKQQPFSGN-CNVTGWGKLKLD--------GR
V16855_2_1_2_1_ KMSKPFRFDS--YVKSIKLP-------KEKQQPFSGN-CNVTGWGKLKLD--------GR
V16855_2_1_3_1_ KMSKPFRFNP--YVNSIKLP-------KEKQQQFLGN-CHVTGWGKLKSD--------GD
V17131_0_1_1_3_ KLSRPVTFTE--FIKPVCLPTS-----EESGDDFAGQHPILVGWGTTGFE--------QA
V1887_0_1_1_1_S RLQKPIEYTK--LISPICLP--------EV-RNYDGENAILSGWGSETFE--------GF
V25693_0_1_1_1_ KLDSPFEFNA--YIGKPFLP-------TYKEQVFEGN-CTVIGWGSLMYDDVSADYNNVT
V9433_0_1_1_1_S RLKKGVSFSQ--SVRPACLPMG-----SLRGKKFEHNEGLVTGWGLTQYL--------GA
M10489_0_1_1_1_ KMDKSIVFDI--YTSPVCLPPSMNEIPEKSKMYSSNSNAYVVGWGHTQVSN------PGS
M1091_0_1_1_4_S RLASKVTFTE--NIIPICLPTP-----DEM-RDFAGEVATVAGWGSLSYG--------QA
M12854_0_1_1_1_ RLKKGVSFSQ--SVRPACLPMG-----SLRGKKFEHNEGLVTGWGLTQYL--------GA
M13002_0_1_3_1_ KMSKPFRFNS--YVNSIKLP-------KEKQQQFLGN-CHVTGWGKLKSD--------GD
M14454_0_1_1_1_ EFSKPVRFCE--TILPVCLP-------SSAGTSYRNKTVTVLGWGRTQEG--------GP
M15767_1_1_1_1_ QLVKPLPLQK--DIGILCLM-------TKK-LERTLTFRRTCDLPKTIFGNISG--L-GP
M16452_0_1_1_1_ KLDQALELNT--YVGKVLLP-------TDKNQVFEGD-CTVIGWGTVKFDEVSAKYMNST
M16904_0_1_1_2_ KLSRPVTFTE--FIKPVCLPTS-----EESGDDFAGQHPILVGWGTTGFE--------QA
M16904_0_1_2_2_ KLSRPVTFTE--FIKPVCLPTS-----EESGDDFAGQHPILVGWGTTGFE--------QA
M17726_0_1_1_1_ QLKKPIDFDK-TKARVACLA-------LKP-RNYDNKMGTAVGWGKTSET--------GS
M18216_0_1_1_1_ FFKEHIEYKP--NVDSVCLP-------DGG-DDFVGKECVVTGWGKNAFDT------TGE
M19521_0_1_1_4_ RLKTPVKLTN--RVQTICLP-T--DIDESNSRVKEGNPGVITGWGRTE---------TGN
M5434_0_1_1_2_S RLEFPVDFTKFPQVSPVCLP-------PRF-QPFTGGRCIVTGWGKDAFGF------EGQ
                     .            *                       .                 

V12719_0_1_1_2_ Y-----SEVLQDAQVPVVNSEQCEEDYKE-AGV-------PLIVTNNMFCAGHNEGLYDS
V14363_0_1_1_1_ A-----SQIQQKVEVPIISNDKCKEMFEN-----------RYSITENMMCAGYEEGGKDA
V14697_0_1_2_2_ Y-----QNILKQVDLPVLDNIDCQNRLRH-TRL-----GPTFNLLPGFMCAGGEP-GKDA
V14932_0_1_1_1_ F-----SDTLRVVDLEVLSNRQCRNAFKK-L-----------EILPTYMCAGGEK-GKDA
V15405_0_1_1_1_ Y-----FPTMKAIIVQVIPNEECQKKISE-YPE------MNLTIFETIICTWDE--DEDG
V16042_0_1_1_1_ Y-----SSQLRKVDVPLWSNSDCDNIYPR------------IKITDSMLCAGAL--GRDA
V16424_0_1_1_1_ Y-----QRLLKAVTLPVIPNDLCQKQLRK-TRL-----GPMFRLYENFLCAGGEE-GKDA
V16818_0_1_1_3_ T-----SDILLEVSLPVIPDDICRNNFSA-R-----------QYTKNMMCAGYIEGGKDA
V16855_2_1_1_1_ Y-----PTTLQKVSVSVISDEECRKRYKD-----------IIEIQDSMMCTWAK--GKNP
V16855_2_1_2_1_ F-----PTTLQKASVSVISGEECRKKFKD-----------IIEIQDSMMCTWAK--GKIP
V16855_2_1_3_1_ Y-----PTILQKVSVPLISDEECQKRFKH------------SKIEDSMMCTWVK--GKDA
V17131_0_1_1_3_ A-----SPVLQYLQIPVQTQQVCERSYSA-FRA-------THPIISSQMCAGVLTGGKDA
V1887_0_1_1_1_S P-----VPKLMQLTMPLLSLDECRNELKG-LSI---------YLTYEKICAFVK--NRDQ
V25693_0_1_1_1_ Y-----SKRLRKVTVPLWSNSDCEDILKP------------YKITDSQMCAGGN--GTDG
V9433_0_1_1_1_S K-----SLELREVELKVLSNAECNETVSK-IPQLLR--AYPQGATSNVICAGVEEGRKDA
M10489_0_1_1_1_ TQSQKNSEILLQLEVPLQDDKICKQEVKFQFKNGGKSTEQYFTPSPNSLCAGTGKGKQDA
M1091_0_1_1_4_S P-----STILYNVDLSIWKNVDCDQAFTR-FFT------SPGHIAPSMICAGQL--AKDS
M12854_0_1_1_1_ K-----SLELREVELKVLSNAECNETVSK-IPQLLR--AYPQGATSNVICAGVEEGRKDA
M13002_0_1_3_1_ Y-----PTILQKVSVPLISDEECQKRFKH------------SKIEDSMMCTWVK--GKDA
M14454_0_1_1_1_ V-----TKILRKVDVPIVSHEACQEAYGE-FSI----------DCQRMLCAGEEEGGKDS
M15767_1_1_1_1_ FESR--EHKPNSESMIVSPNEKCRHFLDA-------------PSTESMFCAELSNEENSS
M16452_0_1_1_1_ Y-----SSQLRKVNVPLWSNSDCDNIYPR------------IKITGSMLCAGAV--GRDA
M16904_0_1_1_2_ A-----SPVLQYLQIPVQTQQVCERSYSA-FRA-------THPIISSQMCAGVLTGGKDA
M16904_0_1_2_2_ A-----SPVLQYLQIPVQTQQVCERSYSA-FRA-------THPIISSQMCAGVLTGGKDA
M17726_0_1_1_1_ A-----AQIQQKVEVPIISNDKCKEMFEN-----------RYSITENMMCAGYEEGGKDA
M18216_0_1_1_1_ Y-----QRLLKAVTLPVIPNDLCQKQLRK-TRL-----GPMFRLYENFLCAGGEE-GKDA
M19521_0_1_1_4_ L-----SHILQQAKIPVVSNKQCEEDYKK-ANL-------RIIVSRNMLCAGYEKGARDS
M5434_0_1_1_2_S Y-----QNILKQVDLPVLDNIDCQNRLRH-TRL-----GPTFNLLPGFMCAGGEP-GKDA
                              : :     *                         :*:         

V12719_0_1_1_2_ CGGDSGGPLVFPIDE-RRDRWVL-----EGIVSWGSPQGCGKPRQHGGYVRVQKFVDWIL
V14363_0_1_1_1_ CGGDSGGPLFIH----ENNFRLQ-----VGITSFG--EGCARVKRPGVYTRVDHMTDFLR
V14697_0_1_2_2_ CKGDGGSPLVCE----TEHGYVV-----AGLVSWG--IGCGHPNIPGVYVRVSDYIDWIK
V14932_0_1_1_1_ CQGDSGSPLVVN----QNGRYSI-----IGIVSWG--VHCAQKGYPGVYTRVSSYIDWIK
V15405_0_1_1_1_ CRGDSGGALDCS----VDGNNFV-----AGLVSWG--IGCAR-GYPGVNTRVSDFVNWIS
V16042_0_1_1_1_ CQGDSGGPLVCKK---HEDQVYI-----SGISIWG--RNCGDI-YPGVYTRVSYFLDWIN
V16424_0_1_1_1_ CKGDGGGPLACE----HNGVYKL-----AGIVAWG--IGCGQKDVPGVYVKVSKYTSWIE
V16818_0_1_1_3_ CQGDSGGPLFKQD---SSGVFIV-----FGITSFG--RGCATPGYPGVYTKVENFLSWIE
V16855_2_1_1_1_ CLGDSGGSLVCQG---DDGESYL-----SGITSWG--IGCH-DRHPSVYTEVSYFLDWID
V16855_2_1_2_1_ CQGDSGGSLVCQG---DDGESYL-----SGIASWV--IGCR-DRYPSVYTEVSYFLDWID
V16855_2_1_3_1_ CEGDSGGPLVCEG---DDGESYL-----TGITSWG--IGCALLRFPGVYTEVSYFLDWIN
V17131_0_1_1_3_ CQGDSGGPLQIEDPSRKNSPYMV-----IGVVSFG--FRCAEKGFPGIYTRVTAYLDWIH
V1887_0_1_1_1_S CKGDSGGPLAWVDP--ATSKRHL-----VGIVNIG--FECGRRGFPSMFTRVTSHLNWIL
V25693_0_1_1_1_ CQGDSGGPLICKA---GSHLTYV-----AGIGSWG--IDCGYI-TPGVYTRVSYYLEWIY
V9433_0_1_1_1_S CQGDSGGPLVWTDQ--SSNKWIL-----LGIVSGG--YRCGEPGIPGIYTRVTTYLDWIV
M10489_0_1_1_1_ CQGDSGGPLMQFIHS-NSSSNIMKRCFEIGIVSWG--IGCGLEGYYGYYAHVSKLKQWIL
M1091_0_1_1_4_S CTGDSGGPLMIE----KDGRWIQ-----IGVVSWG--IQCGSQPLPGVYTRVTSFLDWIE
M12854_0_1_1_1_ CQGDSGGPLVWTDQ--SSNKWIL-----LGIVSGG--YRCGEPGIPGIYTRVTTYLDWIV
M13002_0_1_3_1_ CEGDSGGPLVCEG---DDGESYL-----TGITSWG--IGCALLRFPGVYTEVSYFLDWIN
M14454_0_1_1_1_ CQGDSGGPLLMK----EEFHQVL-----VGVVSFG--EGCARPGKPGVYARVDAFIPFIL
M15767_1_1_1_1_ FAGDTGSPFIIK----IDGRFYL-----HGIYSWG--ERILRVGKFDYFTKISEFYDWIM
M16452_0_1_1_1_ CQGDSGGPLVCKA---HEDQVYI-----SGISIWG--RNCGDI-YPGVYTRVSYFLDWIN
M16904_0_1_1_2_ CQGDSGGPLQIEDPSRKNSPYMV-----IGVVSFG--FRCAEKGFPGIYTRVTAYLDWIH
M16904_0_1_2_2_ CQGDSGGPLQIEDPSRKNSPYMV-----IGVVSFG--FRCAEKGFPGIYTRVTAYLDWIH
M17726_0_1_1_1_ CGGDSGGPLFIH----ENNFRLQ-----VGITSFG--EGCARVKRPGVYTRVDHMTDFLR
M18216_0_1_1_1_ CKGDGGGPLACE----HNGVYKL-----AGIVAWG--IGCGQKDVPGVYVKVSKYTSWIE
M19521_0_1_1_4_ CSGDSGGPFVFPIDD-REDKWVL-----EGIVSWGSILGCGNPRQYGGYVRVQRFYQWIL
M5434_0_1_1_2_S CKGDGGSPLVCE----TEHGYVV-----AGLVSWG--IGCGHPNIPGVYVRVSDYIDWIK
                  ** *..:                    *:               .  ..:     :: 

V12719_0_1_1_2_ QFI---------------------------------------------------------
V14363_0_1_1_1_ NNMPDSGQCAIS------------------------------------------------
V14697_0_1_2_2_ LATA--------------------------------------------------------
V14932_0_1_1_1_ NVTMQHPECCPA------------------------------------------------
V15405_0_1_1_1_ KITGVN------------------------------------------------------
V16042_0_1_1_1_ NTITTHS-----------------------------------------------------
V16424_0_1_1_1_ EEAKAHGSELA-------------------------------------------------
V16818_0_1_1_3_ TKTSDVPQCTPPTEPTVSPPESCGNANLQRKKRITEGINTTPNRYPWTAIIIRQTNNGLT
V16855_2_1_1_1_ DIIENNS-----------------------------------------------------
V16855_2_1_2_1_ DIIENNS-----------------------------------------------------
V16855_2_1_3_1_ DIIENNS-----------------------------------------------------
V17131_0_1_1_3_ ENMK--------------------------------------------------------
V1887_0_1_1_1_S QETKDSPPTCSN------------------------------------------------
V25693_0_1_1_1_ EIMRNNS-----------------------------------------------------
V9433_0_1_1_1_S RNAT--------------------------------------------------------
M10489_0_1_1_1_ NETNAEFEIVTL------------------------------------------------
M1091_0_1_1_4_S LNRT--------------------------------------------------------
M12854_0_1_1_1_ RNAT--------------------------------------------------------
M13002_0_1_3_1_ DIIENNS-----------------------------------------------------
M14454_0_1_1_1_ NNTEEALYCPAY------------------RGRST-------------------------
M15767_1_1_1_1_ SHTQ--------------------------------------------------------
M16452_0_1_1_1_ NTITTHS-----------------------------------------------------
M16904_0_1_1_2_ ENMK--------------------------------------------------------
M16904_0_1_2_2_ ENMK--------------------------------------------------------
M17726_0_1_1_1_ NNMPDSGQCAIS------------------------------------------------
M18216_0_1_1_1_ EEAKAHGSELA-------------------------------------------------
M19521_0_1_1_4_ EFI---------------------------------------------------------
M5434_0_1_1_2_S LATA--------------------------------------------------------
                                                                            

V12719_0_1_1_2_ ------------------------------------------------------------
V14363_0_1_1_1_ --------------------------------------------------------SPDY
V14697_0_1_2_2_ ------------------------------------------------------------
V14932_0_1_1_1_ ------------------------------------------------------------
V15405_0_1_1_1_ ------------------------------------------------------------
V16042_0_1_1_1_ ------------------------------------------------------------
V16424_0_1_1_1_ ------------------------------------------------------------
V16818_0_1_1_3_ LQCGATLINNEWLLTTARCVNNYAQQAYSLSVILGEYNVKKIDRTELQRFLSEIYIHPNF
V16855_2_1_1_1_ ------------------------------------------------------------
V16855_2_1_2_1_ ------------------------------------------------------------
V16855_2_1_3_1_ ------------------------------------------------------------
V17131_0_1_1_3_ ------------------------------------------------------------
V1887_0_1_1_1_S ------------------------------------------------------------
V25693_0_1_1_1_ ------------------------------------------------------------
V9433_0_1_1_1_S ------------------------------------------------------------
M10489_0_1_1_1_ -------------------------------------NV---------------------
M1091_0_1_1_4_S ------------------------------------------------------------
M12854_0_1_1_1_ ------------------------------------------------------------
M13002_0_1_3_1_ ------------------------------------------------------------
M14454_0_1_1_1_ ------------------------------------------------------------
M15767_1_1_1_1_ ------------------------------------------------------------
M16452_0_1_1_1_ ------------------------------------------------------------
M16904_0_1_1_2_ ------------------------------------------------------------
M16904_0_1_2_2_ ------------------------------------------------------------
M17726_0_1_1_1_ --------------------------------------------------------SPDY
M18216_0_1_1_1_ ------------------------------------------------------------
M19521_0_1_1_4_ ------------------------------------------------------------
M5434_0_1_1_2_S ------------------------------------------------------------
                                                                            

V12719_0_1_1_2_ ------------------------------------------------------------
V14363_0_1_1_1_ --------------------------------------------------------LDFQ
V14697_0_1_2_2_ ------------------------------------------------------------
V14932_0_1_1_1_ -----------------------------------------------------------K
V15405_0_1_1_1_ ------------------------------------------------------------
V16042_0_1_1_1_ ------------------------------------------------------------
V16424_0_1_1_1_ ------------------------------------------------------------
V16818_0_1_1_3_ SSQVTYTDDIALLRLTSPITFTTAISPICLPPKDWATISLTGITAVTSGWGWINRNGDFA
V16855_2_1_1_1_ ------------------------------------------------------------
V16855_2_1_2_1_ ------------------------------------------------------------
V16855_2_1_3_1_ ------------------------------------------------------------
V17131_0_1_1_3_ ------------------------------------------------------------
V1887_0_1_1_1_S ------------------------------------------------------------
V25693_0_1_1_1_ ------------------------------------------------------------
V9433_0_1_1_1_S ------------------------------------------------------------
M10489_0_1_1_1_ ------------------------------------------------------------
M1091_0_1_1_4_S ------------------------------------------------------------
M12854_0_1_1_1_ ------------------------------------------------------------
M13002_0_1_3_1_ ------------------------------------------------------------
M14454_0_1_1_1_ -------------RLV----------------------------------------TDFT
M15767_1_1_1_1_ ------------------------------------------------------------
M16452_0_1_1_1_ ------------------------------------------------------------
M16904_0_1_1_2_ ------------------------------------------------------------
M16904_0_1_2_2_ ------------------------------------------------------------
M17726_0_1_1_1_ --------------------------------------------------------LDFQ
M18216_0_1_1_1_ ------------------------------------------------------------
M19521_0_1_1_4_ ------------------------------------------------------------
M5434_0_1_1_2_S ------------------------------------------------------------
                                                                            

V12719_0_1_1_2_ ------------------------------------------------------------
V14363_0_1_1_1_ T-----------------------------------------------------------
V14697_0_1_2_2_ ------------------------------------------------------------
V14932_0_1_1_1_ TINESY------------------------------------------------------
V15405_0_1_1_1_ ------------------------------------------------------------
V16042_0_1_1_1_ ------------------------------------------------------------
V16424_0_1_1_1_ ------------------------------------------------------------
V16818_0_1_1_3_ TIEQEIYLNISSLRDCRRFYGPNINDNFLCAQATNPDAGICYYDFGGQLSVNNADGNYVL
V16855_2_1_1_1_ ------------------------------------------------------------
V16855_2_1_2_1_ ------------------------------------------------------------
V16855_2_1_3_1_ ------------------------------------------------------------
V17131_0_1_1_3_ ------------------------------------------------------------
V1887_0_1_1_1_S ------------------------------------------------------------
V25693_0_1_1_1_ ------------------------------------------------------------
V9433_0_1_1_1_S ------------------------------------------------------------
M10489_0_1_1_1_ ------------------------------------------------------------
M1091_0_1_1_4_S ------------------------------------------------------------
M12854_0_1_1_1_ ------------------------------------------------------------
M13002_0_1_3_1_ ------------------------------------------------------------
M14454_0_1_1_1_ GINE--------------------------------------------------------
M15767_1_1_1_1_ ------------------------------------------------------------
M16452_0_1_1_1_ ------------------------------------------------------------
M16904_0_1_1_2_ ------------------------------------------------------------
M16904_0_1_2_2_ ------------------------------------------------------------
M17726_0_1_1_1_ T-----------------------------------------------------------
M18216_0_1_1_1_ ------------------------------------------------------------
M19521_0_1_1_4_ ------------------------------------------------------------
M5434_0_1_1_2_S ------------------------------------------------------------
                                                                            

V12719_0_1_1_2_ --------------------------------------
V14363_0_1_1_1_ --------------------------------------
V14697_0_1_2_2_ -------------------------Y------------
V14932_0_1_1_1_ --------------------------------------
V15405_0_1_1_1_ --------------------------------------
V16042_0_1_1_1_ --------------------------------------
V16424_0_1_1_1_ --------------------------------------
V16818_0_1_1_3_ VGISAFVADVGCGLGRPSGFMKVQPYLQWISDTIKNAV
V16855_2_1_1_1_ --------------------------------------
V16855_2_1_2_1_ --------------------------------------
V16855_2_1_3_1_ --------------------------------------
V17131_0_1_1_3_ --------------------------------------
V1887_0_1_1_1_S --------------------------------------
V25693_0_1_1_1_ --------------------------------------
V9433_0_1_1_1_S --------------------------------------
M10489_0_1_1_1_ --------------------------------------
M1091_0_1_1_4_S --------------------------------------
M12854_0_1_1_1_ --------------------------------------
M13002_0_1_3_1_ --------------------------------------
M14454_0_1_1_1_ -------------FRRRSN-------------------
M15767_1_1_1_1_ --------------------------------------
M16452_0_1_1_1_ --------------------------------------
M16904_0_1_1_2_ --------------------------------------
M16904_0_1_2_2_ --------------------------------------
M17726_0_1_1_1_ --------------------------------------
M18216_0_1_1_1_ --------------------------------------
M19521_0_1_1_4_ --------------------------------------
M5434_0_1_1_2_S -------------------------Y------------
                                                      

SLPTX01

CLUSTAL format alignment by MAFFT L-INS-i (v7.304b)


V13455_0_1_1_2_ --------------------------------MQNLHHFNCIMIRTSLLLVAVCVVVVLA
V15363_0_1_1_2_ M-------TEKHLEIWILRVFIEQKEYFVFADLQNRK------MRATILFLLIIEVVVLT
V15363_0_1_2_1_ MDPTGVHRTED---------FISFKEYFVFADLQNRK------MRATILFLLIIEVVVLT
V26061_0_1_1_2_ -------------------------------------------MKIA-IFVALCIAAVVA
M14001_0_1_1_1_ --------------------------------MQNLHHFNCIMIRTSLLLVAVCVVVVLA
M17267_0_1_1_2_ --------------------------------MQNRK------MRVTILFLLIIEVVVLT
M17267_0_1_2_1_ --------------------------------MQNRK------MRATILFLLIIEVVVLT
M22390_0_1_1_1_ -------------------------------------------MKATLVFAVSCLALALS
M32641_0_1_1_1_ -------------------------------------------MRLVLYLCTAVAYLAIK
M6312_0_1_1_2_S -------------------------------------------MKIA-IFVALCIAAVVA
                                                           ::    :       .: 

V13455_0_1_1_2_ SPRRRRQTLDTYTLPSGAELVVGPIRSTFSCQNLPYGYYSDLDNDCKIFHVCVP-VHYPD
V15363_0_1_1_2_ TSEENVKPPNLTRLPT---------DLSFSCANKKAGFYADQEMECQVYHLCSP------
V15363_0_1_2_1_ TSEENVKPPNLTRLPT---------DLSFSCANKKAGFYADQEMECQVYHLCSP------
V26061_0_1_1_2_ GKVVKRSTQFAFQLPDGIELLLGGVKTGFSCDGRIYGYYADVDNNCKVFHVCVPRVDEAG
M14001_0_1_1_1_ SPRRRRQTLDTYTLPSGAELVVGPIRSTFSCQNLPYGYYSDLDNDCKIFHVCVP-VHYPD
M17267_0_1_1_2_ TSEENVKPPNLTRLPT---------DLSFSCANKKSGFYADQEMECQVYHLCSP------
M17267_0_1_2_1_ TSEENVKPPNLTRLPT---------DLSFSCANKKSGFYADQEMECQVYHLCSP------
M22390_0_1_1_1_ SPVVKRQAPFAYVLPDGVEFIIGSIKTTFSCANRIYGYYADIDNNCKIFHVCNPVFDDQN
M32641_0_1_1_1_ IMGQDTVLPFLETIP----------ETSFSCKERIYGYYADVEANCQVFHIC--------
M6312_0_1_1_2_S GKVVKRSTQFAFQLPDGIELLLGGVKTGFSCDGRIYGYYADVDNNCKVFHVCVPRVDEAG
                             :*             ***     *:*:* : :*:::*:*        

V13455_0_1_1_2_ GNSETYRYSFFCGNQTYFDESQLTCTTEEDTIAC-NSMNEWTYLNDFFGNLVKQFYPRKA
V15363_0_1_1_2_ ---DNDRSSFLCGPGTIFNQKMLVCDVP-SNYNCEDAAKDADEANAH------AF-----
V15363_0_1_2_1_ ---DNDRSSFLCGPGTIFNQKMLVCDVP-SNYNCEDAAKDADEANAH------AF-----
V26061_0_1_1_2_ AVLDIDHYSFACGNLTTFNQEHLVCEHDQDANNCAGAPGLYDQVNREFGVI---------
M14001_0_1_1_1_ GNSETYRYSFFCGNQTYFDESQLTCTTEEDTIAC-NSMNEWTYLNDFFGNLVKQFYPRKA
M17267_0_1_1_2_ ---DNDRSSFLCGPGTIFNQKMLVCDVP-SNYNCEDAAKDADEANAH------AF-----
M17267_0_1_2_1_ ---DNDRSSFLCGPGTIFNQKMLVCDVP-SNYNCEDAAKDADEANAH------AF-----
M22390_0_1_1_1_ QLVDTQQYSFACPNLTSFNQEDVVCVHDNDNVNCANSASLYDQINSRFGIT---------
M32641_0_1_1_1_ --LNNRKWSFLCPNQTVFNQEVLVCDYP-DVVDCPSSEQKF-IINERLGQT---------
M6312_0_1_1_2_S AVLDIDHYSFACGNLTTFNQEHLVCEHDQDVSNCAGAPGLYDQVNREFGVI---------
                   :  : ** *   * *::. :.*    .   * .:       *               

V13455_0_1_1_2_ IPDQRPQGTVDTAPNVERHT
V15363_0_1_1_2_ ---EKQDSSTEA--------
V15363_0_1_2_1_ ---EKQDSSTEA--------
V26061_0_1_1_2_ ---PPK--------------
M14001_0_1_1_1_ IPDQRPQGTVDTAPNVERHT
M17267_0_1_1_2_ ---EKQDSSTEA--------
M17267_0_1_2_1_ ---EKQDSSTEA--------
M22390_0_1_1_1_ ---ERPGGR-----------
M32641_0_1_1_1_ ---NTPLKD-----------
M6312_0_1_1_2_S ---PPK--------------
                                    

SLPTX03
CLUSTAL format alignment by MAFFT L-INS-i (v7.304b)


V13587_0_1_1_2_ M--KPSMAILLVMAL-IMFSLDKS---------------YSADDKC-------EGSL---
V13587_0_1_2_2_ M--KPSMAILLVMAL-IMFSLDKS---------------YSADDKC-------EGSL---
V13927_0_1_1_1_ M--KPSMAILVVMAL-IIFSLDKS---------------YSTTDRP-------VGKCWDE
V13927_0_1_2_1_ M--KPSMAILMIMAL-IIFSLDKS---------------YSTTDRP-------VGKCWDE
V14621_0_1_1_1_ M--KPSMAILLVMAL-IMFSLDKS---------------YSADDKC-------EGSL---
V5667_0_1_1_2_S MNLQSLVAVTLLAAFAFLFPVSSARSYQNLELRDHRSGYYHQVKKPSFHDLGCIGIFVPS
V8943_0_1_1_1_S M--KSSMAVLLVMAL-IIFTLVKC---------------YSTDDKP-------FGKCEEK
M11026_0_1_1_1_ M--KSSMAVLLVMAL-IIFTLDKC---------------YSTDDKP-------FGKCEEK
M15325_1_1_1_1_ M--KPSMAILLVMAL-IMFSLDKS---------------YSADDKC-------EGSL---
M3837_0_1_1_3_S MNLQSLVAVTLLAAFAFLFPVSSARSYQNLELRDHRSGYYHQVKKPSFHDLGCIGIFVPS
                *  :. :*: :: *: ::*.: ..               *   .:         *     

V13587_0_1_1_2_ ---RREIACGKCRDQKRQDGYYYEC---CTSESTYKKCQNMLHN----------------
V13587_0_1_2_2_ ---RREIACGKCRDEVRKDGYYYEC---CTSESIYKKCQNMLHN----------------
V13927_0_1_1_1_ ---DRVKACLKCEQRLSINKYYAKC---CIDNAVYKACRHKLRHD------------VFG
V13927_0_1_2_1_ ---DRVKACLKCEQRLSINKYYAKC---CIDNAVYKACRYKLRHD------------VFG
V14621_0_1_1_1_ ---RREIACGKCRDEVRKDGYYYDC---CTSESIYKKCQNMLHN----------------
V5667_0_1_1_2_S EFFRLIRVCDDCFNLYRDTDITVLCQSQCFYNETFEKCVDALLIDRQKEKIKEKIDRANG
V8943_0_1_1_1_S ---QRNKLCRVCHNRSGIDNYYSRC---CIYDERYYMCLDMLHH----------------
M11026_0_1_1_1_ ---QRNKLCRVCHNRSGIDNYYSRC---CIYDERYYMCLDMLHH----------------
M15325_1_1_1_1_ ---RREIACGKCRDEVRKDGYYYEC---CTSESIYKKCQNMLHN----------------
M3837_0_1_1_3_S EFFRLIRVCDDCFNLYRDTDITVLCQSQCFYNETFEKCVDALLIDRQKEKIKEKIDRANG
                        *  * :          *   *  :  :  *   *                  

V13587_0_1_1_2_ ------
V13587_0_1_2_2_ ------
V13927_0_1_1_1_ VLE--K
V13927_0_1_2_1_ VLE--K
V14621_0_1_1_1_ ------
V5667_0_1_1_2_S NLNLPE
V8943_0_1_1_1_S ------
M11026_0_1_1_1_ ------
M15325_1_1_1_1_ ------
M3837_0_1_1_3_S NLNLPE
                      

SLPTX04
CLUSTAL format alignment by MAFFT L-INS-i (v7.304b)


V5889_0_1_1_2_S -------------------------MIRLHLVLMLIV-----LLGNTAMVQGETILNSIE
V10531_0_1_1_1_ ------------------MMMKKTCVVSIFLVLLLLKFH--DLGMGEEISSLKKVVRN-E
V10531_0_2_1_1_ ------------------MMMKKTCVVSIFLVLLLLKFH--DLGMGEEISSLKKVVRS-E
V10531_1_1_1_1_ ------------------MMMKKTCVVSVFLVLLLLKFH--DLSMGEEISSLKKMVRS-G
V10531_1_2_1_2_ ------------------------------MVLLLLKFH--DLSMGEEISSLKKVVRS-E
V10531_1_4_1_2_ ------------------------------MVLLLLKFH--DLSMGEEISSLKKVVRN-E
V11444_0_2_2_1_ -------------------MMKKTCVVSVFLVLLLLKFH--DLSMGEEISSLKKVVRS-G
V11444_0_2_3_1_ ------------------MMMKKTCVVSIFLVLLLLKFH--DLGMGEEISSLKKVVRS-G
V156_0_1_1_2_SL -------------------MMKKSCVVLVFLVLLLLKFH--DLGMGEEISSLKKVVRS-G
V19967_0_1_1_1_ -------------MEPQHMFLSKPLMMSIMAMTLLVIYS----PIGVEVATTEKFQTPLA
V21575_0_1_1_1_ -------------MGPQRISLSKCFSLSVVVILLLAAYSVEDVEAG-PVRTLRSVFL--G
M16417_0_3_1_3_ --------------------MSK---IDGKIVFILAVFI--SCLASESVSSIQEIEEEYE
M16417_0_4_1_1_ --------------------MSK---IDGKIVFILAVFI--SCLASESVSSIQEIEDEYE
M6731_0_1_1_2_S -------------------------MIRLHLVLMLIV-----LLGNTAMVQGETILNSIE
M13312_0_1_1_1_ MSRSTPVISYLLTMEPQHMFLSKSLMMSIMAMTLLVIYS----PIGVEVATTEKFQTPLA
M15731_0_1_1_1_ -------------------MMKKTCVMPVFLVLLLLKFH--DLGMGEEISSLKKVVRN-E
M15731_0_3_1_2_ -------------------MMKKTCVVSVFLVLLLLKFH--DLGMGEEISSLKKVVRS-G
M15731_0_6_1_1_ -------------------MMKKTCVVSVFLVLLLLKFH--DLSMGEEISSLKKVVRR-E
M15731_0_7_1_2_ -------------------MMKKTCVVLVFLVLLLLKFH--DLGMGEEISSLKKVVRS-G
                                               : :*          .  :   . .     

V5889_0_1_1_2_S N----PTEQERSGAHWHLEKMCQQNCKYMEGC-KNY------RFCRGKI-------
V10531_0_1_1_1_ YNPVPP-------------------CPAGFPCPTGYVCDRASEKCRKGTD------
V10531_0_2_1_1_ DNLVLP-------------------CP-GFSCPKGYFCDRASEKCRKGTD------
V10531_1_1_1_1_ DNLVLK-------------------CP-AFPCPEGYVCDVGSETCRKATD------
V10531_1_2_1_2_ DNLVLP-------------------CP-GFSCPKGYFCDRASEKCRKGTD------
V10531_1_4_1_2_ HNPVPP-------------------CPAGFPCPTGYVCDRASEKCRKGTD------
V11444_0_2_2_1_ NNLVLP-------------------CP-GFPCPKGYVCDVGSETCRKATD------
V11444_0_2_3_1_ NNLVLP-------------------CP-GFPCPKGYVCDVGSKKCKKGTD------
V156_0_1_1_2_SL NNLVLP-------------------CP-GFPCPKGYVCDVGSKKCKKGTD------
V19967_0_1_1_1_ RGQILP-------------------CP-DFPCPEGYICDIGSRKCRPGVD------
V21575_0_1_1_1_ SGIILP-------------------CP-SFPCPGGYYCDVSAGKCRKGTD-----K
M16417_0_3_1_3_ NEFPFPDNQ----------------QP-GHLCPQGYEYDIFSRKCRKITDINYDYK
M16417_0_4_1_1_ NEFPFPDNQ----------------QP-GHLCPQGYEYDIFSRKCRKITDINYDYK
M6731_0_1_1_2_S N----PTEQERSGAHWHLEKMCQQNCKYMEGC-KNY------RFCRGKI-------
M13312_0_1_1_1_ RGQILP-------------------CP-DFPCPEGYICDIGSRKCRPGVD------
M15731_0_1_1_1_ YNPVPP-------------------CPAGFPCPTGYVCDRASEKCRKGTD------
M15731_0_3_1_2_ NNLVLP-------------------CP-GFPCPKGYVCDVGSKKCKKGTD------
M15731_0_6_1_1_ DNLVLP-------------------CP-GFPCPKGYVCDVGSKKCKKGTD------
M15731_0_7_1_2_ NNLVLP-------------------CP-GFPCPKGYVCDVGSKKCKKGTD------
                                               *  .*        *:          

SLPTX05
CLUSTAL format alignment by MAFFT L-INS-i (v7.304b)


V10173_0_1_1_1_ -------------MMNLLKM-RTFVTFLLLAYVHPLEAIKCFQCEIMR-----SRVFTVG
V11577_0_1_1_1_ ----------------------MIRLLVIAALVSTTYCLKCVQCV----------LGGSY
V11577_0_1_2_1_ ----------------------MIRLLVIAALVSTTYCLKCVQCV----------LGGSY
V11577_0_1_4_1_ -------------------------------------------------------MGGSY
V11661_0_1_1_2_ -------------MMKFAYL--MASVLLVLFTVRPSTSLKCVQCIP---------GKGDH
V11953_0_1_1_1_ -------------MSKI----RLAILCVVICAVPTLEALKCVVCIV---------PDARF
V14456_0_1_1_2_ -------------MPSLCII-ALFGTLTFYTLIPSIHTLKCVVCDS---------PMSNY
V15839_0_1_1_2_ -------------MKRFATQKFLVIFLLFVLNIQLSQALTCFQCT----------SDGDY
V17628_0_4_1_1_ -------------MKISYFI-AYVISVTLLYCTTNSQAIKCIKCSTMGVSIPGSKGGGIQ
V17628_0_4_2_2_ -------------MKISYFI-AYVISVTLLYCTTNSQAIKCIKCSAVGVGLPDSKAGNMQ
V17628_0_4_3_1_ -------------MKISYFI-AYVISVTLLYCTTNSQAIKCIQCSSIGMGIPGSKSSGMQ
V17628_0_4_4_2_ -------------MKISYFI-AYVISVTLLYCTTNSQAIKCIQCSSIGMGIPGSKSSGMQ
V5526_0_1_1_3_S -------------MKLFFFI-IYFTSFSLIFSTLSTEAIKCVKCRTLTSGDVPSQESIGQ
V8771_0_1_1_2_S -------------MQ------LFSICLLLFLTIGKVQGLKCYQCTNAP------HRTQEP
V12615_0_1_1_3_ -------------MKEAVKM-SCLCVFVFLFLFSLTDAIKCIKCGESG-------MFGTE
V12615_0_2_1_3_ -------------MKEAVKM-SCLCVFVFLFLFSLTDAIKCIKCGESG-------MFGTE
V17934_0_1_1_1_ -------------MKEALKV-SCLCIFVFLFLFSSTDAIKCIQCGQTG-------IFGTE
M10565_0_3_1_2_ MFPYTT--NTQI-MMKFAYL--MASVLLVLFTVRPSTSLKCVQCIP---------GKGDH
M11232_0_1_1_2_ -------------MLRTFRYMCFGIFVLYLQSLLLVDGLMCVKCSSHI-------TGFSH
M11741_0_1_1_1_ -------------MSKI----RLAILCVVICAVPTLEALKCVVCIV---------PDARF
M15062_0_1_1_2_ -------------MKRFATQKFLVIFLLFVLNIQLSQALTCFQCT----------SDGDY
M15506_0_1_1_1_ -------------MPSLCII-ALFGTLTFYTLIPSIHTLKCVVCDS---------PMSNY
M15770_0_1_1_1_ -------------MMNLLKM-RTFVTFLLLAYVHPLEAIKCFQCEIMR-----SRVFTVG
M19713_0_1_2_2_ -------------MKISYFI-AYVISVTLLYCTTNSQAIKCIKCSAVGVGLPDSKAGNMQ
M19713_0_1_3_2_ -------------MKISYFI-AYVISVTLLYCTTNSQAIKCIKCSAVGVGLPDSKAGNMQ
M19713_0_1_6_2_ -------------MKISYFI-AYVISVTLLYCTTNSQAIKCIQCSSIGMGIPGSKSSGMQ
M19713_0_3_2_2_ MRVLTRRHQTSFKMKISYFV-AYLISFTLLYCIISSHAIKCIKCGPLSMSESAVNAAKSQ
M7001_0_1_1_1_S ----------------------MIRLLVIAALVSTTYCLKCVQCV----------LGGSY
M14737_0_1_1_2_ -------------MKEAVKM-SCLCVFVFLFLFSLTDAIKCIKCGESG-------MFGTE
                                                                            

V10173_0_1_1_1_ ------------------------TCESYLLEADECA-KNFS-HCAVEETQL-NPNTVVI
V11577_0_1_1_1_ ------------------------DCKTLFADPTECP-SNLN-YCYKVETFEASGQLLSV
V11577_0_1_2_1_ ------------------------DCKTLFADPTECP-SNLN-YCYKVETFEASGQLLSV
V11577_0_1_4_1_ ------------------------DCKTLFADPTECP-SNLN-YCYKVETFEASGQLLSV
V11661_0_1_1_2_ ------------------------DCKTTYPDSTDCLIPFSK-YCAKVETHI-DNQ-VTV
V11953_0_1_1_1_ ------------------------DCQTKYPEPTECP-ANMNKYCFKNETYDLKNQFLGV
V14456_0_1_1_2_ ------------------------DCKTTFPAATECSGASNN-YCNKKETFTSNGDLAQV
V15839_0_1_1_2_ -------------------------CISTFPKPSNCL-PFLN-YCTKVEINS-NGQ-ISV
V17628_0_4_1_1_ ------------------------TCTEPLPKAEDCP-MSET-SCMKTETS------GLI
V17628_0_4_2_2_ ------------------------TCTEPLPKAEDCG-MSIT-SCKKTVLN------GFI
V17628_0_4_3_1_ ------------------------TCTEPLPKAEDCP-MSET-SCMKIEIN------GLI
V17628_0_4_4_2_ ------------------------TCTEPLPKAEDCP-MSAT-SCMKTEVN------GLI
V5526_0_1_1_3_S -PTVRSIPDMGT-VLNIPEMGTVEYCKDPLPKAEDCT-ESIN-ECFKFVHD------GNS
V8771_0_1_1_2_S ------------------------NCNKTLPPPTKCI-EGTT-HCAKVEQYK-NGELVSL
V12615_0_1_1_3_ ------------------------DCATGTFEAEECG-PNDQ-YCTKIILT--EGTRTTA
V12615_0_2_1_3_ ------------------------DCATGTFEAEECG-PNDQ-YCTKIILT--DGTRTTA
V17934_0_1_1_1_ ------------------------ECAVGTLEAEECG-PNDL-YCTKIILK--DDIRTTA
M10565_0_3_1_2_ ------------------------DCKTTYPDSTDCLIPFSK-YCAKVETHI-DNQ-VTV
M11232_0_1_1_2_ ------------------------DCINTLPEITTCR-PDDK-FCSTVIEYK-SGDVVGV
M11741_0_1_1_1_ ------------------------DCQTKYPEPTECP-ANMNKYCFKNETYDLKNQFLGV
M15062_0_1_1_2_ -------------------------CISTFPKPSNCL-PFLN-YCTKVEINS-NGQ-ISV
M15506_0_1_1_1_ ------------------------DCKTTFPAATECSGASNN-YCNKKETFTSNGDLAQV
M15770_0_1_1_1_ ------------------------TCESYLLEADECA-KNYS-HCAVEEIQL-NPNTVVI
M19713_0_1_2_2_ ------------------------TCTEPLPKAEDCG-MSIT-SCKKTVLN------GFI
M19713_0_1_3_2_ ------------------------TCTEPLPKAEDCG-MSAT-SCMKTEVN------GLI
M19713_0_1_6_2_ ------------------------TCTEPLPKAEDCP-MSAT-SCMKTEVN------GLI
M19713_0_3_2_2_ LEDFMSNPFGGTHKPTFPSVSIKEECSEPLPKAEECG-MLMT-NCLKTVAD------GVI
M7001_0_1_1_1_S ------------------------DCKTLFADPTECP-SNLN-YCYKVETFEASGQLLSV
M14737_0_1_1_2_ ------------------------DCATGTFEAEECG-PNDQ-YCTKIILT--EGTRTTA
                                         *         *        *               

V10173_0_1_1_1_ KKTCSSAELGFA--CIENN-LGHRECTYACNSDECNSAKVFNSMSMIDLWCTCILLILWF
V11577_0_1_1_1_ HRVCNALPAPQQP-CHQVH--TGKICEYSCTTDGCNEATVIQSKRLV-CMFALLFMILCK
V11577_0_1_2_1_ HRVCNALPAPQQP-CHQVH--TGKICEYSCTTDGCNEATVIQSKRLV-CMFALLFMILSA
V11577_0_1_4_1_ HRVCNALPAPQQP-CHQVH--TGKICEYSCTTDGCNEATVIQSKRLV-CMFALLFMILCK
V11661_0_1_1_2_ VRQCSPAKTPGSEGCLDEN--SSKICSYFCEEDNCNSGSMVRPSFLLSVSFICLMMLLRP
V11953_0_1_1_1_ TRGCKPDITPTTAGCKPIS--TGRECLQYCNTDGCNSAVGLEINHIS-YSVVSFSILFYF
V14456_0_1_1_2_ RRYCSPLAAPSSA-CTDLK-PAGKVCEYSCNTDGCNSVAGMEPTRAV-YFIAVLMLTFYT
V15839_0_1_1_2_ TRGCNAISLDNS--CIEIG--NTKTCSYSCDTDACNMSSSLRPNRLFLLCFGLLLLFTLR
V17628_0_4_1_1_ VRDCAPSGMSSG--C------ALTTCTYVCSTDGCNSVSNLRSNKSVTTGIAVLILIFMM
V17628_0_4_2_2_ ARDCAPSGTPSG--C------IGTLCTYICSTDGCNSVSNLRPNKSVTTGIAVLIFIFMM
V17628_0_4_3_1_ TRDCAPSGTSSG--C------ALTTCTYVCSTDGCNSVSNLRPNKSVTTGIAVLILIFMM
V17628_0_4_4_2_ TRDCAPSGTSSG--C------ALSICTYVCSSDGCNSVSNLRSNKSVTTGIAVLILIFMM
V5526_0_1_1_3_S IRGCLDSPMKIV--CSN----SPKDC-HVCSSDGCNSVSGLQSNKSITISIAFLTCIIIY
V8771_0_1_1_2_S HRFCSAVSFSGN--CAKNG--SDETCSYSCDQDACNAANELQSIKLLLCNLIFILILMIP
V12615_0_1_1_3_ QRGCSVGHVPES--NLNEG--KISTHMSSCNTDGCNA-----------------------
V12615_0_2_1_3_ LRGCSVGHVQES--NLNEG--KISTHMSSCNTDGCNA-----------------------
V17934_0_1_1_1_ LRGCSPVPSLES--IEIRG--LVSSHTSSCNTDGCNA-----------------------
M10565_0_3_1_2_ VRQCSPAKTPGSEGCLDEN--SSKICSYFCEEDNCNSGSMVRPSFLLSVSFICLMMLLRP
M11232_0_1_1_2_ ERRCSHVVWPRE--CQPVPFLNTRKCGFFCKKSGCNNGQNVRAEF---TSFSIFFLLIFA
M11741_0_1_1_1_ TRGCKPDITPTTAGCKPIS--TGRECLQYCNTDGCNSAVGLEINHIS-YSVISFSILFYF
M15062_0_1_1_2_ TRGCNAISLDNS--CIEIG--NTKTCSYSCDTDACNMSSSLRPNRLFLLCFGLLLLFTLR
M15506_0_1_1_1_ RRYCSPLTAPATA-CTDLK-PAGKVCEYSCNTDGCNSVAGMEPTRAV-YFIAVLMLTFYT
M15770_0_1_1_1_ KKTCSSAELGFA--CIENN-LGHRECTYACNSDKCNSAKVFSSMPVIDLWCTCILLILWF
M19713_0_1_2_2_ ARDCAPSGTPSG--C------IGTLCTYICSTDGCNSVSNLRPNKSVTTGIAVLIFIFMM
M19713_0_1_3_2_ TRDCAPSGTSSG--C------ALSICTYVCSTDGCNSVSNLRPNKSVTTGVAVLILIFMM
M19713_0_1_6_2_ TRDCAPSGTSSG--C------ALSICTYVCSSDGCNSVSNLRSNKSVTTGIAVLILIFMM
M19713_0_3_2_2_ SRGCAPMGSSTI--C------AGSTCQYVCSSDGCNSVSNLRSNKSVTTGIAVLIFIFIM
M7001_0_1_1_1_S HRVCNALPAPQQP-CHQVH--TGKICEYSCTTDGCNEATVIQSKRLV-CMFALLFMILCK
M14737_0_1_1_2_ QRGCSVGYVPES--NLNEG--KISTHMSSCSTDGCNA-----------------------
                 : *                         *  . **                        

V10173_0_1_1_1_ LMNKY-----------
V11577_0_1_1_1_ FI-----------IIQ
V11577_0_1_2_1_ RRNKSHAQKKKDVTGK
V11577_0_1_4_1_ FI-----------IIQ
V11661_0_1_1_2_ MF--------------
V11953_0_1_1_1_ FFSKF----------K
V14456_0_1_1_2_ FIRL------------
V15839_0_1_1_2_ FTRTM----------K
V17628_0_4_1_1_ YFNSYNK--------M
V17628_0_4_2_2_ YFNK-----------M
V17628_0_4_3_1_ YFNSYNK--------M
V17628_0_4_4_2_ YFNSYNK--------I
V5526_0_1_1_3_S LTMK------------
V8771_0_1_1_2_S DIFFY-----------
V12615_0_1_1_3_ ---------------N
V12615_0_2_1_3_ ---------------N
V17934_0_1_1_1_ ---------------N
M10565_0_3_1_2_ MF--------------
M11232_0_1_1_2_ ISNSY-----------
M11741_0_1_1_1_ FFSKF----------K
M15062_0_1_1_2_ FTRTM----------K
M15506_0_1_1_1_ FIRL------------
M15770_0_1_1_1_ LMYKY-----------
M19713_0_1_2_2_ YFNK-----------M
M19713_0_1_3_2_ YFNSYNK--------A
M19713_0_1_6_2_ YFNSYNK--------I
M19713_0_3_2_2_ YFNNYDR--------T
M7001_0_1_1_1_S FI-----------IIQ
M14737_0_1_1_2_ ---------------N
                                

SLPTX07
CLUSTAL format alignment by MAFFT L-INS-i (v7.304b)


V10461_0_1_1_1_ --------------------------------------MSSKILAFYALLFMTVLSNTVM
V10461_0_3_1_1_ --------------------------------------MSSKILAFYALLFMTVLSNTVM
V11832_0_1_1_2_ MLARTLLIILIISTGSSIAATLPFKYGDSSGCQHKISTMSSNILIGQILFFGTLFSNTVM
V11943_0_1_1_1_ --------------------------------------MSSKILAFYALLFMTVLSNTVM
M12884_0_1_1_1_ --------------------------------------MSSKILAFYALLFMTVLSNTVM
M12884_0_2_1_1_ --------------------------------------MSSKILAFYALLFMTVLSNTVM
M12884_0_3_1_1_ --------------------------------------MSSKILAFYALLFMTVLSNTVM
M14715_0_1_2_2_ MLARTLLIILIISTGSSIAATLPFKYGDSSGCQHKISTMSSNILIGQILFFGTLFSNTVM
                                                      ***:**    *:* *::*****

V10461_0_1_1_1_ GATIDKSIPKPIPREAIEEIEVNKRGSNPYCKEENCPPFKHCPEEPIACFEGHCCF
V10461_0_3_1_1_ GATIDKLILKPIPREAIEEIEVNKRGSSPYCKEENCPPFKHCPEEPIACFEGHCCF
V11832_0_1_1_2_ SA----SITTPRNDEGIKGIDIYP-GGNPYCVESSCPPGKRCPLEPIACFVGPCCV
V11943_0_1_1_1_ GATIDKSIPKPIPREAIEEIEVNKRGSSPYCKEENCPPFKHCPEEPIACFEGHCCF
M12884_0_1_1_1_ GATIDKSIPKPIPREAIEEIEVNKRGSNPYCKEENCPPFKHCPEEPIACFEGHCCF
M12884_0_2_1_1_ GATIDKLILKPIPREAIEEIEVNKRGSSPYCKEENCPPFKHCPEEPIACFEGHCCF
M12884_0_3_1_1_ GATIDKSIPKPIPREAIEEIEVNKRGSSPYCKEENCPPFKHCPEEPIACFEGHCCF
M14715_0_1_2_2_ SA----SITTPRNDEGIKGIDIYP-GGNPYCVESSCPPGKRCPLEPIACFVGPCCV
                .*     * .*   *.*: *::   *..*** *..*** *:** ****** * **.

SLPTX10

CLUSTAL format alignment by MAFFT L-INS-i (v7.304b)


V14302_0_1_1_3_ MVMQNLPSVTWILEFVKLKYFLLDVLCRFQELDVAFTWGSSPCSTYEIHEIYRSRPTFFF
V14800_0_1_1_1_ ------------------------------------------------------------
V14800_0_2_1_1_ ------------------------------------------------------------
V14800_2_10_1_1 ------------------------------------------------------------
V14800_2_2_1_1_ ------------------------------------------------------------
V14800_2_9_1_1_ ------------------------------------------------------------
V17055_0_3_1_1_ MYF-------CILFLQQKKY-------KHLTQNCKYSW----------------------
M13761_0_1_1_1_ -----------------------------MTQNYKYSW----------------------
M15741_0_1_1_3_ MVMQNLPSVTWILEFVKLKYFLLDVLCRFQELDVAFTWGSSPCSTYEIHEIYRSRPTFFF
M15885_0_6_1_1_ ------------------------------------------------------------
                                                                            

V14302_0_1_1_3_ IARIQPRSIDVLEETIMNKLIIILLTIFSLAYTYDKSKRLDYRELPEPRSYQLVLKFALL
V14800_0_1_1_1_ ----------------MIKLMIIFFTILLLTYIIDEKEALKIEDLPEPESYKKTKELAIK
V14800_0_2_1_1_ ----------------MNKSMIIFFTILFLTYITEENEALKVEDLPEPESYKRAKQLAVK
V14800_2_10_1_1 -----------------------------MTYIIEEKEALKVEDLPEPESYKRAKQLAVK
V14800_2_2_1_1_ -----------------------------MTYIIEEKEALKVEDLPEPESYKRAKQLAVK
V14800_2_9_1_1_ ----------------MNKSMVIFFTILFLTYIIEEKEALKVEDLPEPESYKRAKQLAVK
V17055_0_3_1_1_ -----PQ-----EITMMIRFAIIFFTIFILINIVEENEALKVEDLELPASYKKELKLALD
M13761_0_1_1_1_ -----PQ-----EITTMIRFAIIFFTIFILINIVEENEALKVEDLELPASYKKELKLALD
M15741_0_1_1_3_ IARIQPRSIDVLEETIMNKLIIILLTIFSLAYTYDKSKRLDYRELPEPRSYQLVLKFALL
M15885_0_6_1_1_ ----------------MNKSMVIFFTILFLTYIIEEKEALKVEDLPEPESYKRAKQLAVK
                                             :    ::.: *. .:*  * **:   ::*: 

V14302_0_1_1_3_ MNKNYPHRQALIRRVYKNNRWRCLDDCDYVVGCYLLAPETCSGNIPLSHVIHVPAM----
V14800_0_1_1_1_ DAKGDKRAEGIALDFLKQNRRNCTTDCSFLLTCHLLTPECCPKQTDICLKLDTVKN----
V14800_0_2_1_1_ DAKGDKKAEAVALDFLKQNRRNCTTDCSFLLTCHLLTPECCPKQTDICLKLDTVKN----
V14800_2_10_1_1 DAKGDKRAEGIALDFLKQNRRDCMKNCQLVPTCHLLSPECCPKKTDVCLKLTL-------
V14800_2_2_1_1_ DAKGDKKAEAVALDFLKQNRRDCMKNCQLVPTCHLLSPECCPKKTDVCLKLTL-------
V14800_2_9_1_1_ DAKGDKKAEAVALDFLKQNRRDCMKNCQLVPTCHLLSPECCPKKTDVCLKLTL-------
V17055_0_3_1_1_ KDKKKPELQAYIKKIFPENRKSCMTNCKHVEGCFLLSPECCPKMTPICLELDIVKEHMEK
M13761_0_1_1_1_ KDKKKPELQAYIKKIFPENRKSCMTNCKHVEGCFLLSPECCPKMTPICLELDIVKEHMEK
M15741_0_1_1_3_ MNKNYPHRQALIRRVYKNNRWRCLDDCDYVVGCYLLAPETCSGNIPLSHVIHVPAM----
M15885_0_6_1_1_ DAKGDKKAEAVALDFLKQNRRDCMKNCQLVPTCHLLSPECCPKKTDVCLKLTL-------
                  *   . :.    .  :**  *  :*. :  *.**:** *.    :.  :         

V14302_0_1_1_3_ -RG
V14800_0_1_1_1_ --G
V14800_0_2_1_1_ --G
V14800_2_10_1_1 ---
V14800_2_2_1_1_ ---
V14800_2_9_1_1_ ---
V17055_0_3_1_1_ NKG
M13761_0_1_1_1_ NKG
M15741_0_1_1_3_ -RG
M15885_0_6_1_1_ ---
                   

SLPTX11
CLUSTAL format alignment by MAFFT L-INS-i (v7.304b)


V10408_0_1_1_1_ MSYRSILKGRMHLFLIVNIFLFASAFNFEGYEVIKNKLLKQKRSST------NKLPLCTS
V10780_0_1_1_2_ ----------MKSVAILILFFLGLVFVKA-----SEEQTVNERQGIGLGLDRGHSGTMVA
V11494_0_1_1_3_ M----IFINKMFQFCLLILLLAPGRFFSA-LGFVQERITVENREGS----DSKVYPTCRE
V13220_0_1_1_1_ ----------MIMFRFSTYILFVNMLNLA-YAV-----------------------ECVG
V13525_1_1_1_1_ ----------MYLLFGFIFFVAAEAFNFQLRNVMESKDLYKKRELT----TKDELATCNR
V14319_0_1_1_1_ ----------MLKFFVIIFFLIINTGALR-FQFIREMAEMERKEGF------GRIPTCKE
V14723_0_1_1_1_ MFY-------TYLLFFTLTFACTRSINIK-----------TKREMI---LEDTLLDTCHQ
V14858_0_1_1_1_ ----------MIKFFAFVLLV---------------------------------------
V15486_0_1_1_1_ ----------MLQLFIFIFILVKSFLVSS-VTYDVQLINIERQAK-----KREELNTCLE
V15486_0_1_2_1_ ----------MLQLFIFIFILVKSFLVSS-VTYDVQLINIERQAK-----KREELNTCLE
V15486_0_1_3_1_ ----------MLQLFIFIFILVKSFLVSS-VTYDVQLINIERQAK-----KREELNTCLE
V19000_0_1_1_1_ MQAQQLFIM-KSEFAVLVITLLPLVLTCI---------------------PREERSRC--
M13650_0_1_1_1_ ----------MIMFRFSTYILFVNMLNLA-YAV-----------------------ECVG
M14403_0_1_1_1_ ----------MYLLFGFIFFVAAEAFNFQLRNVMESKDLYKKRELT----TKDELATCNR
M15231_0_1_1_1_ ----------MIKFFAFVLLV---------------------------------------
M15372_0_1_1_1_ M----IFINKMFQFCLLILLLAPGRFFSA-LGFVQERITVENREGS----DSKVYPTCRE
M18341_0_3_2_1_ --------------------------------------------MI---LEDTLLDTCHQ
M9506_0_1_1_2_S ----------MKSVAILILFFLGLVFVKA-----SEEQTVNERQGIGLGLDRGHSGTMVA
M9758_0_1_1_1_S MSYRSILKGRMHLFLIVNIFLFASAFNFEGYEVIKNKLLKQKRSST------NKLPLCTS
                                                                            

V10408_0_1_1_1_ DTYCAFLQNNA--HGLNILPICECPGDNKCPLTLDANDGQTLIQDDFYFKFCSSV-PEGL
V10780_0_1_1_2_ NYLMAQQLAND-----------------------PNGPGRRRRSPTIQDLFLRH--P---
V11494_0_1_1_3_ SSFCAFLQKNVIDSNLEVMPICTCTGGTTCSHSWDPNDGKSITEGSKQFKFCSNI-PDSI
V13220_0_1_1_1_ ESACVFLQNNG--THIDVEEICTCAGGKECTKTWYPIDSNSILHGEYQYKFCPGLSPIGL
V13525_1_1_1_1_ DSICGYLQKNV--KGTNYVPLCACPGEITCPRSWDSNDGKSLTKGNEQFKFCSSS-PLDL
V14319_0_1_1_1_ SSVCTFLQNND--RGINIHPICKCTGESTCSYKWDEEDGKSITQGMNQYKFCSQV-PYHM
V14723_0_1_1_1_ NAACAHIQVHL--KEIHVDELCKCKGGQECPLLWNPNDGHSITQAHNQWKFCSPV-PKDL
V14858_0_1_1_1_ --------------------------------------------ATQELVWCNKL-P---
V15486_0_1_1_1_ NEACGYKKIN------EDVELCTCERGTCTLYDSNVGPKYRFDNGTIQYKFCGPV-FQNL
V15486_0_1_2_1_ NEACGYKKIN------EDVELCTCERGTCTLYDSNVGPKYRFDNGTIQYKFCGPV-FQNL
V15486_0_1_3_1_ NEACGYKKIN------EDVELCTCERGTCTLYDSNVGPKYRFDNGTIQYKFCGPV-FQNL
V19000_0_1_1_1_ --------------------------------------------------------P---
M13650_0_1_1_1_ ESACVFLQNNG--THIDVEEICTCAGGKECTKTWYPIDSNSILHGEYQYKFCPGLSPIGL
M14403_0_1_1_1_ DSICGYLQKNV--KGTNYVPLCACPGEITCPRSWDSNDGKSLTKGNEQFKFCSSS-PQDL
M15231_0_1_1_1_ --------------------------------------------ATQELVWCNKL-P---
M15372_0_1_1_1_ SSFCAFLQKNVIDSNLEVMPICTCTGGTTCSHSWDPNDGKSITEGSKQFKFCSNI-PDSI
M18341_0_3_2_1_ NAACAHIQVHL--KEIHVDELCKCKGGQECPLLWNPNDGHSITQAHNQWKFCSPV-PKDL
M9506_0_1_1_2_S NYLMAQQLAND-----------------------PNGPGRRRRSPTIQDLLLRH--P---
M9758_0_1_1_1_S DTYCAFLQNNA--HGLNILPICECPGDNKCPLTLDANDGQTLIQDDFYFKFCSSV-PEGL
                                                                            

V10408_0_1_1_1_ Q-TCKSNEIAYTSVFSM---SVSGTIETFGGKVYCKCPKAITH--LLYKQSQTDL----M
V10780_0_1_1_2_ ------------------------------------------------------------
V11494_0_1_1_3_ KHDCGAEEKALTGIFEE--DKVTKKHLAYYGFLHCVCPEHSDYPEHSYDATETVEGDKKI
V13220_0_1_1_1_ V-TCNSSQIARTHTDII--SAIDYEILQNSVTLHCLCPEDHEF--KVLPVREEKDSKAEK
V13525_1_1_1_1_ H-DCNPKELVFTAVYEYLSNVNPKKFAAYTGNIHCKCPDEFAY--NLFNRTEKATADREI
V14319_0_1_1_1_ E-TCNPVQPAYTAVFEN--LISDNSFVSFSGYLHCICPENYTY--DQINSTSHIIDEKSV
V14723_0_1_1_1_ T-VCTSEQAAREFTYEM--DPVTKK-QQMNMFFKCLCPENHFH--EFFNQREEETGGNQL
V14858_0_1_1_1_ ---CDYSDIAYEEVTTQ---------AGTKTNTFCDCHH------ETYKFSTGISKDKQT
V15486_0_1_1_1_ T-TCTDGQDSAWRIKQK--SYFDQK-LQTFVYFYCLCPTGYKF--QNINVNTVSLFGENS
V15486_0_1_2_1_ T-TCTDGQDSAWRIKQK--SYFDQK-LQTFVYFYCLCPTGYKF--QNINVNTVSLFGENS
V15486_0_1_3_1_ T-TCTDGQDSAWRIKQK--SYFDQK-LQTFVYFYCLCPTGYKF--QNINVNTVSLFGENS
V19000_0_1_1_1_ --------------------------------VGCYCD----------------------
M13650_0_1_1_1_ V-TCNSSQIARTHTDII--SAIDYESLQNSVTLHCLCPEDHEF--KVLPVREEKDSKAEK
M14403_0_1_1_1_ Q-DCNPKELVFTAVYEYLSNVNPKKFAAYTGNIHCKCPDEFAY--NLFNRTEKATADREI
M15231_0_1_1_1_ ---CDYSDVAYEEVTTQ---------AGTKTNTFCDCHH------ETYKFSTGISKDKQT
M15372_0_1_1_1_ KHDCGAEEKALTGIFEE--DKVTKKHLAYYGFLHCVCPEHSDYPEHSYDATETVEGDKKI
M18341_0_3_2_1_ T-VCTSEQAAREFTYEM--DPVTKK-QQMNMFFKCLCPENHFH--EFFNQREEETGGNQL
M9506_0_1_1_2_S ------------------------------------------------------------
M9758_0_1_1_1_S Q-TCKSNEIAYTSVFSM---SVSGTIETFGGKVYCKCPKEITH--LLFKQSQTDV----M
                                                                            

V10408_0_1_1_1_ QTQEYTCPT-LQPCNSTGMCMNIYNYTNN--F-FEIKQCKCPD-DQTCPREIEAASTVNT
V10780_0_1_1_2_ ------------------------------------------------------------
V11494_0_1_1_3_ TTEYYHCKR-LKTCKPDETCHALAIGETQ--K-IYYKDCNCPE-GQTCPFELKSAYKTEY
V13220_0_1_1_1_ YFTEAKCKK-LPICGYPNDCRRIIVNPERDFF-NIQKFCQCPP-KHYCPFDLKY----EK
V13525_1_1_1_1_ QTVYFSCQK-YNVCGSDDTCHIISESADN--F-HIYKRCNCGN-GLQCSDNPEAAFKTDK
V14319_0_1_1_1_ ETIDFKCIE-FRICNDNEICSSISET-NT--F-FIDLYCKCPD-GFSCPSDIGSAVETEP
V14723_0_1_1_1_ TVIEERCEK-MKQCKKTQVCQKIETFQGK--FLFKHVKCFCPG-DQKCNDDLKKADTVDK
V14858_0_1_1_1_ TTVKYKCKN-IQACVYGQKCQALVENPEE--T-VLSKFCTCAP-GKVCHDTPKYADESRT
V15486_0_1_1_1_ LLTRMICKKILAKCIEAEVCGSLTILHGN--V-KYENFCSCPGKGQKCRLRYSNQGSVYA
V15486_0_1_2_1_ LLTRMICKKILAKCIEAEVCGSLTILHGN--V-KYENFCSCPGKGQKCRLRYSNQGSVYA
V15486_0_1_3_1_ LLTRMICKKILAKCIEAEVCGSLTILHGN--V-KYENFCSCPGKGQKCRLRYSNQGSVYA
V19000_0_1_1_1_ ---------------------------------QVNKPCTCRPEPSTHP-----------
M13650_0_1_1_1_ YFTEAKCKK-LPICGYPNDCRRIIVNPERDFF-NIQKFCQCPP-KHYCPFDLKY----EK
M14403_0_1_1_1_ QTVYFSCQK-YNVCGSDDTCHIISESADN--F-HIYKRCNCGN-GLQCSDNPEAAFKTDK
M15231_0_1_1_1_ TTVKYKCKN-IQACVYGQKCQALVENPEE--T-VLSKFCTCAP-GKVCHDTPKYADESRT
M15372_0_1_1_1_ TTEYYHCKR-LKTCKPDETCHALAIGETQ--K-IYYKDCNCPE-GQTCPFELKSAYKTEY
M18341_0_3_2_1_ TVIEERCEK-MKQCKKTQVCQKIETFQGK--FLFKHVKCFCPG-DQKCNDDLKKADTVDK
M9506_0_1_1_2_S ------------------------------------------------------------
M9758_0_1_1_1_S QTQEYTCPT-LQPCNSTGMCMNIYNYTNN--F-FEIKQCKCPD-DQTCPREIEAASTVNT
                                                                            

V10408_0_1_1_1_ NQER---NRYTMI---------CK------------------------------------
V10780_0_1_1_2_ ------------------------------------------------------------
V11494_0_1_1_3_ KETTDKFTTYSMR---------CQ------------------------------------
V13220_0_1_1_1_ YKFGFRGNIYDFA-------WICR------------------------------------
V13525_1_1_1_1_ LEQGPLYNQYSMR---------CQ------------------------------------
V14319_0_1_1_1_ HPQG---TTYRMQ---------CI------------------------------------
V14723_0_1_1_1_ TDDGQ--VEHYME---------CH------------------------------------
V14858_0_1_1_1_ FGDT---IYYSFV---------CA------------------------------------
V15486_0_1_1_1_ FDKGT--IQYKFCEDPFHGRAICAQGEYVGNRNTFALDSGINRTLVYFSCICPYGLRIYT
V15486_0_1_2_1_ FDKGT--IQYKFCEDPFHGRAICAQGEYVGNRNTFALDSGINRTLVYFSCICPYGLRIYT
V15486_0_1_3_1_ FDKGT--IQYKFCEDPFHGRAICAQGEYVGNRNTFALDSGINRTLVYFSCICPYGLRIYT
V19000_0_1_1_1_ --------------------AVCE------------------------------------
M13650_0_1_1_1_ YKFGFRGNIYDFA-------WICR------------------------------------
M14403_0_1_1_1_ LEQGPLYNQYSMR---------CQ------------------------------------
M15231_0_1_1_1_ FGDT---IYYSFV---------CA------------------------------------
M15372_0_1_1_1_ KETTDKFTTYSMR---------CQ------------------------------------
M18341_0_3_2_1_ RDDGQ--VEHYME---------CH------------------------------------
M9506_0_1_1_2_S ------------------------------------------------------------
M9758_0_1_1_1_S NQER---NRYTMI---------CK------------------------------------
                                                                            

V10408_0_1_1_1_ ------------------------------------------------------------
V10780_0_1_1_2_ ------------------------------------------------------------
V11494_0_1_1_3_ ------------------------------------------------------------
V13220_0_1_1_1_ ------------------------------------------------------------
V13525_1_1_1_1_ ------------------------------------------------------------
V14319_0_1_1_1_ ------------------------------------------------------------
V14723_0_1_1_1_ ------------------------------------------------------------
V14858_0_1_1_1_ ------------------------------------------------------------
V15486_0_1_1_1_ EIVRRLDDDSILTAVKCYSENHYVPNKLHSCDYEEACGYMKIDNGKVDHVDLCTCGGQGE
V15486_0_1_2_1_ EIVRRLDDDSILTAVKCYSENHYVPNKLHSCDYEEACGYMKIDNGKVDHVDLCTCGGQGE
V15486_0_1_3_1_ EIVRRLDDDSILTAVKCYSENHYVPNKLHSCDYEEACGYMKIDNGKVDHVDLCTCGGQGE
V19000_0_1_1_1_ -----------------------------------------------EH-----------
M13650_0_1_1_1_ ------------------------------------------------------------
M14403_0_1_1_1_ ------------------------------------------------------------
M15231_0_1_1_1_ ------------------------------------------------------------
M15372_0_1_1_1_ ------------------------------------------------------------
M18341_0_3_2_1_ ------------------------------------------------------------
M9506_0_1_1_2_S ------------------------------------------------------------
M9758_0_1_1_1_S ------------------------------------------------------------
                                                                            

V10408_0_1_1_1_ ------------------------------------------------------------
V10780_0_1_1_2_ ------------------------------------------------------------
V11494_0_1_1_3_ ------------------------------------------------------------
V13220_0_1_1_1_ ------------AIE---------------------------------------------
V13525_1_1_1_1_ ------------------------------------------------------------
V14319_0_1_1_1_ ------------------------------------------------------------
V14723_0_1_1_1_ ------------------------------------------------------------
V14858_0_1_1_1_ ------------------------------------------------------------
V15486_0_1_1_1_ CSLRNTSRGPIYAFEKGTLQYKFCIPVLKGILRCSSGATTAVRIIHTPIHNINETYMIFH
V15486_0_1_2_1_ CSLRNTSRGPIYAFEKGTLQYKFCIPVLKGILRCSSGATTA-------------------
V15486_0_1_3_1_ CSLRNTSRGPIYAFEKGTLQYKFCIPVLKGILRCSSGATTAVRIIHTPIHNINETYMIFH
V19000_0_1_1_1_ ----------------------FCL---------------------TP------------
M13650_0_1_1_1_ ------------AIE---------------------------------------------
M14403_0_1_1_1_ ------------------------------------------------------------
M15231_0_1_1_1_ ------------------------------------------------------------
M15372_0_1_1_1_ ------------------------------------------------------------
M18341_0_3_2_1_ ------------------------------------------------------------
M9506_0_1_1_2_S ------------------------------------------------------------
M9758_0_1_1_1_S ------------------------------------------------------------
                                                                            

V10408_0_1_1_1_ ------------------------------------------------------------
V10780_0_1_1_2_ ------------------------------------------------------------
V11494_0_1_1_3_ ------------------------------------------------------------
V13220_0_1_1_1_ ------------------------------------------------------------
V13525_1_1_1_1_ ------------------------------------------------------------
V14319_0_1_1_1_ ------------------------------------------------------------
V14723_0_1_1_1_ ------------------------------------------------------------
V14858_0_1_1_1_ ------------------------------------------------------------
V15486_0_1_1_1_ CGCPYGHQIQSQDVNFGKYLGKNSIYTEMVCLKEMTIVGAD-------------------
V15486_0_1_2_1_ ----------------------------------LEICNPDDVCYRTYFFKSYQYYKEMP
V15486_0_1_3_1_ CGCPYGHQIQSQDVNFGKYLGKNSIYTEMVCLK-LEICNPDDVCYRTYFFKSYQYYKEMP
V19000_0_1_1_1_ -DCP----------NYG-------------------------------------------
M13650_0_1_1_1_ ------------------------------------------------------------
M14403_0_1_1_1_ ------------------------------------------------------------
M15231_0_1_1_1_ ------------------------------------------------------------
M15372_0_1_1_1_ ------------------------------------------------------------
M18341_0_3_2_1_ ------------------------------------------------------------
M9506_0_1_1_2_S ------------------------------------------------------------
M9758_0_1_1_1_S ------------------------------------------------------------
                                                                            

V10408_0_1_1_1_ --------------------------------------------
V10780_0_1_1_2_ --------------------------------------------
V11494_0_1_1_3_ --------------------------------------------
V13220_0_1_1_1_ --------------------------------------------
V13525_1_1_1_1_ --------------------------------------------
V14319_0_1_1_1_ --------------------------------------------
V14723_0_1_1_1_ --------------------------------------------
V14858_0_1_1_1_ --------------------------------------------
V15486_0_1_1_1_ ---TTENNG-----------------------------------
V15486_0_1_2_1_ CICSKEENLVCAVSYDMPHDIQSKDDLAVHSFKCHKKSSLLIEM
V15486_0_1_3_1_ CICSKEENLVCAVSYDMPHDIQSKDDLAVHSFKCHKKSSLLIEM
V19000_0_1_1_1_ --------------------------------------------
M13650_0_1_1_1_ --------------------------------------------
M14403_0_1_1_1_ --------------------------------------------
M15231_0_1_1_1_ --------------------------------------------
M15372_0_1_1_1_ --------------------------------------------
M18341_0_3_2_1_ --------------------------------------------
M9506_0_1_1_2_S --------------------------------------------
M9758_0_1_1_1_S --------------------------------------------
                                                            

SLPTX12
CLUSTAL format alignment by MAFFT L-INS-i (v7.304b)


V11144_0_1_1_1_ ----------------------MVITLFVLVLAIDN------VITECP------PGCECN
V12959_0_1_1_1_ --------------MKYVIISVVMLLTCALMFCEETDEENHLVIPDDPYPSLPLRNYSCN
V15722_0_1_1_2_ MSLFQIYILNTFLIMK-SKFAVLFITLCMLLLAIDN------VTTDCP------SGCECD
V15722_1_12_1_1 --MFQIYILNTFLIMK-SKFAVLFITLCMLLLAIDN------VTTDCP------SGCECD
V15722_1_14_1_1 --MFQIYILNTFLIMK-SKFAVLFITLCMLLLAIDN------VTTDCP------SGCECD
V15722_1_15_1_3 MPLVQIYILNKLFIMK-SKFAILVITLFVLVLAIDN------VTTECP------PGCECN
V15722_1_15_2_3 MPLFQIYILNTFLIMK-SKFAVLFITLCMLLLAIDN------VTTECP------PGCECN
V15722_1_4_1_1_ --MFQIYILNTFLIMK-SKFAVLFITLCMLLLAIDN------VTTDCP------LGCECD
V15722_1_5_1_1_ --MFQIYILNTFLIMK-SKFAVLFITLCMLLLAIDN------VTTDCP------RGCECD
V15722_1_7_1_1_ --MFQIYILNTFLIMK-SKFAVLFITLCMLLLAIDN------VTTDCP------LGCECD
M14479_0_1_1_1_ --------------MK-SIFAVLFITLCMLLLAIDN------VTTDCP------RGCECD
M14479_0_1_2_1_ --------------MK-SKFAVLFITLCMLLLAIDN------VTTDCP------RGCECD
M15125_1_1_1_2_ MPLVQIYILNKLFIMK-SKFAILVITLFVLVLAIDN------VTTECP------PGCECN
                                      :.:    *::. :.      * .: *       . .*:

V11144_0_1_1_1_ ------RESTGKTCRPSAGSDKSARECLKSYCSLGY-----CSK
V12959_0_1_1_1_ NMACPLKHICG--CMPTPITPETPFRDLDCGCYHEFDMMPVCV-
V15722_0_1_1_2_ ------KHSTGKTCRPSAGSDVSAVECLKSYCYYGD-----C--
V15722_1_12_1_1 ------KHSTGKTCRPSAGSDVSAVECLKSYCYYGD-----C--
V15722_1_14_1_1 ------KHSTGKTCRPSAGSDVSAVECLKSYCYYGY-----C--
V15722_1_15_1_3 ------RESTGKTCRPSAGSDKSARECLKSYCSLGY-----CSK
V15722_1_15_2_3 ------RESTGKTCRPSAGSDKSARECLKSYCSLGY-----CSK
V15722_1_4_1_1_ ------KHSTGKTCRPSAGSDVSAVECLKSYCYYGD-----C--
V15722_1_5_1_1_ ------KHSTGKTCRPSAGSDVSAVECLKSYCYYGY-----C--
V15722_1_7_1_1_ ------KHSTGKTCRPSAGSDVSAVECLKSYCYYGY-----C--
M14479_0_1_1_1_ ------KHSTGKTCRPSAGSDVSAVECLKSYCYYGY-----C--
M14479_0_1_2_1_ ------KHSTGKTCRPSAGSDVSAVECLKSYCYYGY-----C--
M15125_1_1_1_2_ ------RESTGKTCRPSAGSDKSARECLKSYCSLGY-----CSK
                      :.  *  * *:. :  :. . *.. *         *  

SLPTX13
CLUSTAL format alignment by MAFFT L-INS-i (v7.304b)


V13725_0_1_1_1_ MAYIYALIFAFFVCMNPDVIQAEERQHDTLANMEYRLSCLPKDGVCERMADTCCPGFQCL
V13725_1_2_1_2_ MAYIYALIFAFFVCMNTDVIQAEERQHDTLANMEYRLSCLPKDGVCERMADTCCPGFQCL
M13411_0_1_1_1_ MAYIYALIFAFFVCMNTDVIQAEERQHDTLANMEYRLSCLPKDGVCERMADTCCPGFQCL
                ****************.*******************************************

V13725_0_1_1_1_ GCNPYDENNVDKCKCQ
V13725_1_2_1_2_ GCNPYDENNVDKCKCQ
M13411_0_1_1_1_ GCNPYDENNVDKCKCQ
                ****************

SLPTX14
CLUSTAL format alignment by MAFFT L-INS-i (v7.304b)


V16071_0_10_1_1 ----------------------MNRTLTMILLLCLISFYAVDIIQSAESK-----GCSPE
V16071_0_11_1_1 -----------MKNCSAFILNKMNRTLTMILLLCLISFYAVDIIQSAKSK-----GCSAE
V16071_0_2_1_1_ -----------MKNCSAFILNKMNRTLTMILLLCLISFYAVDIIQSAKSK-----GCSAE
V16071_0_3_1_1_ M--KILLHQKILKNCSAFILNKMNRTLTMILLLCLISFYAVDIIQSEEST-----GCSAE
V16071_0_5_1_1_ MLEDFTTLKYPEKICSAFILNKMNRTLSMILLLCLISFYAVDIIQSAESK-----GCSPE
V8835_0_1_1_1_S ----------------------MRSAF--IILSIILTMSSMTVLLEARSPPLN--YCTFE
V9085_0_1_1_1_S -------------------MLKMKIHI--LLIFLCLFAFESPLLLVNGAAAVD-GTCTEI
V9645_0_1_1_1_S ----------------------MRSGF--ILFSIGLIVMSMATLLETRSPPLK--YCTSE
M10082_0_1_1_1_ ----------------------MKTRI--LLFLFCLMILPSSPLLVNRTDQGD-GNCTQE
M11644_0_1_1_1_ -------------------MLKMKIHI--LLIFVCLFAFESPLLLVNGAAAVD-GTCTER
M12003_0_1_1_1_ ----------------------MRSAF--IILSIILTMSSMTVLLEARSPPLN--YCTFE
M13714_0_1_1_2_ ----------------------MRSGF--ILFSIGLIVMSMATLLETRSPPLK--YCTSE
M17699_0_1_1_1_ ----------------------MNRTLSMILLLCLISFYAVDIIQSAESK-----GCSPE
M17699_0_1_2_1_ ----------------------MNRTLSMILLLCLISFYAVDIIQSAESK-----GCSPE
M17699_0_1_3_1_ ----------------------MNRTLTMILLLCLISFYAVDIIQSAESK-----GCSPE
M17699_0_2_1_1_ -----------MKNCSAFILNKMNRTLTMILLLCLISFYAVDIIQSAEST-----GCSAE
M17699_0_2_2_1_ -----------MKNCSAFILNKMNRTLTMILLLCLISFYAVDIIQSAKSK-----GCSAE
M17699_0_3_1_1_ -----------MKNCSAFILNKMNRTLTMILLLCLISFYAVDIIQSEEST-----GCSAE
M7360_0_1_1_2_S ----------------------MHSTMRGLIFILLLFAFAVSPLTTTGSPAED-EQCQ--
M9774_0_1_1_3_S ----------------------M-ATF--LILLIICTFTTVSLLPVNEMTAEDGAQCS--
                                      *   :  :::           :            *   

V16071_0_10_1_1 RVKRCEERKCSSPCCRHGKCHCGCK--------------
V16071_0_11_1_1 LVKRCQEYKCSSPCCRHGKCHCGCK--------------
V16071_0_2_1_1_ LIKRCQEYKCSSPCCRHGKCHCGCK--------------
V16071_0_3_1_1_ LVKQCEEHKCSSPCCRHGKCHGGCK--------------
V16071_0_5_1_1_ RVKRCEEHKCSSPCCRHGKCHCGCK--------------
V8835_0_1_1_1_S QHRRCSMLLCSSPCCRGGVCRCGCLPDLFPPKPVL---I
V9085_0_1_1_1_S MDQRCKMMDCVDPCCIDGYCRCACSIS------------
V9645_0_1_1_1_S QMQRCAVMFCLSPCCENGQCKCGCN--LYPSNTKIYTSN
M10082_0_1_1_1_ MDEFCSRYYCADPCCRNGHCRCLC---------------
M11644_0_1_1_1_ TDQRCKMMDCVDPCCIDGYCRCACSIS------------
M12003_0_1_1_1_ QHRRCSMLLCSSPCCRGGVCRCGCLPDLFPPKPIL---V
M13714_0_1_1_2_ QMQRCAVMFCLSPCCENGQCKCGCN--LYPSNTKIYTSN
M17699_0_1_1_1_ RVKRCEEHKCSSPCCRHGKCHCGCK--------------
M17699_0_1_2_1_ RVKRCEEHKCSSPCCRHGKCHGGCK--------------
M17699_0_1_3_1_ RVKRCEERKCSSPCCRHGKCHCGCK--------------
M17699_0_2_1_1_ LVKRCQEYKCSSPCCRHGKCHCGCK--------------
M17699_0_2_2_1_ LIKRCQEYKCSSPCCRHGKCHCGCK--------------
M17699_0_3_1_1_ LVKRCQEYKCSSPCCRHGKCHGGCK--------------
M7360_0_1_1_2_S --FDCSLLDCMNPCCRNGACHCGCRDH----------EI
M9774_0_1_1_3_S --RDCTQFSCQNPCCIRGVCHCGCVDD------------
                    *    * .***  * *:  *               

SLPTX15
CLUSTAL format alignment by MAFFT L-INS-i (v7.304b)


V10861_1_2_1_1_ -------------------MKFLVIFCVLAAIMMISAFAEETV--EPLRH--SKKNPTDS
V11472_0_1_1_1_ MQI-----QRIQIAFAVTMNFSVICVVFVVLLSTSSDIFVDSRRTEIIGHL-EQKRPSAA
V11472_0_2_1_1_ MQI-----QRIQIAFAVTMNFSVICVIFVVLLSTSSDIFVDSRRTEIIRHP-KQKRPSAA
V12324_1_1_1_1_ MNLIEGKNSRSKILNKMKMLYLGLFLIIISCVISSGNMIYECIWSDIMYV--KDRKPTTD
V12624_0_1_1_1_ ------------------MEKKMILLCFLVVLLTLPEFISSEIIRKDIPYK-DRKFPYKS
V12624_0_2_1_1_ ------------------MEKKIIFLVFLVTLLTLPEFISSEVIKREIPYK-KRKQPYKS
V12624_0_3_1_1_ ------------------MEKKLIFLVFLVTLLTLPEFISSEVIKKDIQYK-KRKYPYKS
V12630_0_1_1_1_ ----------------MKVFIAIMSIAIVLLLIATIQETTASKGEDEATFT-TPNKLTRE
V14583_0_1_1_2_ ----------------MRIIIATIIALFLLFSINVEFTTSASVPEREATFTSSERKPSRE
V14812_0_1_1_1_ MSSIFSQFFSERVPQSVFDMKFLVIFCVLAAIMMISAFAEETV--EPLRH--SQKNPTDS
V14822_1_1_1_1_ ----------------------------MVALMTLPEFNSVKFVIDSVTV--GKKSPTES
V14822_1_2_1_1_ ------------------MEKKIIFLCFLVALMTLPEFNSVKFVIDSVTV--GKKSPTES
V14822_1_4_2_1_ ----------------MKMEKKIIFLCFLVALMTLPELVSSTLKKEMAPT--EINFPDTS
V14822_1_4_3_1_ ----------------MKMEKKIIFLCFLVALMTLPELVSSTLKKEMAPT--EINFPDTS
V14822_1_8_1_1_ ----------------MKMEKKIIFLCFLVALMTLPEFNSVKFVIDSVTI--GKKSATES
V16167_0_2_1_2_ ----------------MKMEKKIIFLCFLVALMTLPEFISSRFKSGSVYY--PKEKPEIS
V16167_0_3_1_2_ ----------------MKMEKKIIFLCFLVALMTLPEFNSVKFVIDSVTV--GKKSPTES
V18680_0_1_1_2_ ------------------MKASLVSLVLVGLVLMAS-VTVESTRIETASYP-AKKSPTGY
V4438_0_1_1_2_S ----------------MKIEKKIIFLCFLVALMTLPELISSGFLKKMILI--EIQFPDIS
V4438_0_2_1_2_S ----------------MKIEKKIIFLCFLVALMTLPELISSKYFKGMILI--EIQFPDIS
V6674_0_1_1_2_S ------------------MEKTKILLPAVLLILMMLDL--AEPRKIYATHP-SKKSPSSQ
V6674_0_2_1_2_S ------------------MEKTKILLPAVLLILMMLDL--AEPRKIYATHP-SKKSPSSQ
V6674_0_3_1_2_S ------------------MEKTKILLPAVLLILMMLDL--AEPRKIYATHP-SKKSPSSQ
V695_0_1_1_1_SL -----------------MMKFLVLCVFFVAFLLTWSDNFVASMRTETVRFT-HRRRPSAA
V7585_0_1_1_2_S ----------------MKMEKKIITLCFLVALMTLPEFISSEVLRDIAPSN-GKKFATKS
V7585_0_3_1_2_S ----------------------------MVALMTLPEFISSEVLRDIAPSN-GKKFATKS
V7891_0_2_1_1_S ----------------MKMEKKIIFLSFLVALLTLPEFISSEVIRDTVPYK-AKKYADES
V7891_0_2_2_1_S ----------------MKMEKKIIFLSFLVALLTLPEFISSEVIRDTVPYK-AKKYADES
V8715_0_2_1_2_S MNFTEGKTNRSKSLNKMKILYLGLFLIITSCVISAGEMHYQCKWRVTLRV--RDQDPTDE
M12612_0_1_1_1_ -------------------MKFLVIFCVLAAIMMISAFAEETV--EPLRH--SQKNPTDS
M13058_0_1_1_1_ MQI-----QRIQIAFAVTMNFSVICVVFVVLLSTSSDIFVDSRRTEIIGHL-EQKRPSAA
M13058_0_2_1_1_ MQI-----QRIQIAFAVTMNFSVICVIFVVLLSTSSDIFVDSRRTEIIRHP-KQKRPSAA
M14820_0_1_1_1_ MNLIEGKNSRSKILNKMKMLYLGLFLIIISCVISSGNMIYECIWSDIMYV--KDRKPTTD
M14820_0_2_1_1_ MNLIEGKNSRSKILNKMKMLYLGLFLIITSCVISAGEMHYQCKWRVTLRV--RDQDPTDE
M14991_0_1_1_2_ ----------------MRIIIATIIALFLLFSINVEFTTSASVPEREATFTSSERKPSRE
M15224_0_1_1_1_ ------------------MEKKIIFLVFLVTLLTLPEFISSEVIKREIPYK-KRKQPYKS
M15224_0_3_1_1_ ------------------MEKKMILLCFLVVLLTLPEFISSEIIRKDIPYK-DRKFPYKS
M16586_0_1_1_1_ ----------------MKMEKKIIFLCFLVALMTLPELISSKYFKGMILI--EIQFPDIS
M16586_0_2_1_1_ ----------------MKMEKKIIFLCFLVALMTLPEFISSRFKSGSVYY--PKEKPEIS
M16586_0_3_1_2_ ----------------MKMEKKIIFLCFLVALMTLPEFNSVKFVIDSVTV--GKKSPTES
M16586_0_4_1_1_ ----------------MKMEKKIIFLCFLVALMTLPELVSSTLKKEMAPT--EINFPDKS
M16586_0_5_1_2_ ----------------MKMVKKIITLCFLVALMTLPEFNSVKFVIDSVTI--GKKSPTES
M1789_0_1_1_2_S ----------------MKMEKKIITLCFLVALMTLPEFISSEVLRDIAPSN-GKKFATKS
M2620_0_1_1_1_S ----------------MKVFIAIMSIAIVLLLIATIQETTASKGEDEATFT-TPNKLTRE
M32058_0_1_1_2_ ------------------MKASLVSLVLVGLVLMAS-VTVESTRIETASYP-AKKSPTGY
M6401_0_1_1_1_S -----------------MMKFLVLCVFFVAFLLTWSDNFVASMRTETVRFT-HRRRPSAA
M8602_0_1_1_3_S ------------------MEKTKILLPAVLLILMMLDL--AEPRKIYATHP-SKKSPSSQ
M9971_0_1_1_1_S ----------------MKMEKKIIFLSFLVALLTLPEFISSEVIRDTVPYK-AKKYADES
                                                                      .     

V10861_1_2_1_1_ ECKKECADA-YAEGDQSRIPEAHNFKDFYCNCHIIIQ-----------------
V11472_0_1_1_1_ ECHNLCANK-FTGGDESKILNAFKSGISRCTCVIDD------------------
V11472_0_2_1_1_ ECRNLCANE-FTGGDVSQILNAYNSGTSRCTCVIDD------------------
V12324_1_1_1_1_ FCQEKCKEK-TTDSII--VKNGYVSGEYRCSCGGLKIR-ETPYPSDGVKRCHEV
V12624_0_1_1_1_ ECMDACSAA-FTGGDKSRIKYA-EPAYFKCECYYSTG-----------------
V12624_0_2_1_1_ ECLKACAVA-FTGGDESRIQEG-KPGFFKCICYYTTG-----------------
V12624_0_3_1_1_ ECLKACAAA-FTGGDESRIKEG-KPGFFKCTCYYTTG-----------------
V12630_0_1_1_1_ DCKKECAKR-YTNGVLSKVIIA-KVTGKKCYCKYKTK-----------------
V14583_0_1_1_2_ DCKRECARR-FTNGIMSRVIVV-RVTGRNCYCKYQVS-----------------
V14812_0_1_1_1_ ECKKECADA-YAEGDQSRIPEAHNFKDFYCNCHIIIQ-----------------
V14822_1_1_1_1_ ECIPVCANE-FTGGDESRIIGV-RVFHYSCACYIQV------------------
V14822_1_2_1_1_ ECIPVCANE-FIGGDESRIIGV-RVFHYSCACYIQV------------------
V14822_1_4_2_1_ ECKKACATK-FTDGDESRIKDV-LSMYKLCSCFY--------------------
V14822_1_4_3_1_ ECKKACATK-FTGGDESRVKHV-QPMIYLCECFYITG-----------------
V14822_1_8_1_1_ ECIPICANE-FTGGDESRIIGV-RVFHYSCACYIQV------------------
V16167_0_2_1_2_ ECKKACATK-FTDGDESRIKDV-LSMYKLCSCFY--------------------
V16167_0_3_1_2_ ECIPVCANE-FTGGDESRIIGV-RVFHYSCACYIQV------------------
V18680_0_1_1_2_ ECRRQCANV-HTGGDISKISKAFRSGESRCTCHIEE------------------
V4438_0_1_1_2_S DCKKACATE-YTGGDESRVKHV-KPMIKLCHCFITTD-----------------
V4438_0_2_1_2_S DCKKACATE-YTGGDESRVKHV-KPMIKLCHCFITTD-----------------
V6674_0_1_1_2_S DCRRLCALR-YTHGDESRIVDAHKNGVHQCVCTID-------------------
V6674_0_2_1_2_S DCRRLCALR-YTHGDESRIVDSHKNGVHQCVCTID-------------------
V6674_0_3_1_2_S DCRRLCALR-YTHGDESRVVDAHKNGVHQCVCTID-------------------
V695_0_1_1_1_SL ECRNLCASE-FTDNDVTKIHDARREGERNCKCFINE------------------
V7585_0_1_1_2_S ECITTCATK-FTGGDESRITRV-RMLYYMCGCYYSSA-----------------
V7585_0_3_1_2_S ECITTCATK-FTGGDESRITRV-RMLYYMCGCYYSSA-----------------
V7891_0_2_1_1_S ECITACAKA-FTGGDESRIKDV-RPRFYKCVCFYNSS-----------------
V7891_0_2_2_1_S ECITACANE-LTGGDESRIIGV-RMFHYKCVCSIQV------------------
V8715_0_2_1_2_S FCETFCKEKAAAEGVT--FERGYSRSPCTCYCLGVKQHLKHAYRSEGIRDCDEI
M12612_0_1_1_1_ ECKKECADA-YAEGDQSRIPEAHNFKDFYCNCHIIIQ-----------------
M13058_0_1_1_1_ ECHNLCANK-FTGGDESKILNAFKSGISRCTCVIDD------------------
M13058_0_2_1_1_ ECRNLCANE-FTGGDVSQILNAYNSGTSRCTCVIDD------------------
M14820_0_1_1_1_ FCQEKCKEK-TTDSII--VKNGYVSGEYRCSCGGLKIR-ETPYPSDGVKRCHEV
M14820_0_2_1_1_ FCETFCKEKAAAEGVT--FERGYSRSPCTCYCLGVKQHLKHAYRSEGIRDCDEI
M14991_0_1_1_2_ DCKRECARR-FTNGIMSRVIVV-RVTGRNCYCKYQVS-----------------
M15224_0_1_1_1_ ECLKACAVA-FTGGDESRIQEG-KPGFFKCICYYTTG-----------------
M15224_0_3_1_1_ ECMDACSAA-FTGGDKSRIKYA-EPAYFKCECYYSTG-----------------
M16586_0_1_1_1_ DCKKACATE-YTGGDESRVKHV-KPMIKLCHCFITTD-----------------
M16586_0_2_1_1_ ECKKACATK-FTDGDESRIKDV-LSMYKLCSCFY--------------------
M16586_0_3_1_2_ ECIPVCANE-FTGGDESRIIGV-RVFHYSCACYIQV------------------
M16586_0_4_1_1_ ECKKACATK-FTGGDENRVKHV-QPMIYLCECFYITG-----------------
M16586_0_5_1_2_ ECIPVCANE-FTGGDESRIIGV-RVFHYSCACYIQV------------------
M1789_0_1_1_2_S ECITTCATK-FTGGDESRITRV-RMLYYMCGGYYSSA-----------------
M2620_0_1_1_1_S DCKKECAKR-YTNGVLSKVIIA-KVNGKKCYCKYKTK-----------------
M32058_0_1_1_2_ ECRRQCANV-HTGGDISKISKAFRSGESRCTCHIEE------------------
M6401_0_1_1_1_S ECRNLCASE-FTDNDVTKIHDARREGERNCKCFINE------------------
M8602_0_1_1_3_S DCRRLCALR-YTHGDESRVVDAHKNGVHQCVCTID-------------------
M9971_0_1_1_1_S ECITACAKA-FTGGDESRIKNV-RPRFYKCVCFYNSS-----------------
                 *   *       .    .          *                        

SLPTX16
CLUSTAL format alignment by MAFFT L-INS-i (v7.304b)


V10185_0_1_1_1_ MDPRTD----IFDIRKTPSLHHPESPHFATLEFLSISAMAPPSSPLFVVLCWALF-AYLM
V10352_0_3_1_1_ -------------------------------------------MWTPIVFGAILA-TTI-
V10875_0_4_1_2_ ---------------------------------------MKNSCIKLTMLMSVVI-NCL-
V10998_0_1_1_1_ MF--------LIQVIK-----------------------QKMVLPSYFFTTSVFI-ISFA
V10998_0_2_1_1_ MF--------LIQVIK-----------------------QKMVLPSYFFTTSVFI-ISFA
V12235_0_2_1_3_ -----------------------------------------MSFWIKTVVCFAGI-LCIL
V12479_0_1_1_1_ MKRR-----------------------------------QVIKMWTFTVILTVFT-TSI-
V12929_1_1_1_1_ ------------------------------------------MKSLFVLILFVFF-FSLS
V13044_0_1_1_1_ ----------------------------------------MVSMQLVSVSCLAII-LGIC
V13044_0_3_1_1_ ----------------------------------------MVSMQLVSVSCLAII-LGI-
V13285_0_1_1_2_ ------------------------------------------MRRSLTFILFIAI-----
V13517_0_2_1_1_ MK--------FILIL-------------------NLS--PERMVSPTAVIIAILY-LESL
V14195_0_1_1_2_ ------------------------------------------MTSLMLVIPSVLFVIGML
V14679_0_1_1_2_ ----------------------------------------MLFLQITTIFCLVVI-LSL-
V14906_0_1_1_3_ MK-----------------------------------------LSIGILLCFMFT-FVIC
V15480_0_3_1_2_ ----------------------------------------MSTFHFAAFLCLAVI-IT--
V15480_0_3_2_2_ ----------------------------------------MSTFHFAAFLCLAVM-VT--
V7199_0_1_1_1_S MNLCHTRVAILLDSRIFES-------KAKIYCFLKI---QMKMTTSASVIIMVLC-LGSL
V7199_0_2_1_1_S MNLCHTRVAILLDSRIFES-------KAKIYCFLKI---QMKMTTSASVIIMVLC-LGSL
V7213_0_1_1_1_S ------------------------------------------MHSSISILCSILI-IQI-
V7213_0_3_1_1_S ------------------------------------------MHSSISILCSILI-IQI-
V8311_0_1_1_1_S -----------------------------------------MKMWTPIVFGTILA-STI-
V9909_0_1_1_1_S -------------------------------------------MKSEVVLTVVLW-LGSL
M10160_0_1_1_1_ -------------------------------------------MKSEVVLTVVLW-LGSL
M10841_0_1_1_1_ ----------------------------------------MMMFQTGIVLCLAVI-FTV-
M10899_0_1_1_1_ MKVK-----------------------------------IEANMWIPSVFVVVAL-LIAG
M12705_0_2_1_1_ ----------------------------------------MVSMQLVSVSCLAII-LGIC
M12705_0_3_1_1_ ----------------------------------------MVSMQLVSVSCLAII-LGI-
M13206_0_1_1_2_ -------------------------------------------MWTFTFVTTLLV-IAT-
M14710_0_1_1_2_ ------------------------------------------MRRSLTFILFIAI-----
M15544_0_1_1_2_ -----------------------------------------MSFWIKTVVCFAGI-FCIL
M15615_0_1_1_2_ MNLCHTRVAILLDSRIFES-------KAKIYCFLKI---QMKMTTSASVIIMVLC-LGSL
M15615_0_1_2_2_ ---------------------------------MKI---QMKMTTSASVIIMVLC-LGSL
M16087_0_1_1_2_ ------------------------------------------MTSLMLVIPSVLFVIGML
M16217_0_1_1_2_ ----------------------------------------MPTFHFAAFLCLAVI-IT--
M16217_0_1_2_2_ ----------------------------------------MSTFHFAAFLCLAVI-IT--
M16217_0_1_3_2_ ----------------------------------------MPTFHFAAFLCLAVI-IT--
M16241_0_1_1_2_ ----------------------------------------MLFLQITTIFCLVVI-LSL-
M16538_0_2_1_1_ MK--------FILIL-------------------NLS--PERMVSPTAVIIAILY-LESL
M16538_0_2_2_1_ MK--------FILIL-------------------NLS--PERMVSPKAVIIAILY-LESL
M16538_0_2_3_1_ MQ--------IIQSYFIER-------NKENKNRGNL---PERMVSPTAVIIAILY-LESL
M17374_0_1_1_1_ -----------------------------------------MKMWTPIVFGTILA-STI-
M17374_0_2_1_1_ MKRR-----------------------------------QVIKMWTFTVILTVFT-TSI-
M17374_0_3_1_2_ -------------------------------------------MWTPIVFGAILA-TTI-
M17374_0_4_1_2_ -------------------------------------------MWTPIVFGAILA-TTI-
M17374_0_4_2_1_ -------------------------------------------MWTPIVFGAILA-TTI-
M18115_0_2_1_3_ MK-----------------------------------------LSIGILLCFMFT-FVIC
M27555_0_1_1_1_ ------------------------------------------MHSSISILCSILI-IQI-
M7337_0_1_1_2_S ----------------------------------------MWSLPLSSILLVVLI-LNF-
M7337_0_2_1_2_S ----------------------------------------MWSLPLSSILLVVLI-LNF-
M7337_0_3_1_2_S ----------------------------------------MWSLPLSSILLVVLI-LNF-
M8223_0_1_1_1_S -------------------------------------------MWTITIVTVV---FAI-
                                                                .           

V10185_0_1_1_1_ L--------------------VLRDIEAAERQYRTE-SRDG---KCVG-E-DG-LLHAPT
V10352_0_3_1_1_ ---------------------------------LIT-EVTG---GCTD-H-NG-NERAPG
V10875_0_4_1_2_ -----------------------NRIEGGVTRTAVK-SDKK---KCIL-E-DG-TAIKLS
V10998_0_1_1_1_ V--------------------CFTEVFAWTSVGKIG-IKNG---KCDP-K-TG-KLYGIG
V10998_0_2_1_1_ V--------------------CFTEVFAWTSVGKIG-IKNG---KCDP-R-TG-KLYGIG
V12235_0_2_1_3_ -----------------------LQGNGYFLVMKVE-SKNG---NCIG-HIDG-KEHPMN
V12479_0_1_1_1_ ---------------------------------LIG-EAIG---GCVD-D-NG-NERAPG
V12929_1_1_1_1_ -----------------------QIFTAEASSGRKH-KHEV---LCVG-S-DG-QGHPLN
V13044_0_1_1_1_ -----------------------YYVNVEAYVRKSDYNDEG---YCID-E-SG-NEHGVG
V13044_0_3_1_1_ -----------------------YYVNVEAYVRKSDYNDEG---YCID-E-SG-NEHGVG
V13285_0_1_1_2_ ---------------------AVAAVPRNKRESGEE-KEEY---KCVA-P-DG-TNHGLY
V13517_0_2_1_1_ ----------------------IPVNEGAVSIEYVN-PLPGKPDECPL-E-DG-STLAVG
V14195_0_1_1_2_ ----------------------ITGNEAAASIEIVT-PLPGKPNECPTGK-DG-VTIPVG
V14679_0_1_1_2_ -----------------------PQVRGATSIAKVE-SVNG---KCID-L-DG-SEHEVG
V14906_0_1_1_3_ SPPRQKRQLSVDEFNTRIKRNPILNRRDLEQLENFE-QFEF---SCIG-P-DG-TNYGKE
V15480_0_3_1_2_ ------------------------HVNGYVGIRRAE-SNDG---KCIG-E-DG-DEHEVG
V15480_0_3_2_2_ ------------------------HVNGYVGIRRAE-SNDG---KCIG-E-DG-EEHEVG
V7199_0_1_1_1_S ----------------------IILSEGSIGFQLVT-PLPGKPDECPV-E-DG-RTLAIG
V7199_0_2_1_1_S ----------------------IILSEGSIGFQLVT-PLPGKPDECPV-E-DG-RTLAIG
V7213_0_1_1_1_S -----------------------TLIRSETTFRIVQ-SPLGRQNECPL-G-DGLMTLPAE
V7213_0_3_1_1_S -----------------------TLIRSETTFRIVQ-SPLGRQNECPL-G-DGLMTLPAE
V8311_0_1_1_1_S ---------------------------------LIA-EVTSNC-GCID-L-SG-NERVPG
V9909_0_1_1_1_S ----------------------VVVSEGAVGFEFVT-PLPGKPDECPV-E-DG-KTLAVG
M10160_0_1_1_1_ ----------------------VVVSEGAVGFEFVT-PLPGKPDECPV-E-DG-KTLAVG
M10841_0_1_1_1_ ------------------------QCALGYSLIKVE-SNNG---KCID-E-NG-NEHEVG
M10899_0_1_1_1_ C--------------------GIPFAEGWTALGRAT-QRNG---KCIS-P-EG-NHYSVG
M12705_0_2_1_1_ -----------------------YYVNVEAYVRKSDYNDEG---YCID-E-SG-NEHGVG
M12705_0_3_1_1_ -----------------------YYVNVEAYVRKSDYNDEG---YCID-E-SG-NEHGVG
M13206_0_1_1_2_ ---------------------------------AVP-QTKG---ACID-D-DG-NERSAG
M14710_0_1_1_2_ ---------------------AVAAVPRNKRESGEE-KEEY---KCVA-P-DG-TNHGLY
M15544_0_1_1_2_ -----------------------LQGNGYFLVMKVE-SKNG---NCIG-HIDG-KEHPMN
M15615_0_1_1_2_ ----------------------IILSEGSIGFQLVT-PLPGKPDECPV-E-DG-RTLAIG
M15615_0_1_2_2_ ----------------------IILSEGSIGFQLVT-PLPGKPDECPV-E-DG-RTLAIG
M16087_0_1_1_2_ ----------------------ITGNEAAASIEIVT-PLPGKPNECPTGK-DG-VTIPVG
M16217_0_1_1_2_ ------------------------HVNGYVGIRRAE-SNDG---KCIG-E-DG-NEHEVG
M16217_0_1_2_2_ ------------------------HVNGYVGIRRAE-SNDG---KCIG-E-DG-NEHEVG
M16217_0_1_3_2_ ------------------------HVNGYVGIRRAE-SNDG---KCIG-E-DG-NEHEVG
M16241_0_1_1_2_ -----------------------PQVRGATSIAKVE-SVNG---KCID-L-DG-SEHEVG
M16538_0_2_1_1_ ----------------------IPVNEGAVSIEYVN-PLPGKPDECPL-E-DG-STLAVG
M16538_0_2_2_1_ ----------------------IPVNEGAVSIEYVT-PLPGKPDECPL-E-DG-STLAVG
M16538_0_2_3_1_ ----------------------IPVNEGAVSIEYVN-PLPGKPDECPL-E-DG-STLAVG
M17374_0_1_1_1_ ---------------------------------LIA-EVTSNC-GCID-L-SG-NERVPG
M17374_0_2_1_1_ ---------------------------------LIG-EAIG---GCVD-D-NG-NERAPG
M17374_0_3_1_2_ ---------------------------------LIT-EVTG---GCID-H-NG-NERAPG
M17374_0_4_1_2_ ---------------------------------LIT-EVTG---GCTD-H-NG-NERAPG
M17374_0_4_2_1_ ---------------------------------LIA-EVTG---GCTD-H-NG-NERAPG
M18115_0_2_1_3_ SPPRQKRQLSVDEFNTRIKRNPILNRRDLEQLENFE-QFEF---SCIG-P-DG-TNYGKE
M27555_0_1_1_1_ -----------------------TLIRSETTFRIVQ-SPLGRQNECPL-G-DGLMTLPAE
M7337_0_1_1_2_S -----------------------PLNRAWVSRKTIA-SQNG---NCVS-S-DG-VEHSIG
M7337_0_2_1_2_S -----------------------PLNRAWVSRKTIA-SHNG---NCVS-S-DG-VEHSIG
M7337_0_3_1_2_S -----------------------PLNRAWVSRKTIA-SQNG---NCVS-S-DG-VEHSVG
M8223_0_1_1_1_S ---------------------------------VIP-QAKG---DCVD-S-EG-NQRDSG
                                                             *      *       

V10185_0_1_1_1_ ELWYNDNDCSEHTCVNDNTG--YYEIIRRCTL---IVYPPECHLLN-GTGTRYPKCC-CK
V10352_0_3_1_1_ DVWTGE-YCTIFHCLEENGE--YYSLGKTCPA---VMEPPGCHLDTDRSG-EYPDCC-PD
V10875_0_4_1_2_ EFYFDDKKCLRHECLKDGDK--FILETYGCSPNEDVADEPLCDSVK-RPG-KYPDCC-PI
V10998_0_1_1_1_ EKWYNNEDCFEITCIQGNKG-TVAQQIESCPV---HAMKPGCELKF-PKG-QYPKCC-PY
V10998_0_2_1_1_ EKWYNNEDCFEITCIQGNKG-TVAQQIESCPV---HAMKPGCELKF-PKG-QYPKCC-PY
V12235_0_2_1_3_ EIWYND-NCTISHCSFYEED--YVEDVGGCDM---IEVPPGCNIEV-GTG-DYPECC-PQ
V12479_0_1_1_1_ DVWTGE-HCTVHSCEEVNGV--LYMKGKGCGT---LGVPPDCFLDEDRTG-EYPDCC-PR
V12929_1_1_1_1_ QFWYDDGNCRRYYCFKDEDG-NLLEQITNCEL---AIAEGDCTIKPGIVG-RYPDCC-PS
V13044_0_1_1_1_ ETWFGD-DCTQRSCHEYDDE--YYEQVIGCET---KVHQPGCRLEK-GQG-MYPKCC-PQ
V13044_0_3_1_1_ ETWFGD-DCTQRSCHEYDDE--YYEQVIGCET---KVHQPGCRLEK-GQG-MYPKCC-PQ
V13285_0_1_1_2_ GVWYDDELCTKTECTVHLDKGGMSHLISNCIPPVEPDPEAECIPIS-NPG-QFPNCC-PG
V13517_0_2_1_1_ KENKVFGKCIGRSCQKQGEN--LLLQYSRCGI---VIPPPGCVVVENEAK-TYPECC-KD
V14195_0_1_1_2_ KSIQIPGSCAEKKCSKSNNE--LMLESYSCGV---IAGSPGCQIISDKTK-PYPDCC-PD
V14679_0_1_1_2_ ETWYGE-HCRRHSCSQDGDD--YYIDTVGCGA----AHAPGCRLVP-GEG-NYPDCC-PR
V14906_0_1_1_3_ GSWDVE-NCAQVHCRIKENG-MMSFRFSSCSLP--MNEEGDCKFEY-KPG-NYPDCC-PS
V15480_0_3_1_2_ EIWPGD-DCTSRSCSNDDDD--YFEHIEGCGK---IEAPPGCFLID-GDG-DYPDCC-PQ
V15480_0_3_2_2_ EIWPGD-DCTSRSCSNDDDD--YFEHIEGCGK---IEAPPGCFLID-GDG-DYPDCC-PQ
V7199_0_1_1_1_S ETEQVPGQCEERTCVKMDDQ--LYFELAGCGI---SEVGPGCEMFESKAK-TYPECCTPE
V7199_0_2_1_1_S ETEQVPGQCEERTCVKMDDQ--LYFELAGCGI---SEVGPGCEMFESKAK-TYPECCNPE
V7213_0_1_1_1_S RSLQVPGECAERTCYSIGDK--LHLYSYTCGN---PEIPPRCSKVVDATQ-PYPYCC-PV
V7213_0_3_1_1_S RSLQVPGECAERTCYSIGDK--LHLYSYTCGN---PEIPPRCSKVADATQ-PYPYCC-PV
V8311_0_1_1_1_S DEWSGE-ECFMYHCEEVDGE--YKSLVKGCGF---KVAPDGCHWDRDTSL-EFPDCC-PR
V9909_0_1_1_1_S ASEQIPGKCVQRSCQKVDGK--LQLQLTGCGV---VAPPPGCVKLESKKK-SYPECCEPE
M10160_0_1_1_1_ ASEQIPGKCVQRSCQKVDGK--LQLQLTGCGV---VAPPPGCVKLESKKK-SYPECCEPE
M10841_0_1_1_1_ EQWYGN-GCTRNSCYLIDDE--FYESFSGCGI---KIHPPGCNLEK-GDD-EFPFCC-PQ
M10899_0_1_1_1_ KFWFNIGQCSKITCIKMGNQ--LYESIEGCGTV--SADSENCHIVH-TSGLYYPDCC-PQ
M12705_0_2_1_1_ ETWFGD-DCTQRSCHEYDDE--YYEQVIGCET---KVHQPGCRLEK-GQG-MYPKCC-PQ
M12705_0_3_1_1_ ETWFGD-DCTQRSCHEYDDE--YYEQVIGCET---KVHQPGCRLEK-GQG-MYPKCC-PQ
M13206_0_1_1_2_ ESYTEK-GCIITTCDELDGE--LYESSLTCAA---VRIPDECHLEE-GSG-EYPFCC-PK
M14710_0_1_1_2_ GVWYDDELCTKTECTVHLDKGGMSHLISNCIPPVEPDPEAECIPIS-NPG-QFPNCC-PG
M15544_0_1_1_2_ EIWYND-NCTISHCSFYEED--YVEDVGGCDM---IEVPPGCNIEV-GTG-DYPECC-PQ
M15615_0_1_1_2_ ETEQVPGQCEERTCVKMDDQ--LYFELAGCGI---SEVGPGCEMFESKAK-TYPECCTPE
M15615_0_1_2_2_ ETEQVPGQCEERTCVKMDDQ--LYFELAGCGI---SEVGPGCEMFESKAK-TYPECCTPE
M16087_0_1_1_2_ KSIQIPGSCAEKKCSKSNNE--LMLESYSCGV---IAASPGCQIISDKTK-PYPECC-PD
M16217_0_1_1_2_ EIWPGD-DCTSRSCSNDDDD--YFEHIEGCGK---IEAPPGCFLID-GDG-DYPDCC-PQ
M16217_0_1_2_2_ EIWPGD-DCTSHSCSNSGDF--YFEHTVGCGI---VHVPGGCDLIE-EDG-DYPDCC-PQ
M16217_0_1_3_2_ EIWPGD-DCTSHSCSNSGDF--YFEHTVGCGI---VHVPGGCDLIE-EDG-DYPDCC-PQ
M16241_0_1_1_2_ ETWYGE-HCRRHSCSQGGDD--YYVHTVGCGV----AHAPGCRLIP-GEG-NYPDCC-PR
M16538_0_2_1_1_ KENKVFGKCIGRSCQKQGEN--LLLQYSRCGI---VIPPPGCVVVENEAK-TYPECC-KD
M16538_0_2_2_1_ KENQVPGKCLRRSCQKQGEN--LLLEYDGCGI---VIPPPGCVVVKNEAK-TYPECC-KD
M16538_0_2_3_1_ KENKVFGKCIGRSCQKQGEN--LLLQYSRCGI---VIPPPGCVVVENEAK-TYPECC-KD
M17374_0_1_1_1_ DEWSGE-ECFMYYCEEVDGE--YKSLVKGCGF---KVAPDGCHWDRDTSL-EFPDCC-PR
M17374_0_2_1_1_ DVWTGE-HCTVHSCEEVNGV--LYMKGKGCGT---LGVPPDCFLDEDRTG-EYPDCC-PR
M17374_0_3_1_2_ DVWTGE-YCTIFHCLEENGE--YYSLGKACGT---VGIPPGCHLDTDRSG-EYPDCC-PD
M17374_0_4_1_2_ DVWTGE-YCTIFHCLEENGE--YYSLGKTCPA---VMEPPGCHLDTDRSG-EYPDCC-PD
M17374_0_4_2_1_ DVWTGE-YCTIFHCEEENGE--YFSLGITCPS---VMEPPGCHLDTDRSG-EYPDCC-PD
M18115_0_2_1_3_ GSWDVE-NCAQVHCRIKENG-MMSFRFSSCSLP--TNEEGDCKFEY-KPG-NYPDCC-PS
M27555_0_1_1_1_ RSLQVPGECAERTCYSIGDK--LHLYSYTCGN---PEIPPRCSKVVDATQ-PYPYCC-PV
M7337_0_1_1_2_S ESWNDG-TCTQHKCTKYGHD-KYVETVVGCAV---VDVQPHCHLED-GVG-DFPACC-PY
M7337_0_2_1_2_S ESWNDG-TCTQHKCTKYGHD-KYVETVVGCAV---VDVQPHCHLED-GVG-DFPACC-PY
M7337_0_3_1_2_S ESWNDG-TCTQHKCTKYGHD-KYVETVVGCAV---VDVQPHCHLED-GVG-DFPACC-PY
M8223_0_1_1_1_S EVWTEE-DCVMSACSEDKGQ--RYQSYLSCAS---IIPPYGCHLEEAGSG-DFPACC-PD
                        *    *               *           *          :* **   

V10185_0_1_1_1_ VTCELN------------------------------------------------------
V10352_0_3_1_1_ LVCPDDYSEESD----------------------ESSD----------------------
V10875_0_4_1_2_ FQCS--------------------------------------------------------
V10998_0_1_1_1_ YECPKK------------------------------------------------------
V10998_0_2_1_1_ YECPKK------------------------------------------------------
V12235_0_2_1_3_ IVCEDDQ-----------------------------------------------------
V12479_0_1_1_1_ VVCP--VAEESD----------------------ESG-----------------------
V12929_1_1_1_1_ VECPQTTKAS--------------------------------------------------
V13044_0_1_1_1_ VICLEREKRRG-----------------------KYADYDTQ------------------
V13044_0_3_1_1_ VICLEREKRRG-----------------------KYADYDTQ------------------
V13285_0_1_1_2_ LACKKRIITDSEGDVEVQCGHSFEESEGSQEPDAEWVDIDGSIKKIRVTTEKKFKKFK--
V13517_0_2_1_1_ LICE--------------------------------------------------------
V14195_0_1_1_2_ VKCN--------------------------------------------------------
V14679_0_1_1_2_ PDCSKREKRRG-----------------------KYADYDTQ------------------
V14906_0_1_1_3_ LVCLSEDDKNKF-------------TMKKAEKIIREVSYKTL------------------
V15480_0_3_1_2_ VVCSKRNKRRG-----------------------KHADYDTQ------------------
V15480_0_3_2_2_ VACTKRNKRRG-----------------------KHADYDTQ------------------
V7199_0_1_1_1_S IKCQ--------------------------------------------------------
V7199_0_2_1_1_S IKCQ--------------------------------------------------------
V7213_0_1_1_1_S FQCD--------------------------------------------------------
V7213_0_3_1_1_S FQCD--------------------------------------------------------
V8311_0_1_1_1_S LVCSEDFSEESD----------------------ESSDY---------------------
V9909_0_1_1_1_S IKC---------------------------------------------------------
M10160_0_1_1_1_ IKC---------------------------------------------------------
M10841_0_1_1_1_ IRCSGRNKRRG-----------------------KYADYDTQ------------------
M10899_0_1_1_1_ VHCNKIK-----------------------------------------------------
M12705_0_2_1_1_ VICLEREKRRG-----------------------KYADYDTQ------------------
M12705_0_3_1_1_ VICLEREKRRG-----------------------KYADYDTQ------------------
M13206_0_1_1_2_ VVCPENF-----------------------------------------------------
M14710_0_1_1_2_ LACKKRIITDSEGDVEVQCGHSFEESEGSQEPDAEWVDIDGSIKKIRVTTEKKFKKFK--
M15544_0_1_1_2_ IVCEDDQ-----------------------------------------------------
M15615_0_1_1_2_ IKCQ--------------------------------------------------------
M15615_0_1_2_2_ IKCQ--------------------------------------------------------
M16087_0_1_1_2_ LKCN--------------------------------------------------------
M16217_0_1_1_2_ VACTKRNKRRG-----------------------KHADYDTQ------------------
M16217_0_1_2_2_ VVCSKRNKRRG-----------------------KYADYDTQ------------------
M16217_0_1_3_2_ VVCSKRNKRRG-----------------------KHADYDTQ------------------
M16241_0_1_1_2_ PDCSKREKRRG-----------------------KYADYDTQ------------------
M16538_0_2_1_1_ LKCE--------------------------------------------------------
M16538_0_2_2_1_ LKCE--------------------------------------------------------
M16538_0_2_3_1_ LKCE--------------------------------------------------------
M17374_0_1_1_1_ LVCSEDFSEESD----------------------ESSDY---------------------
M17374_0_2_1_1_ VVCP--VAEESD----------------------ESG-----------------------
M17374_0_3_1_2_ LVCPEDYSEE-------------------------SSDQDSDDWSKR-------------
M17374_0_4_1_2_ LVCPDDYSEESD----------------------ESSD----------------------
M17374_0_4_2_1_ LVCPEDYSEESD----------------------ESSDQDSDDWSKR-------------
M18115_0_2_1_3_ LVCLSEDDKNKF-------------TVKKAEKIIREVSYKTL------------------
M27555_0_1_1_1_ FQCD--------------------------------------------------------
M7337_0_1_1_2_S EVCEEEEEDKKE----------------------K-------------------------
M7337_0_2_1_2_S EVCEEEEEDKKE----------------------K-------------------------
M7337_0_3_1_2_S EVCEEEEEDKKE----------------------K-------------------------
M8223_0_1_1_1_S VICPGESEEE------------------------EYQDEEEKQRKKL---ERKMKMHKAV
                  *                                                         

V10185_0_1_1_1_ --
V10352_0_3_1_1_ --
V10875_0_4_1_2_ --
V10998_0_1_1_1_ --
V10998_0_2_1_1_ --
V12235_0_2_1_3_ --
V12479_0_1_1_1_ --
V12929_1_1_1_1_ --
V13044_0_1_1_1_ -Y
V13044_0_3_1_1_ -Y
V13285_0_1_1_2_ -K
V13517_0_2_1_1_ --
V14195_0_1_1_2_ --
V14679_0_1_1_2_ -Y
V14906_0_1_1_3_ --
V15480_0_3_1_2_ -Y
V15480_0_3_2_2_ -Y
V7199_0_1_1_1_S --
V7199_0_2_1_1_S --
V7213_0_1_1_1_S --
V7213_0_3_1_1_S --
V8311_0_1_1_1_S --
V9909_0_1_1_1_S --
M10160_0_1_1_1_ --
M10841_0_1_1_1_ -Y
M10899_0_1_1_1_ --
M12705_0_2_1_1_ -Y
M12705_0_3_1_1_ -Y
M13206_0_1_1_2_ --
M14710_0_1_1_2_ -K
M15544_0_1_1_2_ --
M15615_0_1_1_2_ --
M15615_0_1_2_2_ --
M16087_0_1_1_2_ --
M16217_0_1_1_2_ -Y
M16217_0_1_2_2_ -Y
M16217_0_1_3_2_ -Y
M16241_0_1_1_2_ -Y
M16538_0_2_1_1_ --
M16538_0_2_2_1_ --
M16538_0_2_3_1_ --
M17374_0_1_1_1_ --
M17374_0_2_1_1_ --
M17374_0_3_1_2_ --
M17374_0_4_1_2_ --
M17374_0_4_2_1_ --
M18115_0_2_1_3_ --
M27555_0_1_1_1_ --
M7337_0_1_1_2_S --
M7337_0_2_1_2_S --
M7337_0_3_1_2_S --
M8223_0_1_1_1_S LH
                  

SLPTX20
CLUSTAL format alignment by MAFFT L-INS-i (v7.304b)


V14323_0_1_1_2_ ------------------------------------------MTVTLLILSFSTCNERCY
V14323_0_2_1_1_ MFAYKINVIDAEISFDVYFHLETSFVNRSFNMNRRNQVLLVFMTVTLLILSFSTCNERCY
V14323_0_4_1_1_ MFAYKINVIDAEISFDVYFHLETSFVNHSFNMNRRNQVLLVFMTVTLLSLSFSTRNERCY
V14323_0_5_1_1_ MFAYKINVIDAEISFDVYFHLETSFVNRSFNMNRRNQVLLVFMTVTLLILSFSTCNERCY
V14323_0_6_1_1_ MFAYKINVIDAEISFDVYFHLETSFVNRSFNMNRRNQVLLVFMTVTLLSLSFSTRNERCY
V9399_0_1_1_2_S -------------------------------MNRRNQVLLVFMTVTLLSLSFSTRNERCY
                                                          ****** ***** *****

V14323_0_1_1_2_ ICGEECVQFCCRKWMFRVCCYSYGWVSKGINFEKKESNQKILKT
V14323_0_2_1_1_ ICGEECVKFCCRKWMFRVCCYSYGWVSKGINFEKKESNQKILKT
V14323_0_4_1_1_ VCGEECVQFCCRKWMFRVCCYSYGWISKGVNFEKKESNQKILKT
V14323_0_5_1_1_ ICGEECVQFCCRKWMFRVCCYSYGWISKGVNFEKKESNQKILKT
V14323_0_6_1_1_ ICGEECVQFCCRKWMFRVCCYSYGWVSKGINFEKKESNQKILKT
V9399_0_1_1_2_S ICGEECVQFCCRKWMFRVCCYSYGWISKGVNFEKKESNQKILKT
                :******:*****************:***:**************

SLPTX26
CLUSTAL format alignment by MAFFT L-INS-i (v7.304b)


V11759_0_1_4_1_ MRIWSFIGIFTFIVIFHFAEAQIEDCRRSCHSSHILYEVRMHCIMDKRDTEFFENSGHLI
M23238_0_1_1_1_ MRIWSFIGIFTFIVIFHFAEAQIEDCRRSCHSSHILYEVRMHCIMDKRDTEFFENSGHLI
                ************************************************************

V11759_0_1_4_1_ PKRSVTDLKWEDFAKLFSVNKRRVQPKVKEASSVPEERELKCEWQRKCDAAKDLWEFDGH
M23238_0_1_1_1_ PKRSVTDLKWEDFAKLFSVNKRRVQPKVKEASSVPEERELKCEWQRKCDAAKDLWEFDGH
                ************************************************************

V11759_0_1_4_1_ LAEYCCTCNRCTHEEWLSGCHIIPGLTVPGYEFSNEDIDFGD
M23238_0_1_1_1_ LAEYCCTCNRCTHEEWLSGCHIIPGLTVPGYEFSNEDIDFGD
                ******************************************

Transferrin
CLUSTAL format alignment by MAFFT L-INS-i (v7.304b)


V14426_0_1_1_1_ M--------------CKIS---------------------------------PFVPVLLI
V17141_0_1_1_2_ M---------------------KSSL----------------------------------
M19781_0_1_1_1_ MVTLRRNLPKVPRNDSKIRREVDKSLAVYKEARETTKHQNWSDDDFVSTMMIPLVQALVA
M19781_0_1_2_1_ MVTLRRNLPKVPRNDSKIRREVDKSLAVYKEARETTKHQNWSDDDFVSTMMIPLVQALVA
M19781_0_1_5_1_ MVTLRRNLPKVPRNDSKIRREVDKSLAVYKEARETTKHQNWSDDDFVSTMMIPLVQALVA
                *                                                           

V14426_0_1_1_1_ LATISISFAQFISSYPVIRWCAVGKYEEKKCKDWSQAVIQTGQMFYNLTCVMATSKDACL
V17141_0_1_1_2_ LTLFIFALCASVSAVNI-SLCIV-QENLSNCEKLKG------SAKVPLECIPARDRIECM
M19781_0_1_1_1_ TALVSMATAAPTEDSPA-RFCTTNDQEQEKCQAMKASFAQR-NLSPGVECVRGLDKYDCM
M19781_0_1_2_1_ TALVSMATAAPTEDSPA-RFCTTNDQEQEKCQAMKASFAQR-NLSPGVECVRGLDKYDCM
M19781_0_1_5_1_ TALVSMATAAPTEDSPA-RFCTTNDQEQEKCQAMKASFAQR-NLSPGVECVRGLDKYDCM
                 : . :: .   .       * . . : .:*:  .       .    : *: . .:  *:

V14426_0_1_1_1_ VLIEEDKADLVNVDAGEVFLGGRYHSLVPIMRERYGRNS--DARYYAVAVVKRTSD-IRY
V17141_0_1_1_2_ HKVKDGIANIVNLGSNEAYAAWTDFSLSPLLEER--VNEG-EYMYEGVAVIRKNSS-ISS
M19781_0_1_1_1_ QKIEDREADLLSCWSMDAYVAGKHHHLVPLLSEKHVTDPGWTYAYYAMAVLRKDDDTIHS
M19781_0_1_2_1_ QKIEDREADLLSCWSMDAYVAGKHHHLVPLLSEKHVTDPGWTYAYYAMAVLRKDDDTIHS
M19781_0_1_5_1_ QKIEDREADLLSCWSMDAYVAGKHHHLVPLLSEKHVTDPGWTYAYYAMAVLRKDDDTIHS
                  :::  *:::.  : :.: .   . * *:: *:   :      * .:**::: .. *  

V14426_0_1_1_1_ MEQLRGRRACFTGVGEMAGWVLPVNILLKSNVMEVTDCNNPLKSVANFFGPSCAVN--SL
V17141_0_1_1_2_ LSDLNKKKSCHTGYGRTAGWDIPIALLMAENKFPESKCGNDLNLASGLFSQSCVPGFWSP
M19781_0_1_1_1_ LADLRGKRSCHTGVNRHVGWAYPVSQLNRRGFFEGGDCVNNVANVAHFFNRSCASG--AN
M19781_0_1_2_1_ LADLRGKRSCHTGVNRHVGWAYPVSQLNRRGFFEGGDCVNNVANVAHFFNRSCASG--AN
M19781_0_1_5_1_ LADLRGKRSCHTGVNRHVGWAYPVSQLNRRGFFEGGDCVNNVANVAHFFNRSCASG--AN
                : :*. :::*.** .. .**  *:  *   . :   .* * :  .: :*. **. .  : 

V14426_0_1_1_1_ NDKHNPIGDNPYK-LCDICAGVGKKRCSGIDPYAGYAGAFLCLSKGLGEIAFLKHTTVQE
V17141_0_1_1_2_ DPVLNKELKNSYKNLCTLCDQQCRS--NGTEKYTSYEGALKCLVDKSADVAFTKHAAVVD
M19781_0_1_1_1_ NPIWDPNGE--YGNICALCGGEGAQFCSASDPYASYTGSLKCLLDGRGDVAFIKDTTFAE
M19781_0_1_2_1_ NPIWDPNGE--YGNICALCGGEGAQFCSASDPYASYTGSLKCLLDGRGDVAFIKDTTFAE
M19781_0_1_5_1_ NPIWDPNGE--YGNICALCGGEGAQFCSASDPYASYTGSLKCLLDGRGDVAFIKDTTFAE
                :   :   .  *  :* :*     .  .. : *:.* *:: ** .  .::** *.::. :

V14426_0_1_1_1_ MTAD-PMGPVKKDEFELLCPSGNRMPVDRFESCNWGAVPGNAIVTTSAHPPEVRHRFQEF
V17141_0_1_1_2_ FMTKNPSFAN---DHELLCANGS--VVDLTQNCFWAARPNPLVVVHDKLSDEDKALLRTR
M19781_0_1_1_1_ VIKERPEVANQKGDYELLCLDGDRKPVDSYKECNWGRIPERVLMTSPQLSASQRASIGSM
M19781_0_1_2_1_ VIKERPEVANQKGDYELLCLDGDRKPVDSYKECNWGRIPERVLMTSPQLSASQRASIGSM
M19781_0_1_5_1_ VIKERPEVANQKGDYELLCLDGDRKPVDSYKECNWGRIPERVLMTSPQLSASQRASIGSM
                .  . *  .    :.**** .*.   **  :.* *.  *   ::.    . . :  :   

V14426_0_1_1_1_ LKTSASLFPINPNVPLPHPDLPAPPNLPFALFQSFGRYGRNYNLLFSDSTTRLEQLDDTL
V17141_0_1_1_2_ IQELLR-------------SLPTPPNRP-------DYLKG--TLLSNSNSKELRNVTSNV
M19781_0_1_1_1_ FTEAQN-------------D-----QTAFKLFNNTDYKGR--NLLFHDNTRSFQDVGDR-
M19781_0_1_2_1_ FTEAQN-------------D-----QTAFKLFNNTDYKGR--NLLFHDNTRSFQDVGDR-
M19781_0_1_5_1_ FTEAQN-------------D-----QTAFKLFNNTDYKGR--NLLFHDNTRSFQDVGDR-
                :                  .     : .       .      .**  ..:  :.:: .  

V14426_0_1_1_1_ QTFMDYLGDFQKPILEL--RKCPVRLMRICVVSEIEMDKCMKMKIAFKAHMLQPEVICQK
V17141_0_1_1_2_ KDYLS-LGNFTITLDKVLPKTCKETYTQLCVITDIEKRKCQDIKSAAFASRLRPHIVCVE
M19781_0_1_1_1_ DDYEKFLGDYMDVRNHQ--FVCQVPPVRWCTISAAETKKCRRMRDALTARFAKPDLECVQ
M19781_0_1_2_1_ DDYEKFLGDYMDVRNHQ--FVCQVPPVRWCTISAAETKKCRRMRDALTARFAKPDLECVQ
M19781_0_1_5_1_ DDYEKFLGDYMDVRNHQ--FVCQVPPVRWCTISAAETKKCRRMRDALTARFAKPDLECVQ
                . : . **::     .     *     : *.::  *  **  :: *  *   :*.: * :

V14426_0_1_1_1_ GYHHKECMNLVSNGQSDVIVLDAGDVYTAGKDFGLIPIMAEYYNLGGPFYYAVAVARIDD
V17141_0_1_1_2_ RKDEDECFQAIRDNKADIRIVDAYGLYKANKYYDLKPVLKETYADGDSSQYAIALIRANS
M19781_0_1_1_1_ GGDTNECMKKIKDGDADVIDLDGGDIYKGGKEHNLQVIMNENTGNGDARYYSVAAAKKTN
M19781_0_1_2_1_ GGDTNECMKKIKDGDADVIDLDGGDIYKGGKEHNLQVIMNENTGNGDARYYSVAAAKKTN
M19781_0_1_5_1_ GGDTNECMKKIKDGDADVIDLDGGDIYKGGKEHNLQVIMNENTGNGDARYYSVAAAKKTN
                  . .**:: : :..:*:  :*. .:*...* ..*  :: *    *..  *::*  :  .

V14426_0_1_1_1_ KDSDLLILRGKHTCHTGMGMAAGWVIPVSFLLQNERLRN-HGCDGPKAASEFF-------
V17141_0_1_1_2_ NIKKLEDLKGRKACFPSFLDAAGWTLPATTLVQRNIVKA-DGCSLNKKVAEFF-------
M19781_0_1_1_1_ SDISFQTLRGKKSCHTGIGRSAGWNIPAGVLLSTGQISTPPDCNIAKAVGEFF-------
M19781_0_1_2_1_ SDISFQTLRGKKSCHTGIGRSAGWNIPAGVLLSTGQISTPPDCNIAKAVGEFF-------
M19781_0_1_5_1_ SDISFQTLRGDTSSLASMSFDQ---------LRGTQIHVPRFVFRQEIVSHGYRTLRWVE
                .  .:  *:*  :. ..:             :    :         : ... :       

V14426_0_1_1_1_ QKSCIPGALSQEFNPNWKQ-NSMCDLCHGSSGSFCQRDHHEDFFGYTGALRCLVEGGGEI
V17141_0_1_1_2_ ------------------------------------------------------------
M19781_0_1_1_1_ NASCAPGALSAKFNPAGENPSSLCSLCAGSGDDKCARNENEPFYGYTGAFKCMATGVGDV
M19781_0_1_2_1_ NASCAPGALSAKFNPAGENPSSLCSLCAGTGDDKCARNENEPFYGYTGAFKCMATGVGDV
M19781_0_1_5_1_ HSSRGPAEHGTDIDPS--------------------------------------------
                                                                            

V14426_0_1_1_1_ AFVKHTTVFENTHGRNKMWWARNVLPVDFELLCRDGSRASVHDYESCNLGRVPGNAIVAR
V17141_0_1_1_2_ ------------------------------------------------------------
M19781_0_1_1_1_ AFVKQSTPMDNTDGHNQDPWAKDLRLDDFELLCKDGSRKPPSEYKTCNWAKVPSHAVVTK
M19781_0_1_2_1_ AFVKQSTPMDNTDGHNQDPWAKDLRLDDFELLCKDGSRKPPSEYKTCNWAKVPAHAVVTQ
M19781_0_1_5_1_ ------------------------RL----------------------------------
                                                                            

V14426_0_1_1_1_ -PHNETEIESFINLFLYAQQFYGSKYEDPFKFQLFRSEYPYHDVIFQDAAQQLQPIPSED
V17141_0_1_1_2_ ------------------------------------------------------------
M19781_0_1_1_1_ DGMDSTFIQRTHYLLDLAQFYYGDK--KPDSFHMFSSGPGSKDLLFTDSTASLKPVPDDR
M19781_0_1_2_1_ GTKTNAQIAQIIFLLDVSQDYYG-S--SPHTFRLFFSGTGAKDLLFTDTTRSLTEVPSDK
M19781_0_1_5_1_ ------------------------------------------------------------
                                                                            

V14426_0_1_1_1_ RHYHRYLG-----YDFLRAKQVIDCTASASSLHVIVLTVLLPFLLFLALS
V17141_0_1_1_2_ -------------FRKLRSW----CSERST---VAVQT-----------L
M19781_0_1_1_1_ RQYRDYLGDIATVYDKINDP---GCEH-----------------------
M19781_0_1_2_1_ RPYRKYLGTIADVYDKINNE---NCSQQ----------------------
M19781_0_1_5_1_ --------------------------------------------------
                                                                  

Uncharacterised05
CLUSTAL format alignment by MAFFT L-INS-i (v7.304b)


V15872_1_1_1_4_ MKLLKEFLIVAVIFPFIAQATRIQRNPLNTAQRALMEAIFRDRNSKRSIQTEYEPLCSIE
M14549_0_1_1_2_ MKILKELLVVAVIFPFIAQATRIQRNPLNTAQRALMEAIFRDRNSKRSIQTEYEPLCSIE
                **:***:*:***************************************************

V15872_1_1_1_4_ QQLVPLSTASEEYYPPAYTTIHCKNKYDFDNGLVFGTQQLQTCRGADNYHCVQKYRTLHV
M14549_0_1_1_2_ QQLVPLSTASEEYYPPAYTTIHCKNKYDFDNGLVFGTQQLQTCRGADNYHCVQKYRTLHV
                ************************************************************

V15872_1_1_1_4_ MKKSNDPSCESSSLDLMGCMESRCWQIIKLDHIPSGCECMWPNNLLEEKK
M14549_0_1_1_2_ MKKSNDPSCESSSLDLMGCMESRCWQIIKLDHIPSGCECMWPNNLLEDKK
                ***********************************************:**

Uncharacterised06
CLUSTAL format alignment by MAFFT L-INS-i (v7.304b)


V10407_0_1_1_1_ MALEKMTFALVVLLVASTFAAPVDQCSDLIAPSKISTEHKDFWKIVLEYPLNNVTIEYFC
M13172_0_1_1_1_ MALEKMTFALVVLLVASTFAAPVDQCSDLIAPSKISTEHKDFWKIVLEYPLNNVTIEYFC
                ************************************************************

V10407_0_1_1_1_ PSNNNESSQLSSIFRITAKALGKTDTSDFGESIDIKTYMLTPVPGLNGTLHVDQEIPEMK
M13172_0_1_1_1_ PSNNNESSQLSSIFRITAKALGKTDTSDFGESIDIKTYMLTPVPGLNGTLHVDQEIPEMK
                ************************************************************

V10407_0_1_1_1_ SNIEIKFDPEGFQITKICYREIDEQGKQKELQPWTKDTPTGQDFPFQLTDQKTLRFQMDK
M13172_0_1_1_1_ SNIEIKFDPEGFQITKICYREIDEQGKQKELQPWTKDTPTGQDFPFQLTDQKTLRFQMDK
                ************************************************************

V10407_0_1_1_1_ CNQ
M13172_0_1_1_1_ CNQ
                ***

Uncharacterised09
CLUSTAL format alignment by MAFFT L-INS-i (v7.304b)


V16698_0_1_1_1_ MKQKMIGFTLSFGVLLLNVFISDAYVPATVNPAKESVWRWKYRDTSIDFVDFYKANKDIK
M7789_0_1_1_1_U MKQKMIGFTLSFGVLLLNVFISDAYVPATVNPAKESVWRWKYRDTSIDFVDFYKANKDIK
                ************************************************************

V16698_0_1_1_1_ ISVPVNKQSIGNIQKCFSDVYPTPSNNLPELKLILTTAATCIAKVLFGEVEKLKWIEFDG
M7789_0_1_1_1_U ISV------------------PTPSNNLPELKLILTTAATCIAKVLFGEVEKLKWIEFDG
                ***                  ***************************************

V16698_0_1_1_1_ KNDNEMQRGTYREFKVAVKGLREQQCMGDPEPVKQQSKVILTIINNTTVPVSALLMQSNF
M7789_0_1_1_1_U KNDNEMQRGTYREFKVAVKGLREQQCMGDPEPVKQQSKVILTIINNTTVPVSALLMQSNF
                ************************************************************

V16698_0_1_1_1_ KGTSTTTYASYSTSTQHQHQIGFSFESLFGFIGGGLEYTYQNEDYESNKNTTIVEKNELV
M7789_0_1_1_1_U KGTSTTTYASYSTSTQHQHQIGFSFESLFGFIGGGLEYTYQNEDYESNKNTTIVEKNELV
                ************************************************************

V16698_0_1_1_1_ KIEDTFIVNPTEVRNFTSYIYEMKSIKKMAIPVELTGYLAFSLDKGDYQGKKLWILPVVE
M7789_0_1_1_1_U KIEDTFIVNPTEVRNFTSYIYEMKSIKKMAIPVELTGYLAFSLDKGDYQGKKLWILPVVE
                ************************************************************

V16698_0_1_1_1_ LTKLFNEFQRIKNKSDRAMVIVTILQQNKYLSEQTKESNFITDYTPTFIQLCDERKEVVF
M7789_0_1_1_1_U LTKLFNEFQRIKNKSDRAMVIVTILQQNKYLSEQTKESNFITDYTPTFIQLCDERKEVVF
                ************************************************************

V16698_0_1_1_1_ TNSRSWTNSK
M7789_0_1_1_1_U TNSRSWTNSK
                **********

Uncharacterised11
CLUSTAL format alignment by MAFFT L-INS-i (v7.304b)


V12989_0_1_1_1_ -------------------------MKKVLTMVGIQFLLSMLLVATV--------HVLGH
V14176_0_1_1_1_ MQLNHQDQYLGLVELLLLTKKKHFIMPKIFLFVSILIIIGVTNVFAQEDEEDDDCDAYVD
V14326_0_1_1_1_ -------------------------MSNFFQILSCLMLLAVSSV-------NGACDAYVD
V15522_0_9_1_2_ ----------------------------MLSYITAIFLLSLTIVFAEEPH-----HYEQH
V15522_0_9_3_3_ ----------------------------MSSCVVIYLVLCVSIAFAHEGH-----HHHQH
V15678_0_1_1_1_ ----------------------------MLSYITAIFLLSLTIVFAEEPH-----HYEQH
V15678_0_2_1_4_ ----------------------------MSSCVVIYLVLCVSIAFAHEGH-----HHHQH
M10354_0_2_1_1_ -------------------------MSNFFQILSCLMLLAVSSV-------NGACDAYVD
M14596_0_1_1_2_ -----------------------------MTMVGIQFLLSMLLVATV--------HVLGH
M16723_0_1_1_3_ -------------------------MPKIFLFVSILIIIGVTNVFAQEDEEDDDCDAYVD
M18385_0_4_1_2_ ----------------------------MLSYITAIFVLSLTIVFAEEPH-----HYEQH
                                                :   ::: :  .           .   .

V12989_0_1_1_1_ DEEHLQPIS-GDCSKLQPLVKVTPNQLNGRQWVVTHDSYLESPEETCETFSLRLEGGYLH
V14176_0_1_1_1_ EVPHLQPVSAKNCDQLQPLKNVDPKTLNGRSWIVQYDSHKQASEKVCEFFDTRFEDGKLY
V14326_0_1_1_1_ TIEHLQPVSLASCSSLEPKSNVAPSELNGRTWVVHNDSHAEANDKTCEFFSIRFENGILY
V15522_0_9_1_2_ TTNHFQPIS-GNCDKMAPLVKVTPQELHGKSWIVHNDSYIEKPDEVCEIFSTKYENGIFY
V15522_0_9_3_3_ TSDHLQPIS-GNCDKLAPLVEVNPEQLHGKSWIVHNDSYIEDPDEVCEIFSTKYENGIFY
V15678_0_1_1_1_ TTNHFQPIS-GNCDKMAPLVKVTPQELHGKSWIVHNDSYIEKPDEVCEIFSTKYENGIFY
V15678_0_2_1_4_ TSDHLQPIS-GNCDKLAPLVEVNPEQLHGKSWIVHNDSYIEDPDEVCEIFSTKYENGKLY
M10354_0_2_1_1_ TIEHLQPVSLASCSSLEPKSNVAPSELNGRTWVVHNDSHAEANDKTCEFFSIRFENGILY
M14596_0_1_1_2_ DEEHLQPIS-GDCSKLQPLVKVTPNQLNGRQWVVTHDSYLESPEETCETFSLRLEGGYLH
M16723_0_1_1_3_ EVPHLQPVSAKNCDQLEPLKNVDPTTLNGRSWIVQYDSHKQASEKVCEFFDTRFEDGKLY
M18385_0_4_1_2_ TTNHFQPIS-GNCDKMAPLVKVTPQELHGKSWIVHNDSYIEKPDEVCEIFSTKYENDIFY
                   *:**:*  .*..: *  :* *  *:*: *:*  **: :  ::.** *. : *.. ::

V12989_0_1_1_1_ STENVQTTSGKSWNINVKFEIDENNEGFYIDEHGGSAVVLNADAALDAFCFAECTKLEHG
V14176_0_1_1_1_ TTETVQK-AGTVVVLHESMTADTEKNGQFYENADERAVILALSNSYKTLCFAECGPINKT
V14326_0_1_1_1_ TTEVVQK-SGVRVILHEKMTADPATNGVFFENTDEKAVLLAVANDYSLICFAECGPLKDK
V15522_0_9_1_2_ TTEKVRTGSGESWEITVELKADTNREGYYLEDDGVTSVVLMTDKNLDMICFAECGKLEGR
V15522_0_9_3_3_ TTEKVRTGSGESWEITVELKADTNREGYYLEDDGVTSVVLMTDKNFDTICFAECGKLEGR
V15678_0_1_1_1_ TTEKVRTGSGESWEITVELKADTNREGYYLEDDGVTSVVLMTDKNFDTICFAECGKLEGR
V15678_0_2_1_4_ TTEKVRTGNGKSWEVNVELKPDTNRKGYYIEDDGEIAVVLMTDKNLDMLCFAECGKLEGR
M10354_0_2_1_1_ TTEVVQK-SGVRVILHEKMTADPATNGVFFENTDEKAVLLAVANDYSLICFAECGPLKDK
M14596_0_1_1_2_ STENVQTTSGKSWNINVKFEIDENNEGFYIDEHGGSAVVLNADAALDAFCFAECTKLEHG
M16723_0_1_1_3_ TTETVQK-AGTVVVLHESMTADKDKNGQFYENADERAVILALSNSYKTLCFAECGPINKT
M18385_0_4_1_2_ TTEKVRTGSGESWEITVELKADTNREGYYLEDDGVTSVVLMTDKNLDMICFAECGKLEGR
                :** *:.  *    :  .:  *   :* : :: .  :*:*      . :*****  ::  

V12989_0_1_1_1_ TG-YGAHFFCGTKSGKATPYQTRLITKSIAEARKMGIDLPVNPIKTD-CP-------
V14176_0_1_1_1_ EGQYGAHVFCATTNSYVAYSQKQIIDKAEQDARRMGLDITFKKMKSD-CYRQ-----
V14326_0_1_1_1_ EG-NGAHVFCAASNADLTQDQIAMTEQALKDANDMGLDVTFKNMKPD-CYRHSSHSH
V15522_0_9_1_2_ EG-YGAHVFCATEKGQATTEQLDLISKTLKAAQDMGLDVPTYPLKNSGC--------
V15522_0_9_3_3_ EG-YGAHVFCATEKGQATTEQLDLISKTLKAAQDMGLDVPTYPLKNSGC--------
V15678_0_1_1_1_ EG-YGAHVFCATEKGQATTEQLDLISKTLKAAQDMGLDVPTYPLKNSGC--------
V15678_0_2_1_4_ EG-YGAHVFCGTEKGQVNLEQLELIDKAITEANKMGLNLPSYPLKFSGC--------
M10354_0_2_1_1_ EG-NGAHVFCAASNADLTQDQIAMTEQALKDANDMGLDVTFKNMKPD-CYRHSSHSH
M14596_0_1_1_2_ TG-YGAHFFCGTKSGKATPYQTRLITKSIAEARKMGIDLPVNPIKTD-CP-------
M16723_0_1_1_3_ EGQYGAHVFCATTNSYVAYSQKQIIDKAEQDARRMGLDITFKKMKSD-CYRQ-----
M18385_0_4_1_2_ EG-YGAHVFCATEKGQATTEQLDLISKTLKAAQDMGLDVPTYPLKNSGC--------
                 *  ***.**.: ..     *  :  ::   *. **:::.   :* . *        
