# Supplementary material for: True Lies: Using Proteomics to Assess the Accuracy of Transcriptome-Based Venomics in Centipedes Uncovers False Positives and Reveals Startling Intraspecific Variation in Scolopendra subspinipes
Source: Toxins (Basel). 2018 Feb 28;10(3):96. doi: 10.3390/toxins10030096 (PMC5869384; doi:10.3390/toxins10030096)
Supplement: Supplementary file 1 [file toxins-10-00096-s001.zip › Supplementary file 4.txt]

BPFTX

CLUSTAL format alignment by MAFFT L-INS-i (v7.304b)


14903|c0_g1_i1  --------------MKQ--LLICWFITTVWSRK--I-DVEYSGLD---KSMLLLH--LDS
15132|c0_g1_i1  MIIFISSYVYRKKNMLA--VFLLLFFPAIWSAK--EEDFNLSKYH---QSVYLRF--ED-
15180|c0_g1_i1  -------------MFQKS-LFLILINIFCFGFA--IEDFIKRWRNDFGGPIAYIRA-ADV
17938|c0_g1_i1  ----------MFKFFLCAVFLLCFILLQSVQSE--EEDPFYQRHF---KPVSFVLESLIT
18366|c0_g1_i1  M-----RLTIEMKMLLNSILLLSFGVSLVHSAAPSQADYVTKWRKAT-EKLITAFE-FDG
20170|c1_g1_i1  ----------MNSMMRY--LFLLFTLEIASCYI--SEESNFIGHK---KPLYLVFN-ND-
20255|c0_g1_i1  -----------MVPWVHGLFILIFAAVSVHCEC--DPNF---------KQIFFESAYKQ-
20502|c0_g2_i1  -------------MLLA----LILFSNAVLSAV--VEDFQDNGFR---KSVFLEF--VN-
21242|c0_g1_i1  -------------MFFIL-LCYLVFISKAFSQK--CE---------TGNTYYFKYN-NDG
21868|c2_g1_i1  M----RSFSPFSKMFHQC-VFLLLVNWLGYSFA--IEDFIKRWRNELGEPIQYIFA-SQL
22070|c0_g1_i1  -----------MKMLLE----LLLFASAAWSAE--VDDFEYSGVY---NSVHLWY--YD-
23186|c0_g3_i1  --------------MLP--VFLLFIFPIIWSAK--EEDFSLTGFH---RSYYLTYNPKN-
23186|c0_g3_i2  --------------MLP--VFLLFIFPIIWSAK--EEDFSLTGFH---RSYYLTYSAEN-
23314|c3_g2_i1  M------------YFLS--IIILFVTVKEYKSL--YFDPYKDECN---EGFTRVFKPAS-
23314|c3_g2_i2  M------------YFLS--IIILFVTVKEYKSL--YFDPYKDECN---EGFTRVFKPAS-
23314|c3_g3_i1  M------------FFFSSIIFILFITLQKYPSI--GFKPYKEDCT---QGFTQVYKPAE-
23538|c1_g1_i1  ----------MVFFDVCAISLLCIFLIQSVMLV--EEDPFLTRHF---KPVSIKIETLET
23538|c1_g5_i1  ----------MVFFDVCAISLLCIFLIQSVMLV--EEDPFLKRHF---KPVSIKIETLET
23538|c1_g6_i1  ----------MVFFDVCAISLLCIFLIQSVMLV--EEDPFLTRHF---KPVSIKIETLET
23549|c0_g3_i1  -----------MKMLHWS-VFLTLI---CCSVG--VEDFILRWRNELGEPIKYIRG-SDV
23549|c0_g3_i2  -----------MKMLHWS-VFLTLIICVCCSVA--IEDFILRWRNELDEPIKYIYG-SDV
23549|c0_g3_i3  -----------MKMLHWS-VFLTLIICVCCSVA--IEDFILRWRNELDEPIKYIYG-SDV
24015|c0_g1_i10 -MCTIS--VIQRKMFLS--LVLFFAATVVWSRK--AEDFENTGTY---SSKILVY--FNN
24015|c0_g1_i1  -MCTIS--VIQRKMFLP--LLLFFAATVVWSRK--AEDFENTGTY---SSTMLIY--YG-
24015|c0_g1_i2  -MCTIS--VIQRKMFLP--LLLFFAATVVWSRK--AEDFENTGTY---SSTMLIY--YG-
24015|c0_g1_i3  -------------MFLS--LVLFFAATVVWSKK--VGDFENTGTY---YSTVLLY--NW-
24015|c0_g1_i4  -MCTIS--VIQRKMFLS--LVLFFAATVVWSRK--AEDFENTGTY---SSKILVY--FNN
24015|c0_g1_i5  -------------MFLS--LVLFFAATVVWSKK--VGDFENTGTY---YSTVLLY--NW-
24015|c0_g1_i6  -MCTIS--VIQRKMFLP--LLLFFAATVVWSRK--AEDFENTGTY---SSTMLIY--YG-
24015|c0_g1_i7  -------------MFLS--LVLFFAATVVWSKK--VGDFENTGTY---YSTVLLY--NW-
24015|c0_g1_i8  -MCTIS--VIQRKMFLP--LLLFFAATVVWSRK--AEDFENTGTY---SSTMLIY--YG-
24015|c0_g1_i9  -MCTIS--VIQRKMFLP--LLLFFAATVVWSRK--AEDFENTGTY---SSTMLIY--YG-
24172|c0_g1_i1  ----------MMKMLQYS-LFLILFIFPSLNSG--VEDFILRWRNEMTGPLQYVRG-KDV
24172|c0_g1_i2  ----------MMKMLQYS-LFLILFIFPSLNSG--VEDFILRWRNEMTGPLQYVRG-KDV
24172|c0_g1_i3  ----------MMKMLQYS-LFLILFIFPSLNSG--VEDFILRWRNEMTGPLQYVRG-KDV
24172|c0_g1_i4  ----------MMKMLQYS-LFLILFIFPSLNSG--VEDFILRWRNEMTGPLQYVRG-KDV
24172|c0_g1_i5  ----------MMKMFQYS-LFLILIMFPSLISG--VEDFILRWRNEMTGPIRYIRG-KDV
24172|c0_g1_i6  ----------MMKMFQYS-LFLILIMFPSLISG--VEDFILRWRNEMTGPIRYIRG-KDV
24172|c0_g1_i7  ----------MMKMLQYS-LFLILIIFPSLNSG--VEDFILRWRNEMTGPIQFIFG-TDV
                                                                            

14903|c0_g1_i1  GDYG-NFVPMFYQSSSLLYQ------VYYC-SHDFR-------KNNLPNSNNINFDELAK
15132|c0_g1_i1  -----NQLKHVFTQRSTLYQ------LYYC-AYGFR-------QKYLPNSDNLDFDKLAN
15180|c0_g1_i1  -----GTTNKYENINIPTED------MVRC-IKNVREDH----EKEHFKTGITKFDDVFK
17938|c0_g1_i1  YNQ--TLTHRHRLNSKQVKS------TRDCFIKDFI----------TADTSFPDLNSILE
18366|c0_g1_i1  KT---EMKHNKSVSEANLKE------IERCFAEKYT-------HKVIPRENYINIDGVLR
20170|c1_g1_i1  -----KAERKILTSTLDLQP------VYLC-AQDIR-------KKYHPKSENLDFEIFAN
20255|c0_g1_i1  -----GETKRSVTRVIPIRGCYMKELIQNC-IKNDEVL-----LNRHTVHDPGTWSEYAE
20502|c0_g2_i1  -----GKLEKFINPIQDLHT------VYMC-THEFR-------KSHLPNSDNLDFDEIAT
21242|c0_g1_i1  -----SQNVQFVDRCQTAQL------MQRC-NHVSRMI-----EKYHPTLGVRPFDRFAE
21868|c2_g1_i1  -----GFANTYHNFSANSEE------MVQC-IEEQRLIHG---KDDYLSKGITRFETLFK
22070|c0_g1_i1  -----DRFWNFNFPIQMLYE------VYLC-THEFR-------STHHPNSKELDFEELVM
23186|c0_g3_i1  -----GTKHHHVISKLNLFQ------LYFC-TYVFR-------QEYLPSSDDLDFDKLAS
23186|c0_g3_i2  -----GT-MHHVISKSNLYQ------LYFC-TYGFR-------QTYLPSADDLDFDKLAE
23314|c3_g2_i1  -----PKSVYMIKDCSQVVA------IQTC-VNSFT-------STVHPELDFVNFDVFAE
23314|c3_g2_i2  -----PKSVYMIKDCSQVVA------IQTC-VNSFT-------STVHPELDFVNFDVFAE
23314|c3_g3_i1  -----PKRYYLIIDCSQVTS------IQNC-VNEFS-------NIVHPELDFVNFDDFAK
23538|c1_g1_i1  -------SKTYNLVPEKIKE------IRD-------------------------------
23538|c1_g5_i1  -------SKTYNLVPEKIKE------IRD-------------------------------
23538|c1_g6_i1  -------SQTYNLVPGKIKE------IRDCFIKDFI----------TADTNFPDLNSILE
23549|c0_g3_i1  -----GRTNKYHELDIRTED------MVIC-IIYRHIFFSFWFNPFKTEIDVIEFEDVFK
23549|c0_g3_i2  -----GRTNTYHEIDIRTED------MVDC-IYKRYLFFAFWFSPNEVGKDVIKFDNVFQ
23549|c0_g3_i3  -----GRTNTYHEIDIRTED------MVDC-IYKRYLFFAFWFSPNEVGKDVIKFDNVFQ
24015|c0_g1_i10 SKYKENIFFSPYEHSLNLHG------VYLC-SQEFL-------STNRPDNENLDFEKLAK
24015|c0_g1_i1  -----ALPLTVDKGLVNLHG------VYLC-SQNFL-------STNRPDNEKLDFEKLAK
24015|c0_g1_i2  -----ALPLTVDKGLVNLHG------VYLC-SQNFL-------STNRPDNEKLDFEKLAK
24015|c0_g1_i3  -----KLPLIPLKYVSNLHG------VYLC-SQEFL-------STNRPDNENLDFEKLAE
24015|c0_g1_i4  SKYKENIFFSPYEHSLNLHG------VYLC-SQEFL-------STNRPDNENLDFEKLAK
24015|c0_g1_i5  -----KLPLIPLKYVSNLHG------VYLC-SQEFL-------STNRPDNENLDFEKLAK
24015|c0_g1_i6  -----ALPLTVDKGLVNLHG------VYLC-SQNFL-------STNRPDNEKLDFEKLAK
24015|c0_g1_i7  -----KLPLIPLKYVSNLHG------VYLC-SQEFL-------STNRPDNENLDFEKLAE
24015|c0_g1_i8  -----ALPLTVDKGLVNLHG------VYLC-SQNFL-------STNRPDNEKLDFEKLAK
24015|c0_g1_i9  -----ALPLTVDKGLVNLHG------VYLC-SQNFL-------STNRPDNEKLDFEKLAK
24172|c0_g1_i1  -----GRKNKMYNLDVTQAK------MVGC-LNDKR----------ENKNEKLKFEKVFE
24172|c0_g1_i2  -----GRKNKMYNLDVTQAK------MVGC-LNDKR----------ENKNEKLKFEKVFE
24172|c0_g1_i3  -----GRKNKMYNLDVTQAK------MVGC-LNDKR----------ENKNEKLKFEKVFE
24172|c0_g1_i4  -----GRKNKMYNLDVTQAK------MVGC-LNDKR----------ENKNEKLKFEKVFE
24172|c0_g1_i5  -----GKNNKMYNLDVTQAK------MIRC-LNDKR----------ENKNQIMKFEKVFE
24172|c0_g1_i6  -----GKNNKMYNLDVTQAK------MIRC-LNDKR----------ENKNQIMKFEKVFE
24172|c0_g1_i7  -----GLSNQINTFNIPTAE------MIGC-LNDKR----------EDKIKIMKFEEVFE
                                                                            

14903|c0_g1_i1  TYAKCYFDAILQK-----LTE-ITWIELYGNKDELK-LQKFSGLRVELAMNDVTFS-KKN
15132|c0_g1_i1  TYALCYFQVLSAA-----FFY-PEWIELYGNKDILK-PSKFSNLRVRLSMNDVKFS-KKD
15180|c0_g1_i1  FFGNCVCYYVKKK---KDLSK-CSATIDY-SQKELQ-YRHYQKFKLDQQKGTLKFF-DQT
17938|c0_g1_i1  VATKCVLKEVEKY------KK-IEWVSFDNGKPELR-GREYRKYKIKAKMGNVQYV-SRP
18366|c0_g1_i1  AYGECAFATAFSD------NK-LEFVSINGSEAAFL-VRKYRKFDPKLKVGEMRYF-PVE
20170|c1_g1_i1  RYIDCFAQKILKG-----T---PTWKSLYGEKEELK-HHRYSGLYVHMLMNDVEFT-KET
20255|c0_g1_i1  AYVKCILNTVYPEN--KAKDK-QGFRKIYSYGEKLE-RIKSEDIILKAAYHDVETKELED
20502|c0_g2_i1  NYAKCYLESLKL------LAK-PTWIELYGDMHRLK-DPKVRNLRVYLRMNDVTFS-KTD
21242|c0_g1_i1  AYIKCFVEVNQPT------KK-IHWIDLYGHSPILK-TEKYYGHKLRAVITDIKYE-TPK
21868|c2_g1_i1  LFGLCFCKFLGNS-----ISK-CDATIDY-SQKDLQ-SRYYEDMKINQAWGALKYF-DQA
22070|c0_g1_i1  AYASCYFKVADTS-----GSS-PDWIELYGNTSELKENAKFNDLRVHLALNEVQFS-PQN
23186|c0_g3_i1  TYARCFMQILMGS-----YNP-YEWIDLYGNRNELK-SPKFSDLNLKLRMNDVKFS-KKT
23186|c0_g3_i2  TYAHCFVQILTLI-----NFP-FQWIELYGNRDELK-HSRFFGLHLKLRMNDVKFS-KKT
23314|c3_g2_i1  KYIRCVADNLKLIKDFQLNQD-LQWIDLYGKEAELQ-TPIHKGMHLKASVRDLKYRPLER
23314|c3_g2_i2  KYIRCVADNLKLIKDFQLNQD-LQWIDLYGKEAELQ-TPIHKGMHLKASVRDLKYRPLER
23314|c3_g3_i1  KYVECVAENLKYIDEFRINEK-LEWIDLNGAKEALQ-TPIHKGMHIRASVRDLKYSPLER
23538|c1_g1_i1  ------------------------------------------------------------
23538|c1_g5_i1  ------------------------------------------------------------
23538|c1_g6_i1  VGTKCVIRTVLPN------KK-IDWVSFDNEKSELK-NRIYRKYKVKAKMGDVQYV-SRP
23549|c0_g3_i1  YFGHCLCGFIKNT---GFDHK-CNATIDY-SDAKLQ-NRRYQKFRLKTTKGGIKFF-DQS
23549|c0_g3_i2  YFGHCVCSFIKNI---TFAPT-CNATIDY-SDAKLQ-NRRYQKFRLKTTKGGIKFF-DQS
23549|c0_g3_i3  YFGHCVCSFIKNI---TFAPT-CNATIDY-SDAKLQ-NRRYQKFRLKTTKGGIKFF-DQS
24015|c0_g1_i10 TYARCYYEAQCLK-----FSENISWIELYGNKEELK-LPQLSDFRINLKMKDVKFS-NKN
24015|c0_g1_i1  TYARCYYEAYVSH-----FSEQDDWIELYGNKEELK-HPYLSDLRINLKMKDVKFS-NKN
24015|c0_g1_i2  TYARCYYEAYVSH-----FSEQDDWIELYGNKEELK-HPYLSDLRINLKMKDVKFS-NKN
24015|c0_g1_i3  TYARCYVEAHPVP-----YFHKIHWIELYGNKEELK-HPYLSDLRINLKMKDVKFS-NKN
24015|c0_g1_i4  TYARCYYEAQCLK-----FSENISWIELYGNKEELK-LPQLSDFRINLKMKDVKFS-NKN
24015|c0_g1_i5  TYARCYYEAQCLK-----FSENISWIELYGNKEELK-LPQLSDLRVNLKMKDVKFS-NKN
24015|c0_g1_i6  TYARCYYEAYVSH-----FSEQDDWIELYGNKEELK-HPYLSDLRINLKMKDVKFS-NKN
24015|c0_g1_i7  TYARCYVEAHPVP-----YFHKIHWIELYGNKEELK-HPYLSDLRINLKMKDVKFS-NKN
24015|c0_g1_i8  TYARCYYEAYVSH-----FSEQDDWIELYGNKEELK-HPYLSDLRINLKMKDVKFS-NKN
24015|c0_g1_i9  TYARCYYEAQCLK-----FSENISWIELYGNKEELK-LPQLSDLRVNLKMKDVKFS-NKN
24172|c0_g1_i1  LFGLCVCNFLNNG-----FSK-CKATIDYEKEERLH-FAHFQKFKVKQKKGDLKFF-DQA
24172|c0_g1_i2  LFGLCVCNFLNNG-----FSK-CKATIDYEKEERLH-FAHFQKFKVKQKKGDLKFF-DQA
24172|c0_g1_i3  LFGLCVCNFLNNG-----FSK-CKATIDYEKEERLH-FAHFQKFKVKQKKGDLKFF-DQA
24172|c0_g1_i4  LFGLCVCNFLNNG-----FSK-CKATIDYEKEERLH-FAHFQKFKVKQKKGDLKFF-DQA
24172|c0_g1_i5  LFGLCVCNFLNNG-----FSK-CKATIDYEKEERLH-FAHFQKFKVKQKKGDLKFF-DQA
24172|c0_g1_i6  LFGLCVCNFLNNG-----FSK-CKATIDYEKEERLH-FAHFQKFKVKQKKGDLKFF-DQA
24172|c0_g1_i7  LFGLCICSFMTQG-----FSK-CDATIDYESHKQLH-FAHYQKLKVKQTKGDLKFF-DQA
                                                                            

14903|c0_g1_i1  S-VNSNVELSVRNVVDNSRSGHDISSKVEHTVEKVTTSTSTGTHSWAMSSSIEFGIKDPI
15132|c0_g1_i1  T-ISKNVELSLRNVIENSRSETSASIKVEHKVERVTT-----------------------
15180|c0_g1_i1  N-LPEKTENVFYKTVTN-RGSNNVTATISLKFEKSETRTTSHTNEI--GGSIGGKTELNL
17938|c0_g1_i1  E-ISQQPDILAVKWIHNRQTNSTIESVVSESISREEKTSVKTTHSY--GGSITAGFSVPF
18366|c0_g1_i1  N-FPPRPRTVMTKWIHN-HGEKTIESELSETIVSEDSMSNTYTHTV--GGSVTASAEFSF
20170|c1_g1_i1  P-VSTHVDISVRNVVYNFNSSAEVTNKVQESVEKTTSVTTSSKHSWKTSGSMEVGFTEPI
20255|c0_g1_i1  A-VFDSNIVLLSTREGNQEGDK---RKVEHHSSASLLDIADWENGFKYATRIESEVNIGL
20502|c0_g2_i1  P-VSPKVELSLRNIIDRSQSNSQSNFEVEHNVARVTKKSSTTTHTWKHSRSIEVGFKEPT
21242|c0_g1_i1  Q-ISKSVDSLLVKTFTNAQPKEDMTGEVNEEISKTTESTKSRQHDWNVGASVEVGASDLF
21868|c2_g1_i1  N-LPEQTENLFVKTVTN-RGSNDVSSTISLQFDKTETFSSSFTNEF--GASIGGTAEFKL
22070|c0_g1_i1  TGTNKNVDLSLRNIMDGSKAETESSLEVEHTVERTIKVSTTTSHALNYKASMEMGNKDPI
23186|c0_g3_i1  T-ENKNVEVSLRNIIENSRSEKEVNMKVEHQVERVTTATATSTHAWNHESSLEVGVKDPI
23186|c0_g3_i2  T-ENKNVEVSLRNIIENSRSEKEVNMKVEHQVERVTTATATSTHAWNHESSLEVGVKDPI
23314|c3_g2_i1  T-LQEKPEILLIKWLHNNQSEQEISAKISEEVEKTIVTSYSVTHGVETSMEIEWD-----
23314|c3_g2_i2  T-LQEKPEILLIKWLHNNQSEQEISAKISEEVEKTIVTSYSVTHGVETSMEIEWD-----
23314|c3_g3_i1  T-LQEKPEILLIKWLHNNQSQQAISAKISETVEKTIITSNTVTHGVETSVTIEWE-----
23538|c1_g1_i1  ------------------------------------------------------------
23538|c1_g5_i1  ------------------------------------------------------------
23538|c1_g6_i1  E-ISHQPDILAVKWIHNRQTNSTIESVVSESIS---------------------------
23549|c0_g3_i1  N-SPAKTEKVFIKTVTN-RGSNDVTSTVALTLEKGETVTTSSSNEF--GGSVGGSVELNF
23549|c0_g3_i2  N-SPAKTEKVFIKTVTN-RGSNDVTSTVALTLEKGETVTTSSSNEF--GGSVGGSVELNF
23549|c0_g3_i3  N-SPAKTEKVFIKTVTN-RGSNDVTSTVALTLEKGETVTTSSSNEF--GGSVGGSVELNF
24015|c0_g1_i10 S-FPDKVELSLRNFIDNSQADLDASLKVEHKIEKTTSATVESSHSMSYSASLEVGVGDPI
24015|c0_g1_i1  S-FPDKVELSLRNFIDNSQADLDASLKVEHKIEKTTSATVESSHSMSHSASLEVGVGDPI
24015|c0_g1_i2  S-FPDKVELSLRNFIDNSHSDTDASVKVEHRLDKITSSTVESSQSMSLSQSLEVGFSDPI
24015|c0_g1_i3  S-FPDKVELSLRNFIDNSHSDTDASVKVEHRLDKITSSTVESSQSMSLSQSLEVGFSDPI
24015|c0_g1_i4  S-FPDKVELSLRNFIDNSQADLDASLKVEHKIEKTTSATVESSHSMSHSASLEVGVGDPI
24015|c0_g1_i5  S-FPDKVELSLRNFIDNSQADLDASLKVEHKLDKITSATVESSQSMSLSQSLEVGFSDPI
24015|c0_g1_i6  S-FPDKVELSLRNFIDNSQADLDASLKVEHKIEKTTSATVESSHSMSYSASLEVGVGDPI
24015|c0_g1_i7  S-FPDKVELSLRNFIDNSQADLDASLKVEHKIEKTTSATVESSHSMSYSASLEVGVGDPI
24015|c0_g1_i8  S-FPDKVELSLRNFIDNSQADLDASLKVEHKIEKTTSATVESSHSMSHSASLEVGVGDPI
24015|c0_g1_i9  S-FPDKVELSLRNFIDNSQADLDASLKVEHKLDKITSATVESSQSMSLSQSLEVGFSDPI
24172|c0_g1_i1  N-LPEKTENVFIKNVIN-RGFNNFTSTVSLAFETTETSATSMTNEI--GGSIGQSITADF
24172|c0_g1_i2  N-LPEKTENVFIKNVIN-RGFNNFTSTVSLAFETTETSATSMTNEI--GGSIGQSITADF
24172|c0_g1_i3  N-FPDKTENVFVKRVIN-RSSKNFLSTVSLTFETSETTVKSMSNEI--GGSIGESVNLDF
24172|c0_g1_i4  N-FPDKTENVFVKRVIN-RSSKNFLSTVSLTFETSETTVKSMSNEI--GGSFGESLNLDF
24172|c0_g1_i5  N-FPDKTENVFVKRVIN-RSSKNFLSTVSLTFETSETTVKSMSNEI--GGSFGESLNLDF
24172|c0_g1_i6  N-LPEKTENVFIKNVIN-RGFNNFTSTVSLAFETTETSATSMTNEI--GGSIGQSITADF
24172|c0_g1_i7  N-FPDKTENVFVKRVIN-RSSKNFLSTVSLTFETSETTVKSMSNEI--GGSIGESVNLDF
                                                                            

14903|c0_g1_i1  TE-SGASVKMSIFSSETHGTSEADSDKVTYTLSDKSTVPAQKVGRLVWTKSETDIEMDWN
15132|c0_g1_i1  ------------------------------------------------------------
15180|c0_g1_i1  PG-FSMTAEIETKYSYTASSQEDKVKTSSFNLEREFTIPPYSSRRIVCSVKKQDLDYVWE
17938|c0_g1_i1  F--KAVSVSVSVGYKG--------------------------------------------
18366|c0_g1_i1  F--VSLKTSVTAGYSHTWTDTVTKTTTKTLVLTDTVNVPGNSSVNINWVLTEQDFKMKWE
20170|c1_g1_i1  TKCCSASVKFSMFSGGSQGSDKSDSDSIKYFISDASTVPAHTNGRLVWTKTVSNMKMDWK
20255|c0_g1_i1  IK-WSGGFDLTGDDRAKGGSDRKN-VTTTTKISIDFKVPTGKFVRTLWTAKRKKGYKKFI
20502|c0_g2_i1  IG-IGASVKLGLFVAGNAGSSKSDSDTMKYTVSDLYTVPPHKLGRLIWTKSVSNVEMKWS
21242|c0_g1_i1  DI-FSVSVEVSVEYSGSSTTDTTTTSTRTYNIKDKVIVPANTTMRMMWTMTEQNVKLSWT
21868|c2_g1_i1  FG-FSSKVEVEVGYTYTGTSEQEDEYKNTLAAKRKFSIPPQSSRQIVCSLKKQIVDLHWE
22070|c0_g1_i1  TG-SGITVKLSAFGSHTWGKSEANANSVIYTLTDECTVPAHKTGRLIWTKSESDIMMDWS
23186|c0_g3_i1  TD-SGASLKMSMFASGTSGSSNSD------------------------------------
23186|c0_g3_i2  TD-SGASLKMSMFASGTSGSSNSD------------------------------------
23314|c3_g2_i1  ---AVVSGSISAEYSFEKETEESVESKKTFKLEDTIAVPAQSSVKILWLITEAKVKQEWT
23314|c3_g2_i2  ---AVVSGSISAEYSFEKETEESVESKKTFKLEDTIAVPAQSSVKILWLITEAKVKQEWT
23314|c3_g3_i1  ---AIVSGSISAEYSFEKEAETANATKKTFKLEDKITVPANSSVKVLWLITEANVKQEWT
23538|c1_g1_i1  ------------------------------------------------------------
23538|c1_g5_i1  ------------------------------------------------------------
23538|c1_g6_i1  ------------------------------------------------------------
23549|c0_g3_i1  GI-FSAKAEMETSYSYTTTSENEESKKSTFTIEKEFTIPPHSSRQIVCFVEKQDLDFLWE
23549|c0_g3_i2  GI-FSAKAEMETSYSYTTTSENEESKKSTFTIEREFTIPPHSSRQIVCSVEKQDLDIVWE
23549|c0_g3_i3  GI-FSAKAEMETSYSYTTTSENEESKKSTFTIEKEFTIPPHSSRQIVCFVEKQDLDFLWE
24015|c0_g1_i10 TD-SGASVKVSMFGSASTGSSNTDSSKVTYTVTDVNTVSGHNIGRLIWTKAEKDVKMEWS
24015|c0_g1_i1  TD-SGASVKVSMFGSASTGSSNTDSSKVTYTVTDVNTVSGHNIGRLIWTKAEKDVKMEWS
24015|c0_g1_i2  SD-SGASIKMGMFSANSNGSSNTDSSKVTYTVTDVNTVSSHKIGRLIWTKAEKDVKMEWS
24015|c0_g1_i3  SD-SGASIKMGMFSSSSNGSSNTDSSKVTYTVTDVNTVAGHKIGRLIWTKAEKDVKMEWR
24015|c0_g1_i4  TD-SGASVKVSMFGSASTGSSNTDSSKVTYTVTDVNTVSGHNIGRLIWTKAEKDVKMEWS
24015|c0_g1_i5  SD-SGASIKMGMFSSSSNGSSNTDSSKVTYTVTDVNTVAGHKIGRLIWTKAEKDVKMEWR
24015|c0_g1_i6  TD-SGASVKVSMFGSASTGSSNTDSSKVTYTVTDVNTVSGHNIGRLIWTKAEKDVKMEWS
24015|c0_g1_i7  TD-SGASVKVSMFGSASTGSSNTDSSKVTYTVTDVNTVSGHNIGRLIWTKAEKDVKMEWS
24015|c0_g1_i8  TD-SGASVKVSMFGSASTGSSNTDSSKVTYTVTDVNTVSGHNIGRLIWTKAEKDVKMEWS
24015|c0_g1_i9  SD-SGASIKMGMFSSSSNGSSNTDSSKVTYTVTDVNTVAGHKIGRLIWTKAEKDVKMEWR
24172|c0_g1_i1  LV-ATVTMEMESTYTYTTTSNKETGKTSSFTVERTFTIPPNSARQIVCNVKRQDYEFVWE
24172|c0_g1_i2  LV-ATVTMEMESTYTYTTTSNKETGKTSSFTVERTFTIPPNSARQIVCSVKRQDYEFVWE
24172|c0_g1_i3  GI-VNVKMEVEATYKYTENSQKETGKTSSFTVEKTFTIPPNSARQIVCNVKRQDYEFVWE
24172|c0_g1_i4  GI-VSVKFEVEATYKYTQNSHKETGKTSSFTVERTFTIPPNSARQIVCSVKRQDYEFVWE
24172|c0_g1_i5  GI-VSVKFEVEATYKYTQNSHKETGKTSSFTVERTFTIPPNSARQIVCSVKRQDYE----
24172|c0_g1_i6  LV-ATVTMEMESTYTYTTTSNKETGKTSSFTVERTFTIPPNSARQIVCNVKRQDYE----
24172|c0_g1_i7  GI-VNVKMEVEATYKYTENSQKETGKTSSFTVEKTFTIPPNSARQIVCNVKRQDYE----
                                                                            

14903|c0_g1_i1  SYIEVNGWIAIR-YDY--KFT----------RILFIPVADMAYVFSEY-ITRLDANTVGL
15132|c0_g1_i1  ------------------------------------------------------------
15180|c0_g1_i1  LPVIVKGHVAIK-LDRDSKND----------DWIFVDVKYVAQYYKELTLTRDNPPKLRG
17938|c0_g1_i1  ------------------------------------------------------------
18366|c0_g1_i1  APLYMSGALGVS-AKKG-EIF----------KRYFLPISDMAQFFNEIGVTGDPEPKAFI
20170|c1_g1_i1  AYIQVSGWMGTK-VNG--KI-------------YFLPVVDMIYVYDEY-LTRLDLNTLGM
20255|c0_g1_i1  AKVMVSGWLWVK-QTD--QITNGNSNHPFVENEYLFPVGDMGYYFDEF--IRINAQNLFD
20502|c0_g2_i1  AYIEVSGWIAVK-SDE---------------SLYFFPVVDMAHVLSEY-VTRLDVNTIGL
21242|c0_g1_i1  SKMQMSGLIAAN-ISN---------------ELWFFPVGEMANVYPEY-FTRTNIHTLNL
21868|c2_g1_i1  VPVIVTGAVAIN-SDKSKKGG----------NWLFVDVKYVAQFFKELSLTRDDPPRLQG
22070|c0_g1_i1  AYIEATGWIAVK-NKV--YY-------------YFFPVVDMAYVFGEY-VTRLGPNKIGV
23186|c0_g3_i1  ------------------------------------------------------------
23186|c0_g3_i2  ------------------------------------------------------------
23314|c3_g2_i1  ADIHIDGWMAFK-YSSS-------------KEIWFLPVGDMGYYFREY-FTKIDSFTLKF
23314|c3_g2_i2  ADIHIDGWMAFK-YSSS-------------KEIWFLPVGDMGYYFREY-FTKIDSFTLKF
23314|c3_g3_i1  ADIRISGWIAFK-YESG-------------DDIWFLPIGEMGYYFREF-FTKIDSYTLEF
23538|c1_g1_i1  ------------------------------------------------------------
23538|c1_g5_i1  ------------------------------------------------------------
23538|c1_g6_i1  ------------------------------------------------------------
23549|c0_g3_i1  IPVSVSGSVAID-MDIESEKG----------NWIFVDVKYVAKYFAELSLSRSNPPQLQG
23549|c0_g3_i2  IPVLVNGSVAIN-MDTESEED----------DWIFVDVKYVAKYFTELSLSRSNPPQLRG
23549|c0_g3_i3  IPVSVSGSVAID-MDIESEKG----------NWIFVDVKYVAKYFAELSLSRSNPPQLQG
24015|c0_g1_i10 AYIEASGYIVVK-TIS--EF------------IYFIPVAEMAYVYNDY-VTLLDVNTVGM
24015|c0_g1_i1  SYIEASGWIAVKSSLT--KL------------IYFIPVVEMAYVYNDY-VTRLDVNTVGL
24015|c0_g1_i2  AYIEASGYIVVK-TIS--EF------------IYFIPVAEMAYVYNDY-VTLLDVNTVGM
24015|c0_g1_i3  AYIEANGWIAVM-GLT--RF------------IFFIPVVEMAYVYNDY-VTRLDVNTVGM
24015|c0_g1_i4  SYIEASGWIAVKSSLT--KL------------IYFIPVVEMAYVYNDY-VTRLDVNTVGL
24015|c0_g1_i5  AYIEANGWIAVM-GLT--RF------------IFFIPVVEMAYVYNDY-VTRLDVNTVGM
24015|c0_g1_i6  AYIEASGYIVVK-TIS--EF------------IYFIPVAEMAYVYNDY-VTLLDVNTVGM
24015|c0_g1_i7  ------------------------------------------------------------
24015|c0_g1_i8  SYIEASGWIAVKSSLT--KL------------IYFIPVVEMAYVYNDY-VTRLDVNTVGL
24015|c0_g1_i9  AYIEANGWIAVM-GLT--RF------------IFFIPVVEMAYVYNDY-VTRLDVNTVGM
24172|c0_g1_i1  LPIIVTGAVAIN-LNTDKQNG----------DWIFVDVKFIARYFKEFSLSRDNPPQLQG
24172|c0_g1_i2  LPVIVTGAVAIN-LNTDEEKG----------DWIFVDVKFAAMYFKELSLTRDKPPKLQG
24172|c0_g1_i3  LPVIVTGAVAIN-LNTDKQNG----------DWIFVD-----------------------
24172|c0_g1_i4  LPVIVTGAVAIN-LNTDEEKG----------DWIFVDVKFAARYFKELSLTRDNPPKLQG
24172|c0_g1_i5  ------------------------------------------------------------
24172|c0_g1_i6  ------------------------------------------------------------
24172|c0_g1_i7  ------------------------------------------------------------
                                                                            

14903|c0_g1_i1  KVSGKLKMTDSVVSEAVIDEFDL---LKKSINCPDEM---TNFTLPNSLIS--
15132|c0_g1_i1  -----------------------------------------------------
15180|c0_g1_i1  FIRGRTRGSKHFNADAVDHPVDVITTPVQADLCNPLP---SSVKK--------
17938|c0_g1_i1  -----------------------------------------------------
18366|c0_g1_i1  MLRGLISGKKSIGSDVRLTEFSP-PTERAFGACNI------------------
20170|c1_g1_i1  MTSGEMQMTDAMISDAVIDEYTEETTKAGEAKCPHSL---SNILMYPLKVQTV
20255|c0_g1_i1  NKRGQFSTTDIVHSVIYLDEFSK------DSKCSMHPVENTDMFVIERKKK--
20502|c0_g2_i1  KVSG-------------------------------------------------
21242|c0_g1_i1  KAQGEFFTTTAIESAAYVNQFPL----GEEPACTS-----------------F
21868|c2_g1_i1  FIRGRTKGATHYDAHAYDQPSDMTLTPVQQDLCNPLP---SEVKK--------
22070|c0_g1_i1  KIFGTLNIKDAVVSDAVVDEFGI---ANSKNSCPSEL---TNYTLPKSLIKSK
23186|c0_g3_i1  -----------------------------------------------------
23186|c0_g3_i2  -----------------------------------------------------
23314|c3_g2_i1  KAKGTESAPQTVDSQVSTWQFEL----QKDLPCLE------------------
23314|c3_g2_i2  KAKGTESAPQTVDSQVSTWQFDL----QNDLPCAK------------------
23314|c3_g3_i1  KAKGTESAPQTVDSQVSTWQFEL----QKDLPCLE------------------
23538|c1_g1_i1  -----------------------------------------------------
23538|c1_g5_i1  -----------------------------------------------------
23538|c1_g6_i1  -----------------------------------------------------
23549|c0_g3_i1  FIRGRTRGSKHFNAGAVDHPSDMTLTPVQEDMCNP------------------
23549|c0_g3_i2  FIRGRTRGSKHFNAVAVDHPSDMTLT---------------------------
23549|c0_g3_i3  FIRGRTRGSKHFNAGAVDHPSDMTLTSVQEDMCNPLP---SNVRK--------
24015|c0_g1_i10 KISGTIEMKDAVI----------------------------------------
24015|c0_g1_i1  KISGTIEMKDAVISDAVVDEYTV---PNGGISCPKEF---TNIT-SKSMIS--
24015|c0_g1_i2  KISGTIEMKDAVISDAVVDEYTV---SNGGISCPKEF---TNIT-SKSMIS--
24015|c0_g1_i3  KVSGTLEMKDAVI----------------------------------------
24015|c0_g1_i4  KISGTIEMKDAVISDAVVDEYTV---PNGGISCPKEF---TNIT-SKSMIS--
24015|c0_g1_i5  KVSGTLEMKDAVI----------------------------------------
24015|c0_g1_i6  KISGTIEMKDAVISDAVVDEYTV---SNGGISCPKEF---TNIT-SKSMIS--
24015|c0_g1_i7  -----------------------------------------------------
24015|c0_g1_i8  KISGTIEMKDAVISDAVVDEYSV---SNGGISCPKKF---TNIT-SKSLIS--
24015|c0_g1_i9  KVSGTLEMKDAVISDAVVDEYSV---SNGGISCPKKF---TNIT-SKSLIS--
24172|c0_g1_i1  FLRGKTVGSQHFDADAIDNALEMTLTPVQEDMCNPLP---SKAKK--------
24172|c0_g1_i2  FIRGKTSGSKHFDANAIDNALEMTLTPVQEDFCNPLP---STAKK--------
24172|c0_g1_i3  -----------------------------------------------------
24172|c0_g1_i4  FLRGKTSGSKHFDANAIDNALEMTLTPVKKDMCNPLP---SKA----------
24172|c0_g1_i5  -----------------------------------------------------
24172|c0_g1_i6  -----------------------------------------------------
24172|c0_g1_i7  -----------------------------------------------------
                                                                     

CAP1
CLUSTAL format alignment by MAFFT L-INS-i (v7.304b)


11262|c0_g1_i1  M---------------TGFVMMYLLYIFLSGLV-TIHQSDGALIAQPSYQIPKNFTIGRK
11262|c0_g2_i1  M---------------TGFVMMNLLFIFLSGLV-TIHQSDGALIAQPSYRIPKNFTIGRK
11262|c0_g3_i1  M---------------TGFVMMNLLFIFLSGLV-TIHQSDGALIAQPSYQIPKNFTIGRK
11262|c0_g4_i1  M---------------TGFVMMYLLFIFLSGLV-TIHQSDGALIAQPSYRIPQNFTIGRK
12732|c0_g1_i1  M----IRQMSIQNQFRIVLMKIFLCFFFL-------------------------------
12732|c0_g3_i1  M----IRQMSLQNQFRIVLMKIFLCFFFL-------------------------------
13866|c0_g1_i1  MGSFFIHS------FPLSPLLQLLLLVCLSSSV-----------------LPC------K
17674|c0_g1_i1  ----------------MLYIVPFFVFIFSQILEGGMQQSEGTFTAQSSYRMPQNFTFGGK
18570|c0_g2_i1  M--------------KINCLAIALLCLII-------------------------------
19492|c0_g1_i1  M-----------------MIKIVLCFFCL-------------------------------
22150|c0_g1_i1  M-----------------MIKIVLSIFLL-------------------------------
22150|c0_g1_i2  M-----------------MIKIVLSIFLL-------------------------------
22150|c0_g1_i3  M-----------------VIKIVLSIFLL-------------------------------
                                   :   :  .                                 

11262|c0_g1_i1  LPEELPVKTRTYSPVKPGTCNILFSGLDDNHKKEIVNIHNKLRQKVANGNQP--KQPSAM
11262|c0_g2_i1  LPEELPVKTRTYSPVKPGTCNILFSGLDDNHKKEIVNIHNKLRQKVANGNQP--KQPSAM
11262|c0_g3_i1  LPEELPVKTRTYSPVKPGTCNILFSGLDDNHKKEIVNIHNKLRQKVANGNQP--KQPSAM
11262|c0_g4_i1  LPEELPVKTRTYSPVKPGTCNILFSGLDDNHKKEIVNIHNKLRQKVANGNQP--KQPSAM
12732|c0_g1_i1  -------YGVNKCNGE--TCAAINSGLTEAEKVELLAAHNKLRAKVANGQQD--GQPSAA
12732|c0_g3_i1  -------YGVNKCNGE--TCAAINSGLTEAEKVELLAAHNKLRAKVANGQQD--GQPSAA
13866|c0_g1_i1  YSRFSPQHTMCKQPSP--TCAIKVRGLTQQEKNFILHVHNDFRRKVANGSETRLRQPPAS
17674|c0_g1_i1  LSEELP-ETRTNSAVKPGTCNILFSGLDDSQKKEIVNIHNKLRQKVANGNQP--NQPSAM
18570|c0_g2_i1  -------YSLFHETVQ--KCSITKKGFSKKEINDILDRHNKLRQKVATGKEK--NQPQAK
19492|c0_g1_i1  -------YEVNRYNAE--ACQLKNSGLTTSDKIQLVDAHNILRAKVANGQQP--GQPPAA
22150|c0_g1_i1  -------YEVSNYNIK--ACEIKQSGLSAADKARLLDAHNRLRAKVANGQQN--GQPSAA
22150|c0_g1_i2  -------YEVSNYNIK--ACEIKQSGLSAADKARLLDAHNRLRAKVANGQQN--GQPSAA
22150|c0_g1_i3  -------YEVSNYNIK--ACEIKKKGLSAADKATLVDAHNRLRAKVANGQQN--GQPSAA
                                   *     *:   .   ::  ** :* ***.*.:    ** * 

11262|c0_g1_i1  NMNQLRWDD---------------------------------------------------
11262|c0_g2_i1  NMNQLRWDD---------------------------------------------------
11262|c0_g3_i1  NMNQLRWDD---------------------------------------------------
11262|c0_g4_i1  NMNQLRWDD---------------------------------------------------
12732|c0_g1_i1  NMKQLVWDDIMAAKAQEWT-----------------------------------------
12732|c0_g3_i1  NMKQLVWDDIMAAKAQEWT-----------------------------------------
13866|c0_g1_i1  NMMMLKWDEELAQLAQKHAENCKFEHDCPKCREVDRFP-VGQNIYMRSS--SREDDKVTW
17674|c0_g1_i1  NMNLLRWDDELAQFAQTLSNGCIAKHET---PKLKKYISVGQNIGKEWS--SVSEKTPNF
18570|c0_g2_i1  NMYQLKWNAELANLAQSWANNCKFQHN--NNRKTKNFKSVGENVFTKSC--YPNCKNFSP
19492|c0_g1_i1  NMKQVKWDNELAAKAQQWANTCTGGHDSYDDRKTSKYPVVGQNFYARYAFGAGSANKINL
22150|c0_g1_i1  NMKQLKWNDELAAKAQEWANTCKSGHDTYDDRKTSTYPLVGQNFYAYYAMGSGSERKIDM
22150|c0_g1_i2  NMKQLKWNDELATKAQEWANTCKSGHDTYDDRKTSTYSLVGQNFYAYYAMGSGSEKKIDM
22150|c0_g1_i3  NMKQLKWNDELAAKAQEWANTCKSGHDTYDDRKTSTYPLVGQNFYAYYAMGSGSERKIDM
                **  : *:                                                    

11262|c0_g1_i1  ------------------------------------------------------------
11262|c0_g2_i1  ------------------------------------------------------------
11262|c0_g3_i1  ------------------------------------------------------------
11262|c0_g4_i1  ------------------------------------------------------------
12732|c0_g1_i1  ------------------------------------------------------------
12732|c0_g3_i1  ------------------------------------------------------------
13866|c0_g1_i1  DTILDGWFDEVAL--FPPRTVNSFAIV-PGTLHYAQMVWAETTHVGCGFTHFKD--KLW-
17674|c0_g1_i1  KSFIDGWFDEVKI--FDSKNVQPFTFA-KSYGHYTQVVWARTQAVGCGFTAFRDHKGVF-
18570|c0_g2_i1  LEAVNFWYNEVVKPGFNSKFLKPYQFN-SGYGHYTQVVWATTKFIGCGQVIYKE--GKFQ
19492|c0_g1_i1  FSPIQAWYEEVKD--FDRNAVKSYNFD-SITGHYSQVVWANTEAIGCGYVSFPK--GSWT
22150|c0_g1_i1  KNPVQSWYDEVKD--FDKSKVKKFKSDGSNTGHYTQVVWAETKAIGCGYVLFPN--GEWT
22150|c0_g1_i2  NKPVQSWYDEVKD--FDKSKSKNFSQ-------MVQIL----------------------
22150|c0_g1_i3  KNPVQSWYDEVKD--FDKSKVKKFKSDGSNTGHYTQVVWAETKAIGCGYVLFPN--GDWT
                                                                            

11262|c0_g1_i1  ----------------------------------------------------------
11262|c0_g2_i1  ----------------------------------------------------------
11262|c0_g3_i1  ----------------------------------------------------------
11262|c0_g4_i1  ----------------------------------------------------------
12732|c0_g1_i1  ----------------------------------------------------------
12732|c0_g3_i1  ----------------------------------------------------------
13866|c0_g1_i1  RKLFVCNYGPTGNWLEEPVYYRGKPCSECEPGFKCSSKYPGLCA--------------
17674|c0_g1_i1  NKLFVCNYGPSGNYPDSAVYLPGETCTACKKG--CSKLFPGLCNI-------------
18570|c0_g2_i1  KVITVCNYSPSGNFLKQTMYEKGKPCSGCKK---CSTQYKGLCV--------------
19492|c0_g1_i1  EQHIICNYGPAGNFIGQPVYLEGIPASRCRS---KSMQYLGLCSSWKKYGEIQLLISK
22150|c0_g1_i1  EQNVICNYGPAGNIINQPVYLEGRSASECGS---VSTQYPGLCSS-------------
22150|c0_g1_i2  --------------------------ATILR---LSGQKPHLLAVDMFYF--------
22150|c0_g1_i3  EQNVICNYGPAGNIINQPVYLEGRSASECGS---VSTQYPGLCS--------------
                                                                          

CAP2
CLUSTAL format alignment by MAFFT L-INS-i (v7.304b)


23597|c1_g1_i1  ----MNIFLTFSLFVLVIVHILEGGMGCDMTVRGLDANMKKMILDLHNKKRQIVANGQQS
23597|c1_g4_i1  ----MNILLFSTLFVFLVFQIIGSGMGCDMKVRGLDANMKKMILDLHNKKRQTVANGQQS
23597|c1_g4_i2  ----MNILLFSTLFVFLVFQIIGSGMGCDMKVRGLDANMKKMILDLHNKKRQTVANGKQS
23597|c1_g5_i1  ----MNILLSSTLFVLLVFQIIGSGLGCDMKVRGLDANMKKMILDLHNKKRQIVANGQQS
23597|c1_g7_i1  ----MNILLSSTLFVLLVFQIIGSGLGCDMKVRGLDANMKKMILDLHNKKRQTVANGQQS
23597|c1_g8_i1  ----MNTFLMFSLFVCVVFQLLGSGMGCDMKVRGLDANMKKMILDLHNKKRQTVANGQQS
23597|c1_g8_i3  ----MNIFLTFSLFVLVIVHILEGGMGCDMTVRGLDANMKKMILDLHNKKRQTVANGHQS
23597|c1_g9_i1  ----MNTFLMFSLFVCVVFQILGSGMGCDMKVRGLDANMKKMILDLHNKKRQTVANGQQS
23597|c1_g9_i2  ----MNTFLMFSLFVCVVFQILGSGMGCDMKVRGLDANMKKMILDLHNKKRQIVANGHQS
23597|c1_g9_i3  ----MNIFLTFSLFVLVIVHILEGGMGCDMTVRGLDANMKKMILDLHNKKRQIVANGHQS
24670|c2_g10_i1 ----MNILLPSTLFVLLVFQIIRSGLGCDMKVRGLDANMKKMILDLHNKKRQIVANGQQS
24670|c2_g11_i1 ----MNIFLTFSLFVLVIVHILEGGMGCDMTVRGLDANMKKMILDLHNKKRQIVANGHQS
24670|c2_g15_i1 ----MNILLSSTLFVLLVFQIIGSGMGCDMKVRGLDANMKKMILDLHNKKRQTVANGQQS
24670|c2_g17_i1 ----MNTLLSSTLFVFLVFQIIGNGMGCDMKVRGLDANMKKMILDLHNKKRQTVANGKQS
24670|c2_g20_i1 MKIKMNTFLMFSLFVCVVFQLLGSGMGCDMKVRGLDANMKKMILDLHNKKRQTVANGQ--
24670|c2_g21_i1 ----MNILLFSTLFVFLVFQIIGSGMTCDMKVRGLDANMKKMILDLHNKKRQIVANG---
24670|c2_g23_i1 ----MNILLPFTLFVLLVFQIIRSGLGCDMKVRGLDANMKKMILDLHNKKRQIVANGQQS
24670|c2_g24_i1 ----MNIFLTFSLFVLVIVHILEGGMGCDMTVRGLDANMKKMILDLHNKKRQTVANGQQS
24670|c2_g2_i1  ----MNIFLTFSLFVLVIVHILEGGMGCDMTVRGLDANMKKMILDLHNKKRQTVANGKQS
                    ** :*  :*** ::.::: .*: ***.********************* ****   

23597|c1_g1_i1  GQPSAANMKE--------------------------------------------------
23597|c1_g4_i1  GQPSAANMKELHWDDDIAANAQRSAETCVFQHTAKNLRKTSKYSYLGENIY---------
23597|c1_g4_i2  GQPSAANMKELHWDDD--------------------------------------------
23597|c1_g5_i1  GQPSAANMKELHWDDDIAANAQRSAETCVFQHTAKNLRKTSKYNYLGENIY---------
23597|c1_g7_i1  GQPSAANMKELH------------------------------------------------
23597|c1_g8_i1  GQPSAANMKELHWDDDIAANAQRSAETCVFQHTAKNLRKTSKYSYLGENIY---------
23597|c1_g8_i3  GQPPAANMKELHWDDEIAAKAQRSAETCEFKHTVQSLRKSSKYSYLGENIYISSYPEPIP
23597|c1_g9_i1  GQPSAANMKELHWDDEIAAK----------------------------------------
23597|c1_g9_i2  GQPPAANMKELHWDDEIAAKAQRSAETCEFKHTVQSLRKSSKYSYLGENIYISSYPEPIP
23597|c1_g9_i3  GQPPAANMKELHWDDEIAAKAQRSAETCEFKHTVQSLRKSSKYSYLGENIYISSYPEPIP
24670|c2_g10_i1 GQPSAAN-----------------------------------------------------
24670|c2_g11_i1 GQPPAANMKELHWDDEIAAKAQRSAETCEFKHTAQSLRKSSKYSY---------------
24670|c2_g15_i1 GQPSA-------------------------------------------------------
24670|c2_g17_i1 GQPSAANMKELHWDDD--------------------------------------------
24670|c2_g20_i1 ------------------------------------------------------------
24670|c2_g21_i1 ------------------------------------------------------------
24670|c2_g23_i1 GQPSAAN-----------------------------------------------------
24670|c2_g24_i1 GQPSAANMKELHWDDEIAA-----------------------------------------
24670|c2_g2_i1  GQPSAANMKELHWDDD--------------------------------------------
                                                                            

CO-Esterase B
CLUSTAL format alignment by MAFFT L-INS-i (v7.304b)


20006|c0_g1_i1  M--LNFKSLILSVVYFLGINGLIEDPSTDPLVQISDGYLRGEV-MTSEKGENFLAFRGIP
20006|c0_g1_i2  M--LNFKSLILSVVYFLGINGLIEDPSTDPLVQISDGYLRGEV-MTSEKGENFLAFRGIP
20112|c0_g1_i1  M--EVVKIVIFSVICLGIYGAEQDKSSENIIVHLPNGDVKGEK-MTGEDGNVFYSFRGIP
21794|c0_g2_i1  M--ELLKLIFLSLL-LCVSSETHVDFLDDVVVRLPNGGLRGEL-ITGENGKNFYSFKGIP
21794|c0_g2_i2  M--ELLKLIFLSLL-LCVSSETHVDFLDDVVVRLPNGGLRGEL-ITGENGKNFYSFKGIP
22772|c0_g1_i1  M--ATSTFVIF----ISWTILLLEASTNDVIVHINNGAIRGEK-MFGENGDVFYSFRGIP
23019|c0_g1_i1  M--FLGRILLLWFLWFLLFASNVVVEGSSPFVSIKQGKLSGAV-MKSQEGREFYAFLGVP
23019|c0_g1_i2  M--FLGRILLLWFLWFLLFASNVVVEGSSPFVSIKQGKLSGAV-MKSQEGREFYAFLGVP
23312|c0_g1_i1  M--AVYFLFLLVFVTLIHFRSAEESDQISPVVSTTKGKLTGRI-KTNGKGTRYFAFEGIH
24593|c0_g1_i1  MGGSDVKRFLLLLLIFCLWDVSENSRGNEGIVVLGKGTIEGIK-MYSENKNVFYGYYGIP
3702|c0_g1_i1   ----------MHALLVCFLVFAVNAEETWSVVRTTVGTVRGRTWQIGGTGLTVNSYLAIP
                          :    .              .*    * : *     .       .: .: 

20006|c0_g1_i1  YAEPPIGKLRFKPPIPNQSWK-GVRNATEDGPPCSQISFSE-FKYIGSEDCLYLNVYTPK
20006|c0_g1_i2  YAEPPIGKLRFKPPIPNQSWK-GVRNATEDGPPCSQISFSE-FKYIGSEDCLYLNVYTPK
20112|c0_g1_i1  FAEPPMGPLRFKPPVPNKPWN-GVLDATKDRPACPQVNFLT-QSYEGEEDCLYLYVYTPK
21794|c0_g2_i1  YAEPPLGNLRFKPPVPRKPWN-YVMNVVEDGSVCPQLNVFS-GEFSGNEDCLYLNVYTPK
21794|c0_g2_i2  YAEPPLGNLRFKPPVPRKPWN-YVMNVVEDGSVCPQLNVFS-GEFSGNEDCLYLNVYTPK
22772|c0_g1_i1  YAEPPIGNLRFKNPVPKRPWT-DVINATQDGPSCPQMNFFT-LKFSGSEDCLYLNVYTPK
23019|c0_g1_i1  YALPPVGDKRFQPPEPPVTWH-DVRDFSKEGPLCIQRNFPE--LMLGSEDCLYLNIYTPK
23019|c0_g1_i2  YALPPVGDKRFQPPEPPVTWH-DVRDFSKEGPLCIQRNFPE--LMLGSEDCLYLNIYTPK
23312|c0_g1_i1  YGQPPVGKLRFQAPVASEAWN-GIKKADTPGVPCVQVDFEDNFNYVGDEDCLSLNVYTPE
24593|c0_g1_i1  YAQPPVNKLRFKEPIKHHGWKYEVRIGKIYPSMCPQWIRGE---VVGDENCLYVNVFSPR
3702|c0_g1_i1   YALPPTRQRRFQDPIPMPRWD-HVFDATTPTQGCMWYDFWS-DVLRGSEECLRLDIYSPK
                :. **    **: *     *   :         *            *.*:** : :::*.

20006|c0_g1_i1  -PSQNNDTK------YDVLFYIHGGGFTLGSGGASSFGPR---RFPLQD-AILVSITYRV
20006|c0_g1_i2  -PSQNNDTK------YDVLFYIHGGGFTLGSGGASSFGPR---RFPLQD-AILVSITYRV
20112|c0_g1_i1  LPE-KEDTK------FDVFYNIHGGGYQSYGGFSKYYGPG---RFPLDDGIILVSVTYRV
21794|c0_g2_i1  LPEVNENMK------LGVVYHIHGGAFMSLAGTSKLYGPK---RFPLDE-VVLVSVTYRV
21794|c0_g2_i2  LPEVNENMK------LGVVYHIHGGAFMSLAGTSKLYGPK---RFPLDE-VVLVSVTYRV
22772|c0_g1_i1  LPSSNSDDK------LDVVFHIHGGGFLAFDGGSVLFGPR---RFPLKS-VLLVSLTYRV
23019|c0_g1_i1  LPHESRWSP------LPVMIFLHGGAFTFGVSTPTFRGPE---RLLERD-IVLVIINYRL
23019|c0_g1_i2  LPHESRWSP------LPVMIFLHGGAFTFGVSTPTFRGPE---RLLERD-IVLVIINYRL
23312|c0_g1_i1  LPSNSEEVY------KAVMVFIHGGGFWYGNGSSKIYNPG---FFMDKD-VVLVTLNYRL
24593|c0_g1_i1  LRPTQLQPYH---PLLPVMVYIHGGGFF--RGGMNKYGPE---KLMDEH-KVLVFIQYRL
3702|c0_g1_i1   IPSTNAEEKYSEKP-LAILVLL-------ASKMSTAFQPNELISLMAKN-VLLVVIHYRQ
                    .            :.  :                *     :      :** : ** 

20006|c0_g1_i1  SALGFLSTNDAASPGNYGLLDQLQGLRWVKNNIGYFGGDPNRVTLIGQSAGSASVIYHMF
20006|c0_g1_i2  SALGFLSTNDAASPGNYGLLDQLQGLRWVKNNIGYFGGDPNRVTLIGQSAGSASVIYHMF
20112|c0_g1_i1  STLGFLSTNDSAATGNYGLFDQLEGLKWIQNNIQYFGGDPNKVTIFGESAGGASIIHQML
21794|c0_g2_i1  GPLGFLSTDDSVSRGNYGLLDQVEGLRWVRNNIHYFGGDPNKVTILGESAGGASVIYHML
21794|c0_g2_i2  GPLGFLSTDDSVSRGNYGLLDQVEGLRWVRNNIHYFGGDPNKVTILGESAGGASVIYHML
22772|c0_g1_i1  GPLGFLSTKDSASPGNYGLLDQTEALRWVRHNIHHFGGNPDRVTLLGQSAGAASVLYQVI
23019|c0_g1_i1  GPLGFLSTEDENAAGNYGMLDQVAALRWVQENIGSFGGNPDSVTLFGDSAGGASTLYHML
23019|c0_g1_i2  GPLGFLSTEDENAAGNYGMLDQVAALRWVQENIGSFGGNPDSVTLFGDSAGGASTLYHML
23312|c0_g1_i1  GVLGFLSTGDEVVPGNAGLLDQTEALHWVKDNIHAFGGNPLHVTIFGQSAGAASALYHLL
24593|c0_g1_i1  GALGFMSTEDEIFPGNYGMMDIILALQWVQKYIKNFGGDKDQVTLFGNDAGGAAVSMLMV
3702|c0_g1_i1   EILGFLSAGDKVLPGNYGLLDQLLALHWIQKNIRPFGGDPDQVTVMGIGDSATEAFYLVM
                  ***:*: *    ** *::*   .*:*::. *  ***:   **::* . ..:     :.

20006|c0_g1_i1  SPLSEGLFQKAIALSGSPVIPYALQKDPFYWTRQLAQSLEC-SVENSEILLECLRNKSAE
20006|c0_g1_i2  SPLSEGLFQKAIALSGSPVIPYALQKDPFYWTRQLAQSLEC-SVENSEILLECLRNKSAE
20112|c0_g1_i1  SPLSEGLFHRAIAMSGSALCQWALQKDPVYWSKKLGKKIGC-PIDSSEKLVECLRQKPAK
21794|c0_g2_i1  SPLSEGLFQRAIAMSGSALCQWGLQKNPSYWSSKLGNETDC-PTNSSEELVECLRGKSAE
21794|c0_g2_i2  SPLSEGLFQRAIAMSGSALCQWGLQKNPSYWSSKLGNETDC-PTNSSEELVECLRGKSAE
22772|c0_g1_i1  SPLAEGLFKRAIMTSGSVLCPWAFQRDPVYWTIKLAQSLNC-PTNNSEDLIRCLRTVSAE
23019|c0_g1_i1  SPLSKGLFHRVIAMSGSPLCPWAFQESPLDWAKRLASDTNC-PANDTHLLVECLRKVSAS
23019|c0_g1_i2  SPLSKGLFHRVIAMSGSPLCPWAFQESPLDWAKRLASDTNC-PANDTHLLVECLRKVSAS
23312|c0_g1_i1  SPLSKGLFHRVIAQSGSPLCRWAFQKKPLQWAQNLALDVGC-PKISSFNMVSCLQKVSAK
24593|c0_g1_i1  SPLAKSLFSAAIVQSGSALCDWSIEQNPTKFADALAKELDC-PYENRSAMYECMQNRHVI
3702|c0_g1_i1   SPRSRNLFSRIILLSGSALLTDDISA-PLD-SVVIGRSLGCIEVRNSSELKKCLGFKTAE
                ** :..**   *  *** :    :.  *   :  :. .  *    .   :  *:    . 

20006|c0_g1_i1  DITFQSIELVG-LNLLYTFSPTIDNY-----FITENPLDTLKNGSFQKNIPIMMGTTKGE
20006|c0_g1_i2  DITFQSIELVG-LNLLYTFSPTIDNY-----FITENPLDTLKNGSFQKNIPIMMGTTKGE
20112|c0_g1_i1  EVAEKGTENMR-GLPFLNMVPTVDYN-----FVLDKPLNIVKERKYNTKIPLLLGTTKNE
21794|c0_g2_i1  ELAIKGTTFIR-GIVYPTFVPTMDNY-----FINDTPINIVKKREYNHDVSLIIGTTKNE
21794|c0_g2_i2  ELAIKGTTFIR-GIVYPTFVPTMDNY-----FINDTPINIVKKREYNHDVSLIIGTTKNE
22772|c0_g1_i1  ELTAKGLTSLR-GLPVLTFTPTVDDF-----FLHDTPFNVISQKKYNRDVPLMIGATKDE
23019|c0_g1_i1  QLAFIAGDYFKYSFLPIAFAPTVDSIRGSLSFLPKHPREIFQKGNINP-ATVMIGITKDE
23019|c0_g1_i2  QLAFIAGDYFKYSFLPIAFAPTVDSIRGSLSFLPKHPREIFQKGNINP-ATVMIGITKDE
23312|c0_g1_i1  ELVTKTSKKFKFLFWPMPFLPTVDIG-RKHPFLNETPEDLLKAGRLNR-VPVISGLTKDE
24593|c0_g1_i1  DIVEKQTRIQR-KSFLSVMKPVIDKDWRSSPFLPAHPRDLYKNNEFHK-VPLMAGMTTDE
3702|c0_g1_i1   ELVMAGQQLQRELKTLNCMKPVADNM-RENPVFPEKTFEFQKINFHRRSVPMLIGFTAHR
                ::.               : *. *       ..   . :  .    .   .:: * *  .

20006|c0_g1_i1  AYC---WSSYK-----KNS-ANLTDDEILKTLK-VIVDVRPNINETLEKIKDKYF-SHVA
20006|c0_g1_i2  AYC---WSSY------------LTKNE----LN-IFKDIKP-------------------
20112|c0_g1_i1  GNC---WYLGR-----KNSPKDFTDNEINDVLQ-QSVDFRPNVQDKIKLVRDKYF-ANVT
21794|c0_g2_i1  GNC---FYLVR-----KNSSEDFTDEEIEDLLR-GSVDVRPDVEAKIQLVKEKYFGSNIT
21794|c0_g2_i2  GNC---FYLVR-----KNSSEDFTDEEIEDLLR-GSVDVRPDVEAKIQLVKEKYFGSNIT
22772|c0_g1_i1  GNS---WYLGR-----QNPEKDFTDDEIFDVLK-SAVEVRRNTEDKVRKIKDKYF-SSIN
23019|c0_g1_i1  GAF---VYAETMY---QNRTSLSSEEEVMDLVL-EAMDEDMLANIDTSYVIEQYF-QGIN
23019|c0_g1_i2  GAF---VYAETMY---QNRTSLSSEEEVMDLVL-EAMDEDMLANIDTSYVIEQYF-QGIN
23312|c0_g1_i1  GFA---VYAILQK---MNLMKTLNSDEIIELLLASALGFNDNINKLREVVKKEYF-SNSL
24593|c0_g1_i1  GLNHLQWFLIRQHTLLRNGPK-FDQEYMPQMMD-AMMDDKYDAKTLWEISKAIYF-RDIS
3702|c0_g1_i1   GLDLLLEYFLHAQ---------------------GIIPPRINSPSYLASV----F-ADII
                .                                                           

20006|c0_g1_i1  SRENDVIQEIIRKAITDGKYHIPIYYTAKLMMDYGM-KLYLY--------QYDYF-GPW-
20006|c0_g1_i2  ------------------------------------------------------------
20112|c0_g1_i1  SYKEDVVMPRLGLAITDGMFHKNIWHTAKRMAASGT-TLYLY--------EYDYK-APFS
21794|c0_g2_i1  SYNEKIIQERINAVFTEGFFHKCLFHTAKEMADAET-KTYLY--------QYDFE-APFS
21794|c0_g2_i2  SYNEKIIQERINAVFTEGLFHKCLFHTAKEMADAET-KTYLY--------QYDFE-APFS
22772|c0_g1_i1  SFKDEDVQKELGKALTHGMYHKCIFRTVKTLSESGS-QVYFF--------MYDYE-APFS
23019|c0_g1_i1  YKNFREVRKRVIEFLSDCLFRACHFLTIDYLIARGF-QSFVF--------SHNYKPSQFT
23019|c0_g1_i2  YKNFREVRKRVIEI----------------------------------------------
23312|c0_g1_i1  IENKESFDENLIEFASDGMNKICNAQTVDLLSENGI-PTYMY--------TLEYM-VQTS
24593|c0_g1_i1  LDMEEDLVLPLVELVGDAMIYHCMDELLRLHSDKGTEKTFAYVFGIRNYANYDDE-SMNF
3702|c0_g1_i1   PY--EKLQEAISTFYSRG------------------------------------------
                                                                            

20006|c0_g1_i1  ----FKKPGHSGV---CHSDDLYLLFDG-KFRVDSFDVESEKMKENYQNLITNFVQTGSP
20006|c0_g1_i2  ------------------------------------------------------------
20112|c0_g1_i1  SSQLLNKPPIYGV---CHMDDLYMFFDG-LFYVKSFDERSENVKNKYQKIAMNFVKHGKP
21794|c0_g2_i1  LSMFYKKSPEYGV---CHADDLFMFFDG-LFGSVSFNEQSLTVKDQFQRLFLNFVKYGVP
21794|c0_g2_i2  LSMFYKKSPEYGV---CHADDLFMFFDG-LFGSVSFNEQSLTVKDQFQRLFLNFVKYGVP
22772|c0_g1_i1  QSQLFNKPPTYGV---CHGDDLYSLFEGFLFQIPNLDDISKKVKHHYQNLILNFVKQGNP
23019|c0_g1_i1  VTQAFGIKEDIGV---GHVDYLPFLFDGNVFGHHELTGRDLAMSHLITRLWTSFATYDNP
23019|c0_g1_i2  ------------------------------------------------------------
23312|c0_g1_i1  QTATDKLSQEKGI---GHGSDIPLLFEN---PEHPLSPQDEEISDKILNFWTNFAKFSVP
24593|c0_g1_i1  NVQDFASRSFYSNKVGKQAIELPYIFE--MNSSISANSISLKPQYNVAALWSNFAVHGEP
3702|c0_g1_i1   ------------------------------------------------------------
                                                                            

20006|c0_g1_i1  TATRNA-SE--DWPPCEPE-NLYIYHINDTFSVEHYDYINDDIYQFWIQILDELNISSKD
20006|c0_g1_i2  ------------------------------------------------------------
20112|c0_g1_i1  ILSDEE-NEECEWPQAEEE-KLFRYHINEKCSVDIYDDSKDPLYNFWINEVNND------
21794|c0_g2_i1  VLKAEE-TEQCKWPPTKVN-NISIYHINDKCSVQMYDEKKDPLYKFWIEDVNEA------
21794|c0_g2_i2  VLKAEE-TEQCKWPPTKVN-NISIYHINDKCSVQMYDEKKDPLYKFWIEDVNEA------
22772|c0_g1_i1  VPEKDD-IE-CNWPPVQPN-ELFCYHINRECSIEKYDLKQDELYNFWTKEIYETNETNTQ
23019|c0_g1_i1  TPEKIP----FEWLPTTNNYRRRILHIDHPAVLVDFDNFNDSKLQMWMPSDKNVK-----
23019|c0_g1_i2  ------------------------------------------------------------
23312|c0_g1_i1  ILDFPR-----SWVPLNPG-NHTHIKININPVQVDDDSNINKKIKFWSKTLHKLESKVFI
24593|c0_g1_i1  TPEEISKGKIAIWLPYSPK-NQNFYYIQQIFSQMPYSFRHREL-ATWNHLLSEAEASAEA
3702|c0_g1_i1   ------------------------------------------------------------
                                                                            

20006|c0_g1_i1  --------------------------------------------------------
20006|c0_g1_i2  --------------------------------------------------------
20112|c0_g1_i1  --------------------------------------------------------
21794|c0_g2_i1  --------------------------------------------------------
21794|c0_g2_i2  --------------------------------------------------------
22772|c0_g1_i1  GFRDEL--------------------------------------------------
23019|c0_g1_i1  --RNEL--------------------------------------------------
23019|c0_g1_i2  --------------------------------------------------------
23312|c0_g1_i1  K-SDEL--------------------------------------------------
24593|c0_g1_i1  IRWAELNKDPFQPYRAVMWAMIAVAGFLMVVVLVFAAILVNTGRKGSDPIKPFPVD
3702|c0_g1_i1   --------------------------------------------------------
                                                                        

GDH
CLUSTAL format alignment by MAFFT L-INS-i (v7.304b)


18680|c0_g1_i3  M-----------------------------------------------------------
20499|c1_g1_i2  M----------------------------------------------NFFRNMII-----
22292|c0_g1_i3  M----SRISTMNNFFVFSLIIAEVIAVSGE----FWNETDCDLGNLYSRYDFIVVGAGAS
22292|c0_g1_i4  M----TWISTMNNFFVFSLIIAEVIAVSGE----FWNETDCDLGNLYSRYDFIVVGAGAS
22427|c0_g1_i1  MAA-LNLTGIFLPALMTALLRNRLEPFTETP--------------LLETYDYIIVGSGHG
23793|c0_g1_i1  M-------DMLLIYFLTSLALNTEIKFAATE---CLDN---------NEFDYIVVGSGSS
24241|c0_g1_i1  M-----------FLTAISILLFVATAVNS------------------EEYDFIVVGSGSA
24353|c1_g2_i1  M-------NSVNWFSIVSLMIHFHHSLCEDSFKKFRNE---------KVYDFIVVGGGAA
24353|c1_g2_i2  M-------NSVNWFSIVSLMIHFHHSLCEDSFKKFRNE---------KVYDFIVVGGGAA
24353|c1_g2_i3  M-------NSVNWFSIVSLMIHFHHSLCEDSFKKFRNE---------KVYDFIVVGGGAA
24769|c0_g2_i1  MKMSPSVPSRLFLLSLISLFLFLSKPAAAQE---EWTP---------SDFDFIVVGAGSA
24769|c0_g3_i1  MKI-FHVIDVLYPF-LVLIFLLITREATAQE---KWTP---------GEFDFIVVGAGSA
                *                                                           

18680|c0_g1_i3  ------------------------------------------------------------
20499|c1_g1_i2  -SLIA-------------------------------------------------------
22292|c0_g1_i3  GATVAARLSQNPRISVLLIEAGGF-P----LKLTDIPYFAAGPVI-LHDWGYETERQEFA
22292|c0_g1_i4  GATVAARLSQNPRISVLLIEAGGF-P----LKLTDIPYFAAGPVI-LHDWGYETERQEFA
22427|c0_g1_i1  GSIVANRLSENPDHKILLLEAGSK-D----NVSTQVPVLMFALIRKGYDWNYDMVPQKRA
23793|c0_g1_i1  GGPVASRLSETENVRVLLLEAGGE-P----LDVSNIPLISFKALNSKMDWNFSTVRQLHC
24241|c0_g1_i1  GAVVANRLTEIPSISVLLLEAGID-PDTDDSNYEDIPY-KIGKYPAQLNWGFLSTPQSKC
24353|c1_g2_i1  GSVVAGRLSENKDQRVLLLEAGGF-P----LYVTYNPYFAFGPLRGVQDWDFLTEKQKY-
24353|c1_g2_i2  GSVVAGRLSENKDQRVLLLEAGGF-P----LYVTYNPYFAFGPLRGVQDWDFLTEKQKY-
24353|c1_g2_i3  GSVVAGRLSENKDQRVLLLEAGGF-P----LYVTYNPYFAFGPLRGVQDWDFLTEKQKY-
24769|c0_g2_i1  GAVVASRLTEDPNVQLLLLEAGGYPP----RPQTEIPYYTFRTVGSEIDWDFYNEPQETC
24769|c0_g3_i1  GAVVASRLTEDPNVQLLLIEAGSY-P----QPETEIPYYTFRTLGSEIDWSYFNEPQETC
                                                                            

18680|c0_g1_i3  ------------------------------------------------------------
20499|c1_g1_i2  ---------LLTSGKVIGGSSSLNYMIHTRGNKFDFDEWS-NNGNLGWSYEDVLPYFKKY
22292|c0_g1_i3  FLQYNDQKTPFPRGKGLGGSTLINGLVATRGCKRDYDLWS-ELGNDGWDYESLLPFFKKL
22292|c0_g1_i4  FLQYNDQKTPFPRGKGLGGSTLINGLVATRGCKRDYDLWS-ELGNDGWDYESLLPFFKKL
22427|c0_g1_i1  CYGMNNNICNIVSGKVVGGSSTLDMMLYLRPTREDFDKWE-KLGNPGWSYNEVLPFFKKS
23793|c0_g1_i1  CLGLKQEKVLVNRGKALGGTSSLNFMTYTRGFREDYNGWA-ELGNEGWSWDEVFPYLLKL
24241|c0_g1_i1  CLALKNQRQEWPRGRVLGGTSTINNNGHTRGNRHDFDHWANDLGNWGWRYKDLLPYFIKS
24353|c1_g2_i1  FYQYVDQKTHYPMGKGLGGGTLINAMIVTRGCKRDYDLWR-ELGNEGWGYEDVLPYFKKS
24353|c1_g2_i2  FYQYVDQKTHYPMGKGLGGGTLINAMIVTRGCKRDYDLWR-ELGNEGWGYEDVLPYFKKS
24353|c1_g2_i3  FYQYVDQKTHYPMGKGLGGGTLINAMIVTRGCKRDYDLWQ-ELGNEGWGYEDVLPYFKKS
24769|c0_g2_i1  CKGFIGGKWSWPRGKVLGGSSVLNGLVYTRGFRQDFDAWE-AKGNEGWGYEDVLPYFKKL
24769|c0_g3_i1  CKAHIEGRWMWSRGKVLGGSSVINGLVYTRGFRQDFDDWK-VKGNEGWGYEDVLPYFKKL
                                                                            

18680|c0_g1_i3  ------------------------------------------------------------
20499|c1_g1_i2  ENF--LVNGTCINDTYHGCSGELTISQLMPGITNNVSKNFVKELQKNGFNLVDPNGAEQL
22292|c0_g1_i3  EDYQAEII-QDEDRNYHGFKGPVDVAD--PAYTTNLEEAFVQAVKQIGYPILDYNAKTLT
22292|c0_g1_i4  EDYQAEII-QDEDRNYHGFKGPVDVAD--PAYTTNLEEAFVQAVKQIGYPILDYNAKTLT
22427|c0_g1_i1  EDY--RINGNCSENEYHGCGGELFIGPLPEGAEGKETKYFLKAAKEMGFDEVDYNGPTQI
23793|c0_g1_i1  EDYRGEIP-NHEDVPYHRKGGPMTVEI--PKFKTPMARAFLDAAEPMGYNVIDYNAREQI
24241|c0_g1_i1  ENY--EVPYTRYDMPYHGFDGLLPVSI--PRYQTPLADAWLQGARELGYPDVDHNAQFQT
24353|c1_g2_i1  ETYYGKIF-QEDDRNYHGFNGPVAVSP--ISYETEMKPAFVKAGEESGYRLTDYNAKNLT
24353|c1_g2_i2  ETYYGKIF-QEEDKNYHGFSGPVAVSP--ISYETDMKAAFVKAGEDIGYRLTDYNAKNLT
24353|c1_g2_i3  ETYYGKIF-QEDDRNYHGFNGPVAVSP--ISYETEMKPAFVKAGEESGYRLTDYNAKNLT
24769|c0_g2_i1  EDY--QVPANPDDAEYFGKGGPQVVSN--PGFRTPLAYSFLEAGRELGYAALDVNGKHNT
24769|c0_g3_i1  EDY--QVPAHPDDAEYFGKGGPQVVTN--PEFRTPLAYSFLEAGRELGYAALDVNGKHNT
                                                                            

18680|c0_g1_i3  ----------------------------------------------------ISILFKF-
20499|c1_g1_i2  GVTYGYYTMKNGGRVSAATAFLR-TVQQRENLHIVLEAFVHKILIDPHKKSATGVEFEK-
22292|c0_g1_i3  GVGNPVFMLRKGRRCSTYVAYIK-PAMKRNNFHVATNAHVTKILFDE-HKRAIGVEFEN-
22292|c0_g1_i4  GVGNPVFMLRKGRRCSTYVAYIK-PAMKRNNFHVATNAHVTKILFDE-HKRAIGVEFEN-
22427|c0_g1_i1  GVSRNQFTLRDAIRQSAATAFLR-PVMTRSNLHISLDSFVHKIIIDPETKTAVGVEFEK-
23793|c0_g1_i1  GFMYPPVTTRNGSRCSTYVAYIQ-PAMKKNNFVVESESLVTKIIINE-DKVATGVEYEKQ
24241|c0_g1_i1  GFMYPVSTMHNGEAYNTHKAFIR-PFKHRKNFHIRTEALVTKILIDKKTKDATGVEYEF-
24353|c1_g2_i1  GVADPVFILYNGRRWSTYKAYIE-PKIRKENFHVITKAKVVKILFDN-KKTARGIIFEK-
24353|c1_g2_i2  GITDPVFILYTGKRWSTYKAYIE-PKLKKENLHVITKANVVKILFDK-SKRARGVIFEK-
24353|c1_g2_i3  GVADPVFILYNGRRWSTYKAYIE-PKIRKENFHVITKAKVVKILFDN-KKTARGIIFEK-
24769|c0_g2_i1  GFTLPVFSIKNGTRFSTYDGYLKEPEKKRKNLHIVTNALATKITFE--GKRATGIIFEH-
24769|c0_g3_i1  GFTLPVFTIKNGTRFSTYDAYLREPAKKRKNLHIVSDAFTTKITFE--GKRATGIIFEH-
                                                                     .: ::  

18680|c0_g1_i3  ------------------------------------------------------------
20499|c1_g1_i2  DGKIYQIKAKKEVILSAGVYSSPKILMLSGIGPKEELEKFKIPLIVDLPGVGQNLQEPLS
22292|c0_g1_i3  KGRKRTIYSSKEVIVSGGSINSPQLLMVSGIGPEETLSRYNIPVVINLQGVGQNLQDHLT
22292|c0_g1_i4  KGRKRTIYSSKEVIVSGGSINSPQLLMVSGIGPEETLSRYNIPVVINLQGVGQNLQDHLT
22427|c0_g1_i1  NGQIRQVTARKEVILSAGIYSSPKILMLSGIGPKEEIDKFKIPVIVNLPGVGQNLLEKTG
23793|c0_g1_i1  DGENCTAKAKREVIVSAGVIGSPQLLMLSGIGPKDHLKSLGIDVVVDLPGVGQNYQDHVT
24241|c0_g1_i1  RGKLRRASARKEVIISAGAVQSPQILMVSGIGPKDHLKEFNIPVIVDLPGVGENLINHMS
24353|c1_g2_i1  NGRKWTAYSSKEVILSAGAIKSPQLMMVSGVGPRDTLSRFKIPVVADSPGVGQHFQDHVQ
24353|c1_g2_i2  NDRKWTVYSSKEVILSAGAIKSPQLMMVSGVGPRDTLSKYKIPVVANSPGVGQHFQDHVQ
24353|c1_g2_i3  NGRKWTAYSSKEVILSAGAIKSPQLMMVSGVGPRDTLSKYKIPVVANSPGVGQHFQDHVQ
24769|c0_g2_i1  GGKVWKAEATKEVILSSSSANTPQLLMLSGVGPQDHLKSLKIPIVHHLPGVGQRVKDHVG
24769|c0_g3_i1  GGKLWKAGAKKEVILSASSISTPQLLMLSGVGPEDHLKSLKIPIVHNLPGVGQRVKDHVG
                                                                            

18680|c0_g1_i3  ------------------------------------------------------------
20499|c1_g1_i2  II-LPTLADRDLSQGAANIINTKEVNSWQNEK---TSLLSSP-ILESYLFMKTKYEEN--
22292|c0_g1_i3  VIGVSFTVNPGVGIDHTTAMTSTTMEQWETKG---EGPLTVPNRGQGIAFLNTKFADESI
22292|c0_g1_i4  VIGVSFTVNPGVGIDHTTAMTSTTMEQWETKG---EGPLTVPNRGQGIAFLNTKFADESI
22427|c0_g1_i1  PF-IMFTTGKDLPIEFQNAVNTTTIKQWNSGK----GLMGSSTGLDAVVFIKTNNTDTAS
23793|c0_g1_i1  MGGIEYEIESPVTYNSVRYETDEYEKEWEFNR---TGPMGCPESFEGVAYFASNYSSSP-
24241|c0_g1_i1  FHGLIFNLNVSVTFNDSKVLTEENFRLWEDQR---IGPLTVIEKHEGKAYLSSNKNDKS-
24353|c1_g2_i1  ILGNTFTTAPGIGINPMTAMTAETMEQWEIDG---TGPLTVPARTQGLAFVNTKYADPNI
24353|c1_g2_i2  ILGNTFTTNRGIGINPMTAVTAETMEEWEIHGKVLSGPLTVPARTQGVAFVNSKYADPSI
24353|c1_g2_i3  ILGNTFTTNRGIGINPMTAVTAETMEEWEIHGKVLSGPLTVPARTQGVAFVNSKYADPSI
24769|c0_g2_i1  MNGLFFHIDVPSSFGYGKYDTEENMKLWKERR---LGPLTGVATNEGMAFIHSKYAEKG-
24769|c0_g3_i1  MNGFLFHIDVPSSFGLGKYDTDDNFKLWKNKR---LGPLSGVATNEGMAYVHSKYADKK-
                                                                            

18680|c0_g1_i3  ------------------------------------------------------------
20499|c1_g1_i2  NRPDLMLNLLSIPVYDFLAQYFRKGFRFNDQIWNKYFEPALNKDMFIFVPVILRPKSKGT
22292|c0_g1_i3  DYPDMEIYLMQPAGQNLVL----------------------NREVVYAFPVILRPESKGY
22292|c0_g1_i4  DYPDMEIYLMQPAGQNLVL----------------------NREVVYAFPVILRPESKGY
22427|c0_g1_i1  KSADIAILFQSLPMHSITASFLRDGTGFSEEFWEKNMAVHVNKISVALHPVLLQPKSRGT
23793|c0_g1_i1  TWPDIEIFFNSDNAVKIIRPLT-------KPLF-RSFLPPDDKDAITFLPILLRPKSRGE
24241|c0_g1_i1  DYPDYELKLTSYHSPNWGLP---------KDLYDKYFGPIPNQPQISFIPILLHPKSVGH
24353|c1_g2_i1  DYPDIEIIMNQPPDPDLGL----------KEAVKSAFQ----------------------
24353|c1_g2_i2  DYPDIEIIMNQPPDPDLGL----------KDAVKSAFQSKENLPQYSTFPILLRPKSVGY
24353|c1_g2_i3  DYPDIEIIMNQPPDPDLGL----------KDAVKSAFQSKENLPQYSTFPILLRPKSVGY
24769|c0_g2_i1  TAPDIEIVQLSDTLANPTHKTNPMKTSLDLELFNESLQPEQGKEGFLLFPILQDVRSEGT
24769|c0_g3_i1  AAPDIEICLISDIMSNPSDMKNPLKTAFDPELFNESLQPEKDKEGFTLYPIVEDVRSEGT
                                                                            

18680|c0_g1_i3  --------------------------FLILAIKVSYNIMNQSSMAELGFKPLGTDL-PGC
20499|c1_g1_i2  VTLNSSDPH---------------------------------------------------
22292|c0_g1_i3  VSIRSDSGLDDPIIQPNYLSNPKDVEVLVDAIKKTYQVMNQSSMLELGIRPLDINL-TAC
22292|c0_g1_i4  VSIRSDSGLDDPIIQPNYLSNPKDVEVLVDAIKKTYQVMNQSSMLELGIRPLDINL-TAC
22427|c0_g1_i1  VTIRSNDPHDHPIIDPNFFADERDLKNLIEGYRLAEKFINTTDFIENKFR-IATLV-EEC
23793|c0_g1_i1  LKLRSRNPHDHPLINPRFLTHDDDKAVLAQGIQFAHKIVVTKGFQRYNPKPWFFGLGTDC
24241|c0_g1_i1  ISLASSDIHDYPIIEPNSFDDPSDMDVLLEATRVIFDLMNTKAFQAFGATYHGRKY-PHC
24353|c1_g2_i1  ------------------------------------------------------------
24353|c1_g2_i2  MTIQSADPNVDPIIQPNYLVEDHDVEILVEAQKIIYKLMNQSSF----------------
24353|c1_g2_i3  MTIQSADPNVDPIIQPNYLVEDHDVEILVEAQKIIYKLMNQSSF----------------
24769|c0_g2_i1  ITLKSSDPHDPPLIDMKYLKDPRDAKLLLEGIKLSFDIANTAAYQRYGTRFYPKPL-KAC
24769|c0_g3_i1  IKLRSSDPHDPPIIDMKYLSDPRDATLMLEAIKLIFNIANTNEYQKYGARFYPKPL-KAC
                                                                            

18680|c0_g1_i3  DKF-----TQ-YSDD--YFRCQIRSYTSSFLHAVGTCKMGPKNDSMAVVDNRLRVYGVKN
20499|c1_g1_i2  ------------------------------------------------------------
22292|c0_g1_i3  QQF-----TQ-YSDD--YFRCQIRNYSALVFHPLGTCKMGPSTDPMAVVDNRLRVYGAKK
22292|c0_g1_i4  QQF-----TQ-YSDD--YFRCQIRNYSALVFHPLGTCKMGPSTDPMAVVDNRLRVYGAKK
22427|c0_g1_i1  SQY-----EDKDSDE--AIACILKYTSLNKWCGCCTNKMGSETDSMAVVDHRLRVHGVKK
23793|c0_g1_i1  SDLIRRHRTKRLSDQYHYYFCIMHFLTSSGYHPAGTCKMGPWTDKMAVVNSELKVNGIKH
24241|c0_g1_i1  SEH-----KNQFSEE--YWRCVIKYYSYGFHHPVGTCKMGPNTDPMAVVDPHLK------
24353|c1_g2_i1  ------------------------------------------------------------
24353|c1_g2_i2  ------------------------------------------------------------
24353|c1_g2_i3  ------------------------------------------------------------
24769|c0_g2_i1  SDH-----EF-LSDD--YWYCAMKYLTQGTWHQVGACEMGPETDPLAVVDSKLKVHGLQS
24769|c0_g3_i1  SDH-----QF-LSDD--YWYCAMKYLTQGTWHQVGACEMGPETDPLAVVDSKLKVHGL--
                                                                            

18680|c0_g1_i3  LRVVDTSVFPQIPSAHTMLPAIMVGEKAAVMIAEDNK------FEIN-------------
20499|c1_g1_i2  ------------------------------------------------------------
22292|c0_g1_i3  ---------------PSSCGCIYISKYSV--------------YTYNITLYNDCRKGCCY
22292|c0_g1_i4  ---------------PSSCGCIYISKYSV--------------YTYNITLYNDCRKGCCY
22427|c0_g1_i1  LRIVDASVIPQQNSGTPGTTTIMIAEKAAHMIIEDNQ-----------------------
23793|c0_g1_i1  LRVADASIMPNVVAAHTNIACVMIGEKLSDMIKKEWGDPVDPLPEFNPKPTE--------
24241|c0_g1_i1  ------------------------------------------------------------
24353|c1_g2_i1  ------------------------------------------------------------
24353|c1_g2_i2  ------------------------------------------------------------
24353|c1_g2_i3  ------------------------------------------------------------
24769|c0_g2_i1  LRVIDSSIMPTVTRGHTNSPSIMIGEKGSDFIKEEWN--LASKHEHE-------------
24769|c0_g3_i1  ------------------------------------------------------------
                                                                            

18680|c0_g1_i3  --
20499|c1_g1_i2  --
22292|c0_g1_i3  DR
22292|c0_g1_i4  DR
22427|c0_g1_i1  --
23793|c0_g1_i1  --
24241|c0_g1_i1  --
24353|c1_g2_i1  --
24353|c1_g2_i2  --
24353|c1_g2_i3  --
24769|c0_g2_i1  EL
24769|c0_g3_i1  --
                  

LDLA
CLUSTAL format alignment by MAFFT L-INS-i (v7.304b)


16285|c0_g1_i1  --------------MKGLFVIVL----NLL-FQ-----VRIYKA-----------QKSQV
16784|c0_g1_i1  --------------MDFLTVIVL----ALV-FQ-----CQMSSSSVDVKVQSRDTKKTQA
18693|c0_g1_i1  --------------MNMFIFLNF---IALL-VSF---------------------VCCEI
18693|c0_g2_i1  --------------MNMFIFLNF---IALL-VSF---------------------VCCEI
18707|c0_g1_i1  --------------MKMFTSICL---VALF-ISY---------------------VHCEI
18753|c0_g2_i1  MDIILYIIRKMQHYTLGFTVLFL---RTLL----------------SA-VHSQHLTTREI
19024|c0_g2_i1  --------------MKIFSFLIS----ALV-FHFTLC-VNLFDR-----------STSQV
19364|c1_g1_i1  -----------MLYLCGFSVLLL---TSLLNFA-------VSNQSLAA-EYSHHVSKREI
19970|c0_g1_i2  --------------MHTFSIFIL----ALLPFL-----LSAY-------------DKTQV
20240|c0_g1_i1  M--------KVIFHLLVFGSVFV---CNFLSVAAAKC---GYDKVKE--EQSLNFVEGSL
20240|c0_g1_i2  M--------KVIFHLLVFGSVFV---CNFLSVAAAKC---GYDKVKE--EQFLNLVEGSL
23314|c2_g1_i1  --------------MKLIVLVHI----VLM-FQ-----CLVTEEETE--------FMTQI
23314|c2_g2_i1  --------------MKLIVLVHI----VLM-FQ-----CLVTEE------------VTQI
23314|c2_g3_i1  --------------MKLIVLVHI----VLM-FQ-----CLVTKEETE--------FMTQI
23314|c2_g4_i1  --------------MKLIVLVHI----VLM-FQ-----CIVTEE------------VTQI
23314|c2_g5_i1  --------------MKLIVLVHI----VLM-FQ-----CFVTKEETE--------FMTQI
23314|c2_g6_i1  --------------MKLIVLVHI----VLM-FH-----CIVTEE------------VTQI
23314|c2_g7_i1  --------------MKLIVLVHI----VLM-FQ-----CFVTKEETE--------FMTQI
23419|c0_g16_i1 ----------MNYRTMMFRLVLLLVISSLV-SANLSS-VDVNEYSSN--PLHRLKRHSDV
23419|c0_g16_i2 ----------MNYRMMMFSLVLLLFISNLI-SANLSSVMEMNEFSSN--PLHRLKRHSDV
23419|c0_g5_i1  ---------------MIFTLPLLLFISSLV-SANLSS-LQVNEFSSN--HLHRIKRHSDV
23419|c0_g6_i1  ----------MNYRTMMFRLVLLLVISSLV-SANLYS-LDVNEYSSN--PLHRLKRHSDV
23419|c0_g7_i1  ---------------MIFTLPLLLFISSLV-SATLSS-LQVNEFSSN--HLHRIKRHSDV
23529|c0_g14_i1 --------------MKVLSLIIIGF-SAMV-TVQSKP-KLVFDN-----------ALTEV
23529|c0_g17_i1 --------------MKVLSLIIIGF-SAMV-TVQSKP-DLVFDN-----------AVTEV
23529|c0_g1_i1  --------------MKVLSL-IIGF-SAMV-TVQSKP-KLVFDN-----------ALTEV
23529|c0_g4_i1  --------------MKVLSL-IIGF-SAIL-IAESKP-DLVFDN-----------AVTEV
28335|c0_g1_i1  M-------IEITSEMNYFSVIVL----SLL-FL-----SEIYNA-----------QKSQV
                                 :          :.                            . 

16285|c0_g1_i1  QM-FGCKGSEPFTCEGVHGVTCLSPFVLCDDKPDCLDGFDESQCPKSEAGNA--------
16784|c0_g1_i1  QL-FMCKGSEPFVCEGVQGVSCLQPHVICDGKPDCLDGYDENECGQMLGSDD--------
18693|c0_g1_i1  SI-RGCEYSTPILCRGTYGETCLSPRDICDGKPNCLDGSDEDRKECYKRSAYTYQV-WHS
18693|c0_g2_i1  SI-RGCEYSTPILCRGTYGETCLSPRDICDGKADCLDG----------------------
18707|c0_g1_i1  SI-RGCESDKPILCRGTYGETCLNLRNICDDKADCLDGSDEKQEECDKRISDTFTD-WHA
18753|c0_g2_i1  QL-YACGSEKSFSCEGVHGKVCYGGKEICDGKPDCIDAKDENDETCYRDRLKNMKTNMDE
19024|c0_g2_i1  QM-FECKGSEPLACEGVQGVKCLNLYSFLDGKPDCLDGFDEIYPITPKLQLDL-------
19364|c1_g1_i1  QL-YVCASEKPSTCEGVHGKICYGGMETCDGKPDCIDAEDEKDEICYTRRLEKIRDNLNS
19970|c0_g1_i2  QL-FRCKGTEPFVCEGVQGLACYSPFSVCDGKPDCLDGDDERSCTPTVRN----------
20240|c0_g1_i1  ELPEACDWEAPFQCITPHNRKCISTDNFCDLVADCLDGSDEADCRPQGYGDFFPRL----
20240|c0_g1_i2  ELPEACDWEAPFQCITPHNRKCISTDNFCDLVADCLDGSDEADCRPQGYGDFFPLL----
23314|c2_g1_i1  QM-FPCRGSEPYMCEGVQGVTCYGIFSVCDGKPDCLDGQDEHNCTGYNDKLD--------
23314|c2_g2_i1  QI-IPCKGSEPYMCEGVQGVICYGIFSVCDGKPDCLDGQDEHNCTGYNDKLD--------
23314|c2_g3_i1  QM-FPCRGSEPYMCEGVQGVICYGIFSVCDGKPDCLDGQDEHNCTGYNDKLD--------
23314|c2_g4_i1  QI-IPCKGSEPYMCEGVQGVICYGIFSVCDGKPDCLDGQDEHNCTGYNDKLD--------
23314|c2_g5_i1  QI-LPCKGSEKFTCEGVHGVTCYGISSLCDGKPDCLDGQDEHNCTGYNDKLD--------
23314|c2_g6_i1  QL-IPCKGSEPYMCEGVQGVICYGIFSVCDGKPDCLDGQDEHNCTGYNDKLD--------
23314|c2_g7_i1  QM-FPCRGSEPYMCEGVQGVTCYGIFSVCDGKPDCLDGQDEHNCTGYNDKLD--------
23419|c0_g16_i1 PIGTTCPLDYPLQCRGVHGTHCYAFDSECDLKADCLDGVDESGCWEAKLH----------
23419|c0_g16_i2 PIGTTCPLDYPLQCRGVHGTHCYAFDSECDLKADCLDGVDESGCWEAKLH----------
23419|c0_g5_i1  PIGTTCPLDYPLQCRGVHGTHCYAFDS---------------------------------
23419|c0_g6_i1  PIGTTCPLDYPLQCRGVHGTHCYAFDSECDLKADCLDGVDESGCWEAKLHHE--------
23419|c0_g7_i1  PIGTTCPLDYPLQCRG--------------------------------------------
23529|c0_g14_i1 LV-HECPGDKPIACEGVHGVKCVNPFV---------------------------------
23529|c0_g17_i1 LV-HECPGDKPIACEGVHGVKCVNPFVLCDKKPDC-------------------------
23529|c0_g1_i1  LV-HECPGDKPIACEGVHGVKCVNPFVLCDKKPDCINGYDEIAHCFWETNFTIDNS----
23529|c0_g4_i1  LV-HECPGDKPIACEGVHGVKCVNPFV---------------------------------
28335|c0_g1_i1  KM-FSCKGSEPYNCEGVQGVICYGPFALCDGKPDCLDGLDESQCGTSEAVNN--------
                 :   *       *                                              

16285|c0_g1_i1  ----------------FHLVNLTSI-----ENYEDFHDIILP------------------
16784|c0_g1_i1  ----------------FDFKGLSPL-----DTYKDLNDMIIP------------------
18693|c0_g1_i1  YLHSSSILE-TSQYVCRLFVNKRHIC---DAGNRYREQFLVPLKALAESNNFTT------
18693|c0_g2_i1  ------------------------------------------------------------
18707|c0_g1_i1  YLHRKTTPEPTAQYVCKLFTNVDGLC---SAHEKYSEQFIVPLRAMAQSNNFET------
18753|c0_g2_i1  WINKND----FGKELICSILSLSTFCDSPTRQQKNLNIIWNK---LTENARLDIPAFWK-
19024|c0_g2_i1  ----------------FKMEYFKGV-----QSFRDFNDVIIP------------------
19364|c1_g1_i1  WTNKNI----LGKELICTILSAPVFCDSKT-SENNLKTIWLK---LTQNNRLNIPNYWQ-
19970|c0_g1_i2  -------------------VNIPSFN---TRNLKDYNTNILP------------------
20240|c0_g1_i1  -------------GVTIKVFPFLTFAYP-SFSKWDVHQFIEQ---APVDENYNIGNPWRG
20240|c0_g1_i2  -------------SVKTEVFRFLTFAYSGTFTNWDVHQFIDQ---APVDENYNIGNPWRG
23314|c2_g1_i1  -----------------HLVEFPSI-----ESLPTFKKIFLP------------------
23314|c2_g2_i1  -----------------HLVEFPSI-----ESLPTFKKIFLP------------------
23314|c2_g3_i1  -----------------HLVEFPSI-----ESLPTFKKIFLP------------------
23314|c2_g4_i1  -----------------HLVEFPSI-----ESLPTFKKIFLP------------------
23314|c2_g5_i1  -----------------HLVEFPSI-----ESLPTFKKIFLP------------------
23314|c2_g6_i1  -----------------HLVEFPSI-----ESLPTFKKIFLP------------------
23314|c2_g7_i1  -----------------HLVEFPSI-----ESLPTFKKIFLP------------------
23419|c0_g16_i1 ------------------------------------------------------------
23419|c0_g16_i2 ------------------------------------------------------------
23419|c0_g5_i1  ------------------------------------------------------------
23419|c0_g6_i1  -----------------------------DKIRNQLDDILQPL--------------YEG
23419|c0_g7_i1  ------------------------------------------------------------
23529|c0_g14_i1 ------------------------------------------------------------
23529|c0_g17_i1 ------------------------------------------------------------
23529|c0_g1_i1  ----------------FTTPETRSS-----KDKADFQRQVLP------------------
23529|c0_g4_i1  ------------------------------------------------------------
28335|c0_g1_i1  ----------------ITLAD---------------------------------------
                                                                            

16285|c0_g1_i1  -----------------------NL-------VLLHADFS---------------DHRFN
16784|c0_g1_i1  -----------------------NL-------VMLLKDFS---------------DHRYN
18693|c0_g1_i1  --FVHKAKTNDIPITIDETTVKKNIYR-----MMMVLQFD---------------PTKKG
18693|c0_g2_i1  ------------------------------------------------------------
18707|c0_g1_i1  --YVNTLKKATPPIRIDEHTVKKNMYR-----MMMVLQFN---------------PSKKG
18753|c0_g2_i1  --FLKTA----------------NLDKEKTA-TLSDLDFEDGESFFTDMFWLFNYDTEYD
19024|c0_g2_i1  -----------------------NL-------VMLRADFI---------------DHRYN
19364|c1_g1_i1  --YLRNA----------------NLLRRQDAPRLTEVQYTKAEQLFTDMFWLFNYDTEYD
19970|c0_g1_i2  -----------------------NL-------VMLQADFT---------------D----
20240|c0_g1_i1  NGFFYDYQMSP----VINYTF-RNL-------VPIHKAFY---------------D-QPG
20240|c0_g1_i2  NGFFYDYQMSP----VINYTF-RNL-------VPIHKAFY---------------D-QPG
23314|c2_g1_i1  -----------------------NL-------IMLHLDYK---------------DLRYN
23314|c2_g2_i1  -----------------------NL-------IMLHLDYK---------------DLRYN
23314|c2_g3_i1  -----------------------NL-------IMLHLDYK---------------DLRYN
23314|c2_g4_i1  -----------------------NL-------IMLHLDYK---------------DLRYN
23314|c2_g5_i1  -----------------------NL-------IMLHLDYK---------------DLRYN
23314|c2_g6_i1  -----------------------NL-------IMLHLDYK---------------DLRYN
23314|c2_g7_i1  -----------------------NL-------IMLHLDYK---------------DLRYN
23419|c0_g16_i1 ------------------------------------------------------------
23419|c0_g16_i2 ------------------------------------------------------------
23419|c0_g5_i1  ------------------------------------------------------------
23419|c0_g6_i1  VGVVAEHRRA------VD--------------ALMNSNIE---------------DKVIN
23419|c0_g7_i1  ------------------------------------------------------------
23529|c0_g14_i1 ------------------------------------------------------------
23529|c0_g17_i1 ------------------------------------------------------------
23529|c0_g1_i1  -----------------------NL-----------------------------------
23529|c0_g4_i1  ------------------------------------------------------------
28335|c0_g1_i1  ------------------------------------------------------------
                                                                            

16285|c0_g1_i1  FMTAYLATLVEPIGPGDMQTLLKWQE----GSPMYNLISAVSSNIN-----IFERKLKEG
16784|c0_g1_i1  FLAAYLMTLINPI-PERSESRFYSKN----GINWF--IEKITTNMK-----AIEVKFKTG
18693|c0_g1_i1  IFTAYERSLRTAL-----------------GPDFSYKSDKHKEETSMYFHQIVLNMIKNG
18693|c0_g2_i1  ------------------------------------------------------------
18707|c0_g1_i1  IFTAYERSLRNAL-----------------GPDPYYQHDDVKRDTSMFFYQTVFGMVKNG
18753|c0_g2_i1  VLTPFVAERVSTV---------------LRGVDRFNVYDKMVNLMKI-LQELILVLIRKG
19024|c0_g2_i1  FLTAYLATLIDPI-EETDETKKMSAEFWGMPFELFKFVVAVETNLTY---HYLDNLLKEG
19364|c1_g1_i1  VLTPFVAERVSDI---------------LKGVPTANVHDTIVNLMKI-LTELFHVLIRKG
19970|c0_g1_i2  ------------------------------------------------------------
20240|c0_g1_i1  VMAAYMISLSKAY--------------EVPGPYGFDDFSHVVLLTRY-LNEAINKLIFRA
20240|c0_g1_i2  VMAAYMISLSKAY--------------EVPGPYGFDDFSHVVLLTRY-LNEAINKLIFRA
23314|c2_g1_i1  FLEA--------------------------------------------------------
23314|c2_g2_i1  FLEA--------------------------------------------------------
23314|c2_g3_i1  FLEA--------------------------------------------------------
23314|c2_g4_i1  FLEA--------------------------------------------------------
23314|c2_g5_i1  FLEA--------------------------------------------------------
23314|c2_g6_i1  FLEA--------------------------------------------------------
23314|c2_g7_i1  FLEA--------------------------------------------------------
23419|c0_g16_i1 ------------------------------------------------------------
23419|c0_g16_i2 ------------------------------------------------------------
23419|c0_g5_i1  ------------------------------------------------------------
23419|c0_g6_i1  LYLTSLAKAAKKEGKIDTGRILNSLRAVYKNFEKYNIYQRHLMKIA--------------
23419|c0_g7_i1  ------------------------------------------------------------
23529|c0_g14_i1 ------------------------------------------------------------
23529|c0_g17_i1 ------------------------------------------------------------
23529|c0_g1_i1  ------------------------------------------------------------
23529|c0_g4_i1  ------------------------------------------------------------
28335|c0_g1_i1  ------------------------------------------------------------
                                                                            

16285|c0_g1_i1  IVDLN----
16784|c0_g1_i1  ILDL-----
18693|c0_g1_i1  FLSMPSSP-
18693|c0_g2_i1  ---------
18707|c0_g1_i1  ILSEKSSPF
18753|c0_g2_i1  FLDAF----
19024|c0_g2_i1  LLNLD----
19364|c1_g1_i1  FLDAV----
19970|c0_g1_i2  ---------
20240|c0_g1_i1  EKYQVPYYM
20240|c0_g1_i2  EKYQVPYYM
23314|c2_g1_i1  ---------
23314|c2_g2_i1  ---------
23314|c2_g3_i1  ---------
23314|c2_g4_i1  ---------
23314|c2_g5_i1  ---------
23314|c2_g6_i1  ---------
23314|c2_g7_i1  ---------
23419|c0_g16_i1 ---------
23419|c0_g16_i2 ---------
23419|c0_g5_i1  ---------
23419|c0_g6_i1  ---------
23419|c0_g7_i1  ---------
23529|c0_g14_i1 ---------
23529|c0_g17_i1 ---------
23529|c0_g1_i1  ---------
23529|c0_g4_i1  ---------
28335|c0_g1_i1  ---------
                         

M12A
CLUSTAL format alignment by MAFFT L-INS-i (v7.304b)


19522|c0_g4_i1  MKLLL------LAILTSHVLAAKIPRSQRVQWRSNLEPRSIVQRFLDLVEYYGTEYGTDD
19522|c0_g4_i2  MKLLL------LAILTSHVLAAKIPRSQRVQWRSNLEPRSIVQRFLDLVEYYGTEYGTDD
27662|c0_g1_i1  MNKLLTPIFLVLVVLSSGYVQETLARSI--------------------------------
                *: **      *.:*:*  :  .:.**                                 

19522|c0_g4_i1  EEIKAHPEEAREYDIGLKEKIVEGDMIITEEQDEMTREIVSTRKALNNDKYFWPQGRVPY
19522|c0_g4_i2  EEIKAHPEEAREYDIGLKEKIVEGDMIITEEQDEMTREIVSTRKALNNDKYFWPQGRVPY
27662|c0_g1_i1  ------------WNVNVSEILLPGQG--NNREHVLFEDTIQGRTALKTG--LWPAGIVPY
                            :::.:.* :: *:   .:.:. : .: :. *.**:..  :** * ***

19522|c0_g4_i1  AIDPT-SEGDQPVIEQAIRMWEENTCLTFTKVDRGSKGPHVFFAKKNGCTSHVGRVAESH
19522|c0_g4_i2  AIDPT-SEGDQPVIEQAIRMWEENTCLTFTKVDRGSKGPHVFFAKKNGCTSHVGRVAESH
27662|c0_g1_i1  KIDTAFIEEEIEMIQNAIAYIEKVSCIKFKSWTPEDKN-YLFIRDLQHCISYVGFQGGVQ
                 **.:  * :  :*::**   *: :*:.*..    .*. ::*: . : * *:**  .  :

19522|c0_g4_i1  PNGQQISIGPGCATPGIVAHEIGHAIGFYHEQSRTDRDNFIVVVDENIIDRHKSNFD--I
19522|c0_g4_i2  PNGQQISIGPGCATPGIVAHEIGHAIGFYHEQSRTDRDNFIVVVDENIIDRHKSNFD--I
27662|c0_g1_i1  VLSLSVRF---CMHHEIILHELMHALGFIHEHSRDDRDEYVEIQFDNIIPEYKENFKKYM
                  . .: :   *    *: **: **:** **:** ***::: :  :*** .:*.**.  :

19522|c0_g4_i1  RTNTNNQNVPYDLKSVMHYGPTAFSKNGKN-TIVTRNPFRQFDIGQRRELSFYDIKLANI
19522|c0_g4_i2  RTNTNNQNVPYDLKSVMHYGPTAFSKNGKN-TIVTRNPFRQFDIGQRRELSFYDIKLANI
27662|c0_g1_i1  PEEIDHLGENYDYNSIMHYDQFAYAMDRKKPTIIAKDPSANLD--PKKNLSPADIRKLNK
                  : :: .  ** :*:***.  *:: : *: **::::*  ::*   :::**  **:  * 

19522|c0_g4_i1  LYKCNKHCSSRLVCYNDGFVDKNCQCRCPRNYAGKRCEY------LASGITITKSGTITT
19522|c0_g4_i2  LYKCNDRCSSRLTC-NQGFVDKNCRCRCPPNYRGTRCEYSQFSESSECEFTITRSGIITT
27662|c0_g1_i1  FYKC--------------------------------------------------------
                :***                                                        

19522|c0_g4_i1  PNFPSNYPKDSRCIWRILAPKKSMKVKVTFEEFDLIQPWSGSNYMKACWGDRVEVRTNDI
19522|c0_g4_i2  PNYPSNYPRNSRCVWRIRAPRRWMHVEVTFEDFDL---RPRVNNDTACRSDRVEVRTDDI
27662|c0_g1_i1  ------------------------------------------------------------
                                                                            

19522|c0_g4_i1  YKGETYCGNALKGK
19522|c0_g4_i2  YKGEMYCDKDLRGK
27662|c0_g1_i1  --------------
                              

PLA2
CLUSTAL format alignment by MAFFT L-INS-i (v7.304b)


19781|c0_g3_i1  M-------------------NYFLINVFYFMLIWNLNVGQYRSLANFYSVVKKLTGRYPF
19940|c0_g1_i1  MRKFSIQYSYSLISALIFVLCLLLPDSHHTLSN---DSRQRRNIFEFGIMVGELTQRLPF
20511|c0_g1_i1  M-------SNKLLYFWWLFMVTMISCVNLCCPNTLHNFRRKRSLINLMNEVNAIAPRNAL
20889|c1_g1_i1  M-------SPK-------FLLIFIIAVWSCAAVIEALFIQPRSLANFFFMTLYAAKRKPQ
20889|c1_g1_i2  M-------SPK-------FLLIFIIAVWSCAAVIEALFIQPRSLANFFFMTLYAAKRKPQ
20889|c1_g2_i1  M-------SPK-------FLFFSIVAVWSYAAAVEALFIQPRSLANFFFMTLYAAKRKPQ
36549|c0_g1_i1  M------MSRQLLACLILLMCLFVIPPYTFAAF---------TLIQFKEMTEYITGRFAL
                *                      :                  .: ::   .   : * . 

19781|c0_g3_i1  DYNNYGNWCGFGGSGEPVDDIDNCCKNHDLCYIKLNHKECSRY-FNLGVYFVSYKWEETE
19940|c0_g1_i1  DFNNYGNYCGFGGQGVPVDEIDKCCQTHDNCYDDISE-DCAHHLGTIGIVIQEYKF--VI
20511|c0_g1_i1  TYIDYGNYCGPGGNGGIVDGIDECCEVHDKCYGTRDNFECKDY--IRNLLFIGYDW--DL
20889|c1_g1_i1  EYDGYGNYCGLGGKGTPVDSIDRCCQVHDECYGTVGENECGDY--RRNVKFIDYDW--YM
20889|c1_g1_i2  EYDGYGNYCGLGGKGTPVDSIDRCCQVHDECYGTVGENECGDY--RRNVKFIDYDW--YM
20889|c1_g2_i1  EYDGYGNYCGLGGRGTPVDSIDRCCQIHDECYTTVNKNECGSY--KRNVKFIDYDW--YM
36549|c0_g1_i1  DYVNYGNYCGLGGSGEPVDQIDRCCQQHDTCYESVGSDECKNK--TLPVKVQGYKFE-KL
                 : .***:** ** *  ** **.**: ** **   .  :*        : .  *.:    

19781|c0_g3_i1  EGKSISCDTNTELCSRGICECDKAAALCFARYEYN------------
19940|c0_g1_i1  RDKRISCLKDKSECSMKICLCDKEIAECLAQHIDKYDSKYKRLL---
20511|c0_g1_i1  KNGQISCDQGQESCPRAICKCDKALAECFAQRDWSFNSKNKRWFGWI
20889|c1_g1_i1  EGTEIVCDPKDVACSRAICKCDKDIVDCFNEKDDDYNPEYNKAFG--
20889|c1_g1_i2  EGTEIVCDPKDVACSRAICKCDKDIVECFNKNDEDYNPEHN------
20889|c1_g2_i1  EGIEIICDPKDKPCGRAICKCDKDIVECFNKNDKDYNPEHNKVFG--
36549|c0_g1_i1  RNRNVSCE---------------------------------------
                ..  : *                                        

pM12A
CLUSTAL format alignment by MAFFT L-INS-i (v7.304b)


15609|c0_g1_i1  --------------------------------MLILLVKSLFILSWAETSL-SASAGFEL
17723|c0_g1_i1  M--------------REY---------LVNMKSMPTL-----WLSIFQLIT-FA----SG
20169|c0_g1_i1  MCLRNLMKYHSHKNQAESTTLWAFTNSLARNMYQIRL-----WLFLLSLFF---------
21550|c0_g2_i1  --------------------------------MLILLV----FLFWLNISF-SASE--EL
22071|c0_g1_i1  --------------------------------MTTGLSIF--FLCLF-----------LR
22258|c0_g1_i1  M----------------------------SFKMEFAL-----WLLAYQLITAYA----SG
2263|c0_g1_i1   ---------------------------------------M--FLCLF-----------FL
22816|c0_g1_i1  --------------------------------MDFII------LILYQLIV-QA----TG
23612|c0_g1_i1  M--------------AEMDK------------IMFSLPLN-VFFINFSLCC-------LI
23612|c0_g1_i2  M--------------AEMDK------------IMFSLPLN-VFFIVFSLCC-------LI
23756|c1_g1_i1  --------------------------------MTVGLNIL--FLCLLV----------FV
23770|c4_g1_i1  --------------------------------MMILILIA-RFLLMQNSAV-QG----QQ
24122|c1_g2_i2  --------------------------------MEFTL-----WLILYQLVA-NV----AG
24122|c1_g2_i3  --------------------------------MEFTP-----WIILSQLMA-YV----AG
24122|c1_g2_i4  --------------------------------MEFTP-----WIILSQLMA-YV----AG
24122|c1_g2_i5  --------------------------------MEFTL-----WLILYQLVA-NV----VG
24398|c1_g1_i1  --------------------------------MEFVF-----WLLLCQTVV-SA----IK
24398|c1_g1_i2  --------------------------------MEFVF-----WLLLYQTVV-SA----NN
24398|c1_g1_i3  --------------------------------MEFVF-----WLLLYQTVV-SA----NN
24398|c1_g1_i4  --------------------------------MEFVF-----WLLLCQTVV-SA----IK
24398|c1_g1_i5  --------------------------------MEFVF-----WLLLYQTVV-SA----NN
24398|c1_g1_i6  --------------------------------MEFVF-----WLLLCQTVV-SA----IK
24398|c1_g1_i7  --------------------------------MEFVF-----WLLLCQTVV-SA----IK
24398|c1_g1_i8  --------------------------------MEFIF-----WLLLCQRVV-SA----VD
24398|c1_g1_i9  --------------------------------MEFIF-----WLLLCQRVV-SA----VD
                                                           :                

15609|c0_g1_i1  SVDSKDPHIKACPSLTIDKE-IRIASPLYSA-YPPYFNCYYEIQAPAGKRIKLHFTEFTL
17723|c0_g1_i1  EVLINDPNIIACPEYSIVKN-STISSPLFPG-YYPNFTCEYNIQSPRDRYVVIKFEEFSF
20169|c0_g1_i1  --LIEGSPEFQCPEHQIKESGVKIQSPLYPK-FPSKFRCWYNISGPQDQLVVVNFQQFDF
21550|c0_g2_i1  SVHSKYNEIKACPSLTIEKE-IPIASPLYPE-YPPYFYCYYEIKAPEGKRVLLYFKNFNM
22071|c0_g1_i1  PLFAETEIQHFCPEYVITTE-QYLETPSHPK-YLPFVRCWYNISAPENNIAVVSFTNFDL
22258|c0_g1_i1  PVLRNDREMIACPQYSIMKN-STISSPLFPE-YHPNFYCEYHIQAPPDRYIHISFSVFEF
2263|c0_g1_i1   PLFAEREIQYFCPEYVVTNE-QYLKTPSYPK-YFPLVRCWYNISAPKDFVAVVSFKDFDL
22816|c0_g1_i1  QVLRNDPSVVACPQYTIVTN-TTISSPLFPE-YHPNFYCEYHIQAHPDRYISIKFNVFEF
23612|c0_g1_i1  SLSQGAGTPLECPDSIITEA-TTIRSPLYQEGYFSNFRCWYNITAPGKKRIKVKFTEFSL
23612|c0_g1_i2  SLSQGAGTPLECPDSIITEA-TTIRSPLYQEGYFSNFRCWYNITAPGKKRIKVKFTEFSL
23756|c1_g1_i1  PLFEATEIQYFCPEYVVRTP-QQLKTPSYPQ-YTPFVRCWYNISAPEDHVAVVTFDNFDF
23770|c4_g1_i1  TVTKDDPTYLACPGFSITEE-RKIASPLHPE-YPPNFYCEYNIQAPKDRYVVIEFEQFSF
24122|c1_g2_i2  QVLKNDLNVIACPEYSIIKN-TTISSPLYPE-YHPNFYCEYAIQAPRDRYVKIHFEEFDF
24122|c1_g2_i3  EILRNDHDVIACPQYSIGTN-STISSPLYPE-YHPNFYCEYQIQAPKDRYTVIHFEVFDF
24122|c1_g2_i4  EILRNDHDVIACPQYSIGTN-STISSPLYPE-YHPNFYCEYQIQAPKDRYTVIHFEVFDF
24122|c1_g2_i5  QILRNDRNVIACPQYSIIKN-STISSPLYPE-YHPNFYCEYAIQAPRDRYVKIHFEEFDF
24398|c1_g1_i1  PVLRNDPTILACPQNSIVKN-STISSPLYPE-YHPNFFCEYHIQPPSDRYVVIKFEEFDF
24398|c1_g1_i2  PVLRNDPNIIACPQYSILQN-STISSPLYPE-YHPNFFCEYHIQPPSDRYVVIKFEEFDF
24398|c1_g1_i3  PVLRNDPNIIACPQYSILQN-STISSPLYPE-YHPNFFCEYHIQPPSDRYVVIKFEEFDF
24398|c1_g1_i4  PVLRNDPTILACPQNSIVKN-STISSPLYPE-YHPNFFCEYHIQPPSDRYVVIKFEEFDF
24398|c1_g1_i5  PVLRNDPNIIACPQYSILQN-STISSPLYPE-YHPNFFCEYHIQPPSDRYVVIKFEEFDF
24398|c1_g1_i6  PVLRNDPTILACPQNSIVKN-STISSPLYPE-YHPNFFCEYHIQPPSDRYVVIKFEEFDF
24398|c1_g1_i7  PVLRNDPTILACPQNSIVKN-STISSPLYPE-YHPNFFCEYHIQPPSDRYVVIKFEEFDF
24398|c1_g1_i8  PVLRNDLNILACPQNSILEN-TTISSPLYPE-YHPNFFCEYHIQAPSDRYIDIKFEEFDF
24398|c1_g1_i9  PVLRNDLNILACPQNSILEN-TTISSPLYPE-YHPNFFCEYHIQAPSDRYIDIKFEEFDF
                           **   :      : :* .   : . . * * *         : *  * :

15609|c0_g1_i1  PLRSKV--LAKGEARYINLCEKNFLEIRAKNFSH-EGIRYCGQELNGKKIFSEMSS-LYL
17723|c0_g1_i1  PKREKAR-RAINYEKIFPRCLTDFVEISDEKGYV-NKFRYCGEELKNKEFVSRKTS-VKL
20169|c0_g1_i1  PERLNL--TKANYGTIFEDCAVNYLQMWTPESGD-KSIKFCGKELNGSSLIANGS--MNL
21550|c0_g2_i1  PSRSNV--LAKSEGQYAFLCENNFLEIRAKNVSH-KGIRYCGKELHKQWIISEMSS-LYL
22071|c0_g1_i1  PFPEETA-AANKQNIKYLDCRTDYVEIYTGVG---AGRRFCGQELKETKIYSETGK-IEF
22258|c0_g1_i1  PDRRSAR-RGINFEKIFPRCLDDFLEISDDYNYV-NRFRYCGTELQNKEFITPKRS-VKL
2263|c0_g1_i1   PLPEVIG-ATNIQIIKYQDCRTDYIEIYTGIG---AGSRFCGQELKDTKIYSETG-----
22816|c0_g1_i1  PKRKKVR-RGINYEKVFPQCLDDFIEISDDQQFI-NRFRYCGKELRNKAFISSRRS-VKL
23612|c0_g1_i1  PPSRVS--EHVNYHMSDEGCQTDFVQWWENANAIGDTGRFCGNELHQKTFETVGSE-LNM
23612|c0_g1_i2  PPSRVS--EHVNYHMSDEGCQTDFVQWWENANAIGDTGRFCGNELHQKSFETVGSE-MNM
23756|c1_g1_i1  PFPEMTG-VANVRNTVYKECRTDYIEIYTGVG---AGSRFCGQELKNTKIFSETGK-LEF
23770|c4_g1_i1  PQRSQAR-RGINYERIYPRCEKDFVEISDDYEYI-NRFRYCGTELNNKKFESQGSS-VKL
24122|c1_g2_i2  PKRRGSRTNNINYVTKFARCIDDFVEISDDEKYI-NKFRYCGQELKNKDFVSQKRS-VKL
24122|c1_g2_i3  PKRRDYTTANINYKVKYESCVDDFVEISDDEQYV-NKFRYCEQELQNKEFVSHKRS-VKL
24122|c1_g2_i4  PKRRDYTTANINYKVKYESCVDDFVEISDDEQYV-NKFRYCEQELQNKEFVSHKRS-VKL
24122|c1_g2_i5  PKRRGSRTNNINYVTKFARCIDDFVEISDDEKYK-NKFRYCGQELKNKDFVSQKRS-VKL
24398|c1_g1_i1  PNRRRAR-RGINYENIFPRCVDDFLEISDDEEYV-NKFRYCGRELRNKEFVSRQRSAVKL
24398|c1_g1_i2  PNRRRAR-RGINYENIFPRCVDDFLEISDDEEYV-NKFRYCGRELRNKEFVSRQRSAVKL
24398|c1_g1_i3  PNRRRAR-RGINYENIFPRCVDDFLEISDDEEYV-NKFRYCGRELRNKEFVSRQRSAVKL
24398|c1_g1_i4  PNRRRAR-RGINYEKIFPRCIDDFLEISDDEEFI-NKFRYCGKELKNKEFVSRQRSAVKL
24398|c1_g1_i5  PNRRRAR-RGINYEKIFPRCIDDFLEISDDEEFI-NKFRYCGKELKNKEFVSRQRSAVKL
24398|c1_g1_i6  PNRRRAR-RGINYENIFPRCVDDFLEISDDEEYV-NKFRYCGRELRNKEFVSRQRSAVKL
24398|c1_g1_i7  PNRRRAR-RGINYEKIFPRCIDDFLEISDDEEFI-NKFRYCGKELKNKEFVSRQRSAVKL
24398|c1_g1_i8  PNRRSAR-RGINYEKIFPRCIDDFLEISDDEEFI-NKFRYCGKELKNKEFVSRQRSAVKL
24398|c1_g1_i9  PNRRSAR-RGINYEKIFPRCIDDFLEISDDEEFI-NKFRYCGKELKNKEFVSRQRSAVKL
                *                  *  ::::            ::*  **.   : :        

15609|c0_g1_i1  VFQSMPFHP---EKSYTPRGFFAVVLFEDL--PSKGANYPCGGILSSDTS-----FILKN
17723|c0_g1_i1  ILQTKTR-------SANYKGFKASVTFPFR-----------PTKIEDINE-----VKCK-
20169|c0_g1_i1  LFQSFDHYSPVRFDDSAGFGFEAEVNFIPK-SQYSMYE---NSFISEEKN-----IEVSW
21550|c0_g2_i1  VFQSMPLPT---LNSYS--GFIAALEFEDI--SPRDANYPCGSLLASDTT-----FSVKS
22071|c0_g1_i1  IFQSFTR--------RELGGFSASVKFMQKFMSFYTVENYCGSLLEERVSGHYLIRILP-
22258|c0_g1_i1  ILQTTTK-------STTLRGFQALVTFPL--------------KTSEGNN-----VICNT
2263|c0_g1_i1   ------------------------------------------------------------
22816|c0_g1_i1  ILQTKSR-------VTNLRGFKAFITFPY--------------KAFKGND-----VSCAP
23612|c0_g1_i1  VFQSFVT-------DSNFKGFVAEISFINK--KYSA----CRNIINAAGTHK--MGKIKG
23612|c0_g1_i2  VFQSFVT-------DSNFKGFVAEISFINK--KYSA----CRNIINAAGTHK--MGKIKG
23756|c1_g1_i1  IFQSLTK--------KGSGGFSASVQFISK-QSFYFAENLCGSLLEERVSQDYIILSLPR
23770|c4_g1_i1  TLQMMDS-------NFKQGGFKASVKFPVR----------------DNFE-----MISTT
24122|c1_g2_i2  ILQTKTRNQ----ETERLRGFKATVTFPL--------------RTVNEND-----VTCSA
24122|c1_g2_i3  ILQTKTRNK----ETERLRGFKATVTFPL--------------TIVNEND-----VTCSA
24122|c1_g2_i4  ILQTKTRSK----ETGKLKGFKATVMFPL--------------RVVNEND-----VTCSA
24122|c1_g2_i5  ILQTKTRNQ----ETERLRGFKATVTFPL--------------RTVNEND-----VTCSA
24398|c1_g1_i1  ILQTKKH-------SSNFRGFKASVTFPLR-----------PTKAEDNND-----VTCSS
24398|c1_g1_i2  ILQTKKH-------SSNFRGFKASVTFPLR-----------PTKAEDNND-----VNCSS
24398|c1_g1_i3  ILQTKKH-------SSNFRGFKASVTFPLR-----------PTKAEDNND-----VNCSS
24398|c1_g1_i4  ILQTKKH-------SSNFRGFKASVTFPLR-----------PTRAEDNND-----VTCTV
24398|c1_g1_i5  ILQTKKH-------SSNFRGFKASVTFPLR-----------PTRAEDNND-----VTCTV
24398|c1_g1_i6  ILQTKKH-------SSNFRGFKASVTFPLR-----------PTKAEDNND-----VTCSS
24398|c1_g1_i7  ILQTKKH-------SSNFRGFKASVTFPLR-----------PTRAEDNND-----VTCTV
24398|c1_g1_i8  ILQTKKH-------SSNFRGFKASVTFPLR-----------PTRAEDNND-----VTCTV
24398|c1_g1_i9  ILQTKKH-------SSNFRGFKASVTFPLR-----------PTRAEDNND-----VTCTV
                                                                            

15609|c0_g1_i1  TSL--PCEIKFGAPATDT------------GTNEKTPVLHFSPQN--TECSVKWTYLNPK
17723|c0_g1_i1  -RY--NNYNRCTSPLRRV------------MTPESSIHLIVRNNRASKNCSKEVILTTEY
20169|c0_g1_i1  GSK--EYTFNIKAPLGKVPILELSKISGK------------------RDAVMNVTVRPSE
21550|c0_g2_i1  T-----------------------------------------------------------
22071|c0_g1_i1  -TDQ-TCYFVIKAPEEKRPEVKFFIQDKS--------------------QCLKYSSYDQY
22258|c0_g1_i1  APT--SDYKRCTAPLNRV------------MTPESSIYLTINNNGT-EQCSKEVILTKEL
2263|c0_g1_i1   ------------------------------------------------------------
22816|c0_g1_i1  APT--SGYLRCTAPLKRL------------MTPESSVHVTVSNNKT-EKCSKDVILTKEV
23612|c0_g1_i1  GNK---CTFTVKAPIGKLPHVSRVNIKTEKAATEPKVILTQDNGYG-DTLKAETAISKPN
23612|c0_g1_i2  GNK---CPFTVKAPIGKVPHVSRVNIKTE---SDSKVILIQDNGYG-GTLKAETAISKPN
23756|c1_g1_i1  GNDF-QCKFTVKAPEGKQPELKFF-QPKS------------------ADRCRDFTAVEEY
23770|c4_g1_i1  CPQKDSSTLQCRAPLKRV------------MTPESSVDLIVDYRGDVKNCSSTISMTAEK
24122|c1_g2_i2  SSK--PDHIRCIAPIKRV------------MTPES-------------------------
24122|c1_g2_i3  SPK--PDHIRCVAPIKRV------------MTPESSVILSVKKLGT-KECSRKVRVTHSD
24122|c1_g2_i4  SPK--PGYTRCVAPIKRV------------MTPESSIILSVKKNGT-EKCSKEVSVTHSD
24122|c1_g2_i5  SSK--PDHIRCIAPIKRV------------MTPES-------------------------
24398|c1_g1_i1  APR--RGYVRCFSPLKRI------------MTPESSIHLTVTNNKI-RNCSKEVILTTEA
24398|c1_g1_i2  APR--RGYVRCFSPLRRI------------MTPESSIHLTVTNNKI-RNCSKEVILTTEA
24398|c1_g1_i3  APR--RGYVRCFSPLRRI------------MTPESSIHLTVTNNKI-RNCSKEVILTTEA
24398|c1_g1_i4  SSK--KGYVRCSSPLKRI------------MTPESSVHLTVKNNKI-RNCSKEVILTKEA
24398|c1_g1_i5  SSK--KGYVRCSSPLKRI------------MTPESSVHLTVKNNKI-RNCSKEVILTKEA
24398|c1_g1_i6  APR--RGYVRCFSPLKRI------------MTPESSIHLTVTNNKI-RNCSKEVILTTEA
24398|c1_g1_i7  SSK--KGYVRCSSPLKRI------------MTPESSVHLTVKNNKI-RNCSKEVILTKEA
24398|c1_g1_i8  SSK--KGYVRCSSPLKRI------------MTPESSVHLTVKNNKI-RNCSKEVILTKEA
24398|c1_g1_i9  SSK--KGYVRCSSPLKRI------------MTPESSVHLTVKNNKI-RNCSKEVILTKEA
                                                                            

15609|c0_g1_i1  RNRLTEETSACNTVIQIPEGCDKI--------------TITDLTKTQSLEMELIFSERKT
17723|c0_g1_i1  LNHTTIMKRGSDHVLNLDRLCTKH-KYPSILHLPDNENLVYDLSIEEQPHFEILLKKFS-
20169|c0_g1_i1  IN-----------------------RSSPTDYLRCHGKIKGRMLNSNFARF--ILKPFSG
21550|c0_g2_i1  ------------------------------------------------------------
22071|c0_g1_i1  YR-----------------------NTDITKTNTCENKWTGTAKKFSYRKIGIKIEDARE
22258|c0_g1_i1  LN--GRNNENENEPINLDLLCAKNSQYPTLHHLTDSNNLIYDVSDTKQPHFEILLKKFS-
2263|c0_g1_i1   ------------------------------------------------------------
22816|c0_g1_i1  QN-SRVAKKNLDEVVNLDRLCAKNSKYPTLHHLIDSNKLIYDVSSSEQEHFEIVLKQFS-
23612|c0_g1_i1  FN-DKNRKQKNVQLVNFEIDVEGNSQFSGSFQVS--------------------------
23612|c0_g1_i2  FN-DKNRKQKNVQLVNFEIDVEGNSQFSGSFQVS--------------------------
23756|c1_g1_i1  YN-----------------------NVISSTRKLCNEAWLGETWKYPYRKFGINFPQGQK
23770|c4_g1_i1  LE-YKVSPVGVASLEMVNDACLGRVRYPSVFHMTQPDTIVYDV-----------------
24122|c1_g2_i2  ------------------------------------------------------------
24122|c1_g2_i3  KTWKNGLVASIDDIINLDDVCKKNKKQSIVYHLQDKSNIIYDVSTKEHPHFEVLVKKFS-
24122|c1_g2_i4  QLWHKGKLKSKYDFINLDDVCKSGNEYPIVYQLKDRSNIIYDVLTAEQPHFEILVKKFS-
24122|c1_g2_i5  ------------------------------------------------------------
24398|c1_g1_i1  LK-TVTSNENMDRILNLDSLCSAGSEYLTIQHLTDSNHLVYDVSSSQLPHFEILLKEFS-
24398|c1_g1_i2  LK-TVTSNENMDRILNLDSLCSAESEYLTVQHLIDKNRLIYDVSSQQHPHFEILLKEFS-
24398|c1_g1_i3  LK-TVTSNENMDRILNLDSLCSAESEYLTVQHLIDKNRLIYDVSSQQHPHFEILLKEFS-
24398|c1_g1_i4  LN-TVTSNQNIDKVLNLDSLCSAGSEYLTIQHLTDSNHLVYDVSSSQLPHFEILLKEFS-
24398|c1_g1_i5  LN-TVTSNQNIDKVLNLDSLCSAGSEYLTIQHLTDSNHLVYDVSSSQLPHFEILLKEFS-
24398|c1_g1_i6  LK-TVTSDQNMDRILNLDSLCSAESEYLTVQHLIDKNRLIYDVSSQQHPHFEILLKEFS-
24398|c1_g1_i7  LN-TVTSNQNIDKVLNLDSLCSAGSEYLTIQHLTDSNHLVYDVSSSQLPHFEILLKEFS-
24398|c1_g1_i8  LN-TVTSNQNIDKVLNLDSLCSAGSEYLTIQHLTDSNHLVYDVSSSQLPHFEILLKEFS-
24398|c1_g1_i9  LN-TVTSNQNIDKVLNLDSLCSAGSEYLTIQHLTDSNHLVYDVSSSQLPHFEILLKEFS-
                                                                            

15609|c0_g1_i1  N---------IKYEESCGESKRL-----ELN--KTSEIRLPEKNRA-----ELRCLWIFE
17723|c0_g1_i1  ----------TKQIQMCGGHIML-----KRN--EIHDLRFKARSGLN----RQACVWVIH
20169|c0_g1_i1  NANCNVKVKFVDPYPLCGGIHKM---LKKQDTNYTYELDYYS---------PDTCIWIVT
21550|c0_g2_i1  ------------------------------------------------------------
22071|c0_g1_i1  PVNIRMKVRYQSVEDECAKFLT------KKSA-KHFEISFRHHWQIG-KQFPSICIWLIQ
22258|c0_g1_i1  ----------TKQIKICGGHIKL-----KRN--EAYTLKYEARKNQN----KQTCMWVIE
2263|c0_g1_i1   ------------------------------------------------------------
22816|c0_g1_i1  ----------TTPIRVCGGHITL-----KQN--EAYKLKYRDPTKHN----KQTCLWVIH
23612|c0_g1_i1  ---------FIDPVPYCGGEITGTATLSSQN----------------VPGRVLMCTWTIK
23612|c0_g1_i2  ---------FIDPVPYCGGEITGTATLSSQN----------------VPGRVLMCTWTIK
23756|c1_g1_i1  PINIRVQVRYQTLEDECAKFLE------KQN--NGYKIAFNHLPQED-NKFPSVCIWLIQ
23770|c4_g1_i1  ------------------------------------------------------------
24122|c1_g2_i2  ------------------------------------------------------------
24122|c1_g2_i3  ----------TKQTRVCGGNIEL-----NSD--ETYDIRFKPINTQQ------TCLWVFH
24122|c1_g2_i4  ----------TKQTRVCGGNIEL-----NSD--ETYDIRFKPINTQQ-------------
24122|c1_g2_i5  ------------------------------------------------------------
24398|c1_g1_i1  ----------TKNIRNCGGLIKL-----KRD--ESHTILYNAKRKQK----KHTCLWVIQ
24398|c1_g1_i2  ----------TKNIRNCGGLIKL-----KRD--ESHTILYEIKTEQK----KHTCLWVVQ
24398|c1_g1_i3  ----------TKNIRNCGGLIKL-----KRD--ESHTILYETKTEQK----KHTCLWVVQ
24398|c1_g1_i4  ----------TKNIRNCGGLIKL-----KRD--ESHTILYETKTEQK----KHTCLWVVQ
24398|c1_g1_i5  ----------TKNIRNCGGLIKL-----KRD--ESHTILYETKTEQK----KHTCLWVVQ
24398|c1_g1_i6  ----------TKNIRNCGGLIKL-----KRD--ESHTILYETKTEQK----KH-------
24398|c1_g1_i7  ----------TKNIRNCGGLIKL-----KRD--ESHTILYNAKRKQK----KHTCLWVIQ
24398|c1_g1_i8  ----------TKNIRNCGGLIKL-----KRD--ESHTILYETKTEQK----KHTCLWVVQ
24398|c1_g1_i9  ----------TKNIRNCGGLIKL-----KRD--ESHTILYNAKRKQK----KHTCLWVIQ
                                                                            

15609|c0_g1_i1  APKQTSVIELSVLTP--------------------SFVMPYDDYYAFHMIVSPNDLKYSF
17723|c0_g1_i1  AEDPEDNKIEVDIKTFSSTNT-------NI---------NCENHHVSIMYIGPN--MYEM
20169|c0_g1_i1  QTNTKKGLNVTTNLPLNAPNS-------NG---------ICDIAHVMG--------IIKQ
21550|c0_g2_i1  ------------------------------------------------------------
22071|c0_g1_i1  VPQTSEKVYFNYDGDLLDPDGNIDRNVVGN---------YCSRDQLVFAE------VFDD
22258|c0_g1_i1  AENAGDHRMEVEIKTFSHENE-------NE---------NCEKHHLSIMYVGAN--MFEM
2263|c0_g1_i1   ------------------------------------------------------------
22816|c0_g1_i1  AENVDDNKIEIDFKNFTHKKG-------NK---------NCEKHHLSIMYVGPN--MFEL
23612|c0_g1_i1  QKSLSDSMALEIITNLDEPVKKE-----SLK--------LCMRDQVIAFTHDPDPRNFRK
23612|c0_g1_i2  QNSLSDSTALEIITNLDEPVKTE-----NKKQ-------LCMRDQVIAFTHDPDPRNFRK
23756|c1_g1_i1  VPQTTKEVIFNHDMDLLEAE--------NG---------YCNRDQLVFSE------VFDD
23770|c4_g1_i1  ------------------------------------------------------------
24122|c1_g2_i2  ------------------------------------------------------------
24122|c1_g2_i3  LKNFEDNKIEVHVSSFAFDKS-------NPYEPSMKYNIYCRMHQISIMYVGAN--MYDM
24122|c1_g2_i4  ------------------------------------------------------------
24122|c1_g2_i5  ------------------------------------------------------------
24398|c1_g1_i1  AEDSEDNKIEIDYE----------------------------------------------
24398|c1_g1_i2  TEDPEDNKIEIDYEEFIHKGS-------ND---------KCAKHHLSIMYVGAN--MYDL
24398|c1_g1_i3  TEDPEDNKIEIDYEEFIHEGS-------NN---------NCGKHHLSIMYVGAN--MYEL
24398|c1_g1_i4  TEDPEDNKIEIDYEEFIHEGS-------NN---------NCGKHHLSIMYVGAN--MYEL
24398|c1_g1_i5  TEDPEDNKIEIDYEEFIHKGS-------ND---------KCAKHHLSIMYVGAN--MYDL
24398|c1_g1_i6  ------------------------------------------------------------
24398|c1_g1_i7  AEDPEDNKIEIDYEEFIHKGS-------ND---------KCAKHHLSIMYVGAN--MYDL
24398|c1_g1_i8  TEDPEDNKIEIDYEEFIHEGS-------NN---------NCGKHHLSIMYVGAN--MYEL
24398|c1_g1_i9  AEDPEDNKIEIDYEEFIHKGS-------ND---------KCAKHHLSIMYVGAN--MYDL
                                                                            

15609|c0_g1_i1  LSSQISNGTYREKHRISGYPYTRLYRFSSQDETEKVLMLFLRIGAHAKQKFEASITAHEK
17723|c0_g1_i1  YHHEIKKDRYKFK-RICKSGSKLVYHRTDRDIFGRLNLMILMSHTSGFQEFLATVTVSN-
20169|c0_g1_i1  NDQVTSILPATCG-TKNGSYIEIPRSNTKRDL--EVTIITHIPFIFRKRPNIATKTGNIQ
21550|c0_g2_i1  ------------------------------------------------------------
22071|c0_g1_i1  YKRNVYTPNPTCG-HMTGERLELVNSNYRQNL--STTMMVLVAIDNDVDKFR-SINVNIR
22258|c0_g1_i1  YQQDIKKTPDKFR-RKCSSGAKILYQRQSKDIFGGINLMILLSHSKDFEKFEAIVTAKS-
2263|c0_g1_i1   ------------------------------------------------------------
22816|c0_g1_i1  YEHEVEKDPNKFK-RMCKPGSKLIYHRKDRDIYGGLNLMILLSHKNGFENFEAKVTIFNS
23612|c0_g1_i1  DNGDKAVSEPLCG-SKTKS--VRINKLNATEAFHHVTVLSIITLDKEKSK---SVTVNIP
23612|c0_g1_i2  DNGDKAVSEPLCG-SKTKS--VRINKLNATETFHHVTVLSIITLDKEKSK---SVTVNIP
23756|c1_g1_i1  YTRFVYTPNPTCG-KLTGESTTLANSNYRRG---ATTMMVMAAFDNDVTRQR-KLKVEIQ
23770|c4_g1_i1  ------------------------------------------------------------
24122|c1_g2_i2  ------------------------------------------------------------
24122|c1_g2_i3  YKHEINKDRNKFQ-RICKVG-KYKYRRNTQRIHGSLTLMMLFTHTDGFAYFSANVTAKKY
24122|c1_g2_i4  ------------------------------------------------------------
24122|c1_g2_i5  ------------------------------------------------------------
24398|c1_g1_i1  ------------------------------------------------------------
24398|c1_g1_i2  YKHEVQKDANKFK-RTCNPGSKLIYHRTDTDIFGGLNLMLLLSHSDGFQKFKATVTVRNS
24398|c1_g1_i3  YQHEIQKDANKFK-RTCNPGSKLIYHRTDPDIFGGLNLMLLLSHSDGFEKFKATVTVRNS
24398|c1_g1_i4  YQHEIQKDANKFK-RTCNPGSKLIYHRTDPDIFGGLNLMLLLSHSDGFEKFKATVTVRNS
24398|c1_g1_i5  YKHEVQKDANKFK-RTCNPGSKLIYHRTDTDIFGGLNLMLLLSHSDGFQKFKATVTVRNS
24398|c1_g1_i6  ------------------------------------------------------------
24398|c1_g1_i7  YKHEVQKDANKFK-RTCNPGSKLIYHRTDTDIFGGLNLMLLLSHSDGFQKFKATVTVRNS
24398|c1_g1_i8  YQHEIQKDANKFK-RTCNPGSKLIYHRTDPDIFGGLNLMLLLSHSDGFEKFKATVTVRNS
24398|c1_g1_i9  YKHEVQKDANKFK-RTCNPGSKLIYHRTDTDIFGGLNLMLLLSHSDGFQKFKATVTVRNS
                                                                            

15609|c0_g1_i1  SETSEKSTAKKD
17723|c0_g1_i1  ------------
20169|c0_g1_i1  YR---------N
21550|c0_g2_i1  ------------
22071|c0_g1_i1  F-----------
22258|c0_g1_i1  ------------
2263|c0_g1_i1   ------------
22816|c0_g1_i1  ------------
23612|c0_g1_i1  R-----------
23612|c0_g1_i2  RL---------N
23756|c1_g1_i1  FQ---------A
23770|c4_g1_i1  ------------
24122|c1_g2_i2  ------------
24122|c1_g2_i3  ------------
24122|c1_g2_i4  ------------
24122|c1_g2_i5  ------------
24398|c1_g1_i1  ------------
24398|c1_g1_i2  ------------
24398|c1_g1_i3  ------------
24398|c1_g1_i4  ------------
24398|c1_g1_i5  ------------
24398|c1_g1_i6  ------------
24398|c1_g1_i7  ------------
24398|c1_g1_i8  ------------
24398|c1_g1_i9  ------------
                            

S1
CLUSTAL format alignment by MAFFT L-INS-i (v7.304b)


17834|c0_g1_i1  ME--------TPKMKNLLSCLVLLLYPANVQ-----------------------------
18561|c0_g1_i1  -----------------MKWLKALFLTSVFL-----------------------------
19813|c0_g1_i1  MAELTFNHHLSINLNRHTKILLFLIFLMKSL-----------------------------
19863|c0_g1_i1  MI--------------WKIIVCFMLFIGCSQ-----------------------------
20081|c0_g1_i2  MA------------VGLQAVMIAMLLSDAVR---------------SQSENGWKFPGSSS
20089|c0_g1_i1  ----------------MIIVITTLLFFSLAR-----------------------------
20969|c0_g1_i1  MF----------LLINMIFLLNILILLSGFQ-----------------------------
21969|c0_g1_i1  MHWFS-----------FTIISLAVIVCRGDE-----------------------------
23063|c0_g1_i1  MFK-------SAFLINMQTVIKLLILFSVET-----------------------------
23063|c0_g1_i2  MFK-------SAFLINMQTVIKLLILFSVET-----------------------------
23063|c0_g1_i3  MFK-------SAFLINMQTVIKLLILFSVET-----------------------------
23063|c0_g1_i4  MFK-------SAFLINMQTVIKLLILFSVET-----------------------------
23063|c0_g1_i5  MFK-------SAFLINMQTVIKLLILFSVET-----------------------------
23364|c0_g1_i2  -----------------MAPFTAILFLALTCWFKHALTHDCIMSFDDKSDKTWCIIAGEK
30852|c0_g1_i1  ----------------MIYHLKVLILLSGIQ-----------------------------
4716|c0_g1_i1   MS--------------AKIIVTFCLVLVSGK-----------------------------
5471|c0_g1_i1   ----------------MKISLVFLLFLGGFT-----------------------------
                                        :                                   

17834|c0_g1_i1  -------------------VLSKD------------------------------------
18561|c0_g1_i1  -------------------VLNQCVSSQ------------KG------------------
19813|c0_g1_i1  ------------------------------------------------------------
19863|c0_g1_i1  ------------------------------------------------------------
20081|c0_g1_i2  SGNSTS-------------VAKANETSPD------NSTTIQG------------------
20089|c0_g1_i1  -------------------VV---------------------------------------
20969|c0_g1_i1  ------------------------------------------------------------
21969|c0_g1_i1  ------------------------------------------------------------
23063|c0_g1_i1  ------------------------------------------------------------
23063|c0_g1_i2  ------------------------------------------------------------
23063|c0_g1_i3  ------------------------------------------------------------
23063|c0_g1_i4  ------------------------------------------------------------
23063|c0_g1_i5  ------------------------------------------------------------
23364|c0_g1_i2  KLTYNQAEIECLNQNGLLLILEYDEEFQRNVLLSLNTKEIHGPYWIGLSDRRTEGVWRYS
30852|c0_g1_i1  ------------------------------------------------------------
4716|c0_g1_i1   -------------------ALKET------------------------------------
5471|c0_g1_i1   ------------------------------------------------------------
                                                                            

17834|c0_g1_i1  ------------------------------------------------------------
18561|c0_g1_i1  --RSL-------------------------------------------------------
19813|c0_g1_i1  ------------------------------------------------------------
19863|c0_g1_i1  ------------------------------------------------------------
20081|c0_g1_i2  --RNININILT----NPNS-------------DGF---------IPFPNQMTSGGQVPQI
20089|c0_g1_i1  ------------------------------------------------------------
20969|c0_g1_i1  ------------------------------------------------------------
21969|c0_g1_i1  ------------------------------------------------------------
23063|c0_g1_i1  ------------------------------------------------------------
23063|c0_g1_i2  ------------------------------------------------------------
23063|c0_g1_i3  ------------------------------------------------------------
23063|c0_g1_i4  ------------------------------------------------------------
23063|c0_g1_i5  ------------------------------------------------------------
23364|c0_g1_i2  DMRRLGSGFTSWAPNEPNSFRGLDEDCVELMDNGYWNDRSCSRELKYLCQITETGKSCNL
30852|c0_g1_i1  ------------------------------------------------------------
4716|c0_g1_i1   ------------------------------------------------------------
5471|c0_g1_i1   ------------------------------------------------------------
                                                                            

17834|c0_g1_i1  ------------------------------------------------------------
18561|c0_g1_i1  ------------------------------------------------------------
19813|c0_g1_i1  ------------------------------------------------------------
19863|c0_g1_i1  ------------------------------------------------------------
20081|c0_g1_i2  TINGFDPNP--------------RPITNFGDPNAKYNPYGPFSAFNPSKNFLPPPNNFKG
20089|c0_g1_i1  ------------------------------------------------------------
20969|c0_g1_i1  ------------------------------------------------------------
21969|c0_g1_i1  ------------------------------------------------------------
23063|c0_g1_i1  ------------------------------------------------------------
23063|c0_g1_i2  ------------------------------------------------------------
23063|c0_g1_i3  ------------------------------------------------------------
23063|c0_g1_i4  ------------------------------------------------------------
23063|c0_g1_i5  ------------------------------------------------------------
23364|c0_g1_i2  E-NLLLPNAFFEDCYKSTELSHGRTITFFC-----HQGYG-------TKNNIYTCND--G
30852|c0_g1_i1  ------------------------------------------------------------
4716|c0_g1_i1   ------------------------------------------------------------
5471|c0_g1_i1   ------------------------------------------------------------
                                                                            

17834|c0_g1_i1  -------------------------PKN--------------------------------
18561|c0_g1_i1  ------------------------------------------------------------
19813|c0_g1_i1  ------------------------------------------------------------
19863|c0_g1_i1  ------------------------------------------------------------
20081|c0_g1_i2  YGASAGNFNPFLSPSSFKPGMTELKPSG----------SSFSGF-----APGF-NS----
20089|c0_g1_i1  ------------------------------------------------------------
20969|c0_g1_i1  ------------------------------------------------------------
21969|c0_g1_i1  ------------------------------------------------------------
23063|c0_g1_i1  ------------------------------------------------------------
23063|c0_g1_i2  ------------------------------------------------------------
23063|c0_g1_i3  ------------------------------------------------------------
23063|c0_g1_i4  ------------------------------------------------------------
23063|c0_g1_i5  ------------------------------------------------------------
23364|c0_g1_i2  LWEGSGKCIPVCIPPDVLENMSLISPKDVYFIEEEAQFSCIDGFFLQNNQPKLINSLKCL
30852|c0_g1_i1  ------------------------------------------------------------
4716|c0_g1_i1   ------------------------------------------------------------
5471|c0_g1_i1   ------------------------------------------------------------
                                                                            

17834|c0_g1_i1  ----------------------------------------AF------------------
18561|c0_g1_i1  ----------------------------------------SFPSSRSG-LYASCKLESGE
19813|c0_g1_i1  ----------------------------------------SF------------------
19863|c0_g1_i1  ------------------------------------------------------------
20081|c0_g1_i2  GLNPGSSSFNPGSSSFNPGSSGNFGPTNQFGTKFGESGSSKFGSGVDT-----AKLGEGS
20089|c0_g1_i1  ------------------------------------------------------------
20969|c0_g1_i1  ------------------------------------------------------------
21969|c0_g1_i1  -----------------------------------ESCTCDFGN----------------
23063|c0_g1_i1  ------------------------------------------------------------
23063|c0_g1_i2  ------------------------------------------------------------
23063|c0_g1_i3  ------------------------------------------------------------
23063|c0_g1_i4  ------------------------------------------------------------
23063|c0_g1_i5  ------------------------------------------------------------
23364|c0_g1_i2  GINQWS------STHLQCVSSKNFILSNP--EDLHELLNVDFSEGDSVSLNCSNKIDQTE
30852|c0_g1_i1  ------------------------------------------------------------
4716|c0_g1_i1   ------------------------------------------------------------
5471|c0_g1_i1   ------------------------------------------------------------
                                                                            

17834|c0_g1_i1  ------FDW---------------------------------------------------
18561|c0_g1_i1  AGT------------------------------------------------------CRA
19813|c0_g1_i1  ------------------------------------------------------------
19863|c0_g1_i1  ------------------------------------------------------------
20081|c0_g1_i2  VGSTGKF-----GGLIGSGSSSVGSNKFGNNFGSFQPNPGFIPPNFGPQCSCVQFYLCKA
20089|c0_g1_i1  ------------------------------------------------------------
20969|c0_g1_i1  ------------------------------------------------------------
21969|c0_g1_i1  -------------------------------------------------CHCVPYYLCSN
23063|c0_g1_i1  ------------------------------------------------------------
23063|c0_g1_i2  ------------------------------------------------------------
23063|c0_g1_i3  ------------------------------------------------------------
23063|c0_g1_i4  ------------------------------------------------------------
23063|c0_g1_i5  ------------------------------------------------------------
23364|c0_g1_i2  ESINHRFNWKKNGEPIDEIFTSLDNFKI-SNIGQLHL--------FNVKETDTGIYTCFE
30852|c0_g1_i1  ------------------------------------------------------------
4716|c0_g1_i1   ------------------------------------------------------------
5471|c0_g1_i1   ------------------------------------------------------------
                                                                            

17834|c0_g1_i1  ------------------------------------------------------------
18561|c0_g1_i1  ---ISECPAVLS------ELHSVSPKH---------------------------------
19813|c0_g1_i1  ------------------------------------------------------------
19863|c0_g1_i1  ------------------------------------------------------------
20081|c0_g1_i2  QDVIFTGPSLIDQRSANKNISFASPVEIDDTNSTEALLAADSNGTL----FRS-------
20089|c0_g1_i1  ------------------------------------------------------------
20969|c0_g1_i1  ------------------------------------------------------------
21969|c0_g1_i1  DSIITDGGGLLDLR----NIPQRAPQEPEE------------------------------
23063|c0_g1_i1  ------------------------------------------------------------
23063|c0_g1_i2  ------------------------------------------------------------
23063|c0_g1_i3  ------------------------------------------------------------
23063|c0_g1_i4  ------------------------------------------------------------
23063|c0_g1_i5  ------------------------------------------------------------
23364|c0_g1_i2  QKATTN--EFVDVTV--YRLTMIQPECQEKIIMNNIQLRESESTILYCHGFRKFETTFLW
30852|c0_g1_i1  ------------------------------------------------------------
4716|c0_g1_i1   ------------------------------------------------------------
5471|c0_g1_i1   ------------------------------------------------------------
                                                                            

17834|c0_g1_i1  ------------------------------------------------------------
18561|c0_g1_i1  ------------------------------------------------------------
19813|c0_g1_i1  ------------------------------------------------------------
19863|c0_g1_i1  ------------------------------------------------------------
20081|c0_g1_i2  KREDGAND-----------------TITNSTEGDISGRSFRPFPGPNVLPGGFPQPGPPP
20089|c0_g1_i1  ----------------------------NSIILE--------------------------
20969|c0_g1_i1  --------------------------------GS--------------------------
21969|c0_g1_i1  ----------------------------NEKRGE--------------------------
23063|c0_g1_i1  ------------------------------------------------------------
23063|c0_g1_i2  ------------------------------------------------------------
23063|c0_g1_i3  ------------------------------------------------------------
23063|c0_g1_i4  ------------------------------------------------------------
23063|c0_g1_i5  ------------------------------------------------------------
23364|c0_g1_i2  LKDDEEIDYDENHHLILPDGGLLLKNINHDDAGNY-------------------------
30852|c0_g1_i1  --------------------------------GS--------------------------
4716|c0_g1_i1   -------------------------NYENDNLGE--------------------------
5471|c0_g1_i1   ------------------------------------------------------------
                                                                            

17834|c0_g1_i1  -------------------------------------------------------ASEIF
18561|c0_g1_i1  ------------------CGWREKEPLVCCPGPSLGTENTCATSLKPKPIKRQVGLASTF
19813|c0_g1_i1  ------------------------------------------------------------
19863|c0_g1_i1  ---------------------------ISC------------------------------
20081|c0_g1_i2  PGPPPPGPPGRPITHTPGCPPMQ----VCCRNSIL-----------PPPIP---GPNQPR
20089|c0_g1_i1  ------------------------------------------------------------
20969|c0_g1_i1  ------------------------------------------------------------
21969|c0_g1_i1  ------------------CGLWS----VCCTSPS------------DKPVI----PVEPH
23063|c0_g1_i1  ------------------------------------------------------------
23063|c0_g1_i2  ------------------------------------------------------------
23063|c0_g1_i3  ------------------------------------------------------------
23063|c0_g1_i4  ------------------------------------------------------------
23063|c0_g1_i5  ------------------------------------------------------------
23364|c0_g1_i2  -----------------TCHVTER--ISSCDS---------------------------Y
30852|c0_g1_i1  ------------------------------------------------------------
4716|c0_g1_i1   ------------------------------------------------------------
5471|c0_g1_i1   ------------------------------------------------------------
                                                                            

17834|c0_g1_i1  SSH----DQTTKEQACICGLQGNKIVGGVETK-RHEYPWMAAMFYND---------NFRC
18561|c0_g1_i1  FKKPL-NNGTSDDKDVIISGKNPLIVGGVVSP-NNSRPWMVAIAWKVDNVEVTASDKLAC
19813|c0_g1_i1  -------DKTCDDKCGQSKHIFKRIIGGERTV-IEKFPWMVELRPYK--------KYVAC
19863|c0_g1_i1  --H-------------KMIRNLRKMEEGGPGN-DEKFLFTVIIKDSKG--------NTRC
20081|c0_g1_i2  PGHPIVPKCGVRNLNGVVGRVKNPNLVEGETQ-FGEFPWQGAVLRREGKE-----RMYVC
20089|c0_g1_i1  ----------------------ERIVGGWNVTSVESHPWQVSFRVNE---------SHLC
20969|c0_g1_i1  ----------------------SAIIGGTTVDIKGIYPFMASFRNIT---------SHGC
21969|c0_g1_i1  HSH----KCGKRNKQGLNTRILNFHLREDEAQ-FGEYPWQCAILREEGKI-----NVFVC
23063|c0_g1_i1  --------------QGLLEGNLKKIVGGQNAK-SGEFPWMGSFRKFG---------RHIC
23063|c0_g1_i2  --------------QGLWEGNLKKIVGGQNAK-SGEFPWMGSFRKLD---------IHLC
23063|c0_g1_i3  --------------QGLLEGNLKKIVGGQNAK-SGEFPWMGSFRKFG---------RHIC
23063|c0_g1_i4  --------------QGLLEGNLKKIVGGQNAK-SGEFPWMGSFRKFG---------RHIC
23063|c0_g1_i5  --------------QGLLEGNLKKIVGGQNAK-SGEFPWMGSFRKFG---------RHIC
23364|c0_g1_i2  YSH-----------IVTIKPTVNSLCGKLFNKPIDSHPWFISFWWDDE-------KKPFC
30852|c0_g1_i1  ----------------------NAIVGGKYVKLKTTYPFMVSFRNIS---------LHMC
4716|c0_g1_i1   ----------------------TRIIGGREAT-PHAYPFVANIYIEFGPD-----EGFGC
5471|c0_g1_i1   ----------AKSKGAPNGDEWNKISGGDPTE-IGEFPYMVMLTGTDG--------YMFC
                                                      :   .                *

17834|c0_g1_i1  GASLINDRFVVTAAHCVY----RL-NPENFVIYLGAHDLSSRERGR--IKVTIKDILTHP
18561|c0_g1_i1  GGTLIGTHHILTAAHCFVS---SS-NPNDFEVYFGTNNLNMTDNG-----VDILSILRHP
19813|c0_g1_i1  GGALINRCFVLTAAHCFK----RHPDGKEIIVTLGTDKYYYTNA----VVRVAIEKIRYP
19863|c0_g1_i1  NGALISEQHVVTTAICAQ----SFDDVGEIQVILGTPP----------VKMGVLDVMIHD
20081|c0_g1_i2  GATLLTPTHVLTAAHCVH----TM-LPVHLKVRLGEWDVSSNAEFYPYVELNVAEIRIHP
20089|c0_g1_i1  GAVIIHPEWLLTAAHCTVYTTEKF-PGMKIKITAGGL-LKDDDPSENVQIREVENFVEHP
20969|c0_g1_i1  GATILNEQWVLTAAHCPT----IV-PRENIMIIAGRLSLDETESFE--QKRLVKEVFKHP
21969|c0_g1_i1  GASLIGNNVVATAAHCVS----EA-QPEHLKIRCGEYDTQSSEEIYPHLDVGVKSISIHP
23063|c0_g1_i1  GAVIIKEQWAITAAHCIA----GL-SKWDLNIVAGRMDMYGDEPTE--QVIEVEKYFKHE
23063|c0_g1_i2  GAAIIKKQWVITAAHCTA----GW-STRAATIVAGRMGKNGIEPTE--QIIPVEKFFQNE
23063|c0_g1_i3  GAVIIKEQWAITAAHCIA----GL-SKWDLNIVAGRMDMYGDEPTE--QVIEVEKYFKHE
23063|c0_g1_i4  GAVIIKEQWAITAAHCIA----GL-SKWDLNIVAGRMDMYGDEPTE--QVIEVEKYFKHE
23063|c0_g1_i5  GAVIIKEQWAITAAHCIA----GW-STTAATIVAGRMAKYGTEPTE--QIIPVEKFFQNE
23364|c0_g1_i2  YGVLISDQWIASAASCLANIR-RR-MYQHIYVKIGLNGTIIFDENF--HYYSIESIIVHP
30852|c0_g1_i1  GSVIIREDWVLTAAHCPD----AI-PHEDIEIIAGRLSINRSDTSE--QKRRVSAVFIHP
4716|c0_g1_i1   GGTLLNDEWVLTAAHCVYHRKNEE-YYSEVTITLGEHDENKDEGTE--KVITASEVIIHD
5471|c0_g1_i1   GASLVSPLYVVTAAHCLH----GK-QAKDVIVRFGEYDWTTTDETTT-VDIPADKLITHP
                 . ::      ::* *               :  *                         

17834|c0_g1_i1  EYNT--RTHVNDIALMEFSKPVRFCE--TILPVCLPS--SAGTSYRNKTVTVLGWGRTQE
18561|c0_g1_i1  NFDS--SRLYYDIAIVRLKKGVSFSQ--SVRPACLPMGSLRGKKFEHNEGLVTGWGLTQY
19813|c0_g1_i1  TYEK--NSTNDDIMLLRLNESVEYSN--DIQPICLPV---PFYNYTAQIAMVMGFGVKSY
19863|c0_g1_i1  SYDT--EEGDNNIALFQLADMVAAWG--AVMPACLAR---TDDVFKNPLYLATGITDASW
20081|c0_g1_i2  QFYP--GNLQNDIAVLRLEFPVDFTKFPQVSPVCLPP---RFQPFTGGRCIVTGWGKDAF
20089|c0_g1_i1  EYDR--DTFENDIAVLKLETPLILND--FVKAIKLPA---EQQNFTGKLCHMAGWGTPDD
20969|c0_g1_i1  EYN---DTLENDIALLKLDQALELNT--YVGKVLLPT---DKNQVFEGDCTVIGWGTVKF
21969|c0_g1_i1  NFNR--NNAFNDIALLFFKEHIEYKP--NVDSVCLPD---GGDDFVGKECVVTGWGKNAF
23063|c0_g1_i1  KFNR--KTFENDIMLLKMSKPFRFNP--YVNSIKLPK---EKQQPFSGNCNVTGWGKLKL
23063|c0_g1_i2  KFNN--KTFENDITLLKMSKPFRFNP--YVNSIKLPK---EKQQQFLGNCHVTGWGKLKS
23063|c0_g1_i3  KFNR--KTAENDIMLLKMSKPFRFDS--YVKSIKLPK---EKQQPFSGNCNVTGWGKLKL
23063|c0_g1_i4  KFNR--KTAENDIMLLKMSKPFRFDS--YVKSIKLPK---EKQQQFLGNCHVTGWGKLKS
23063|c0_g1_i5  KFNN--KTFENDITLLKMSKPFRFNP--YVNSIKLPK---EKQQQFLGNCHVTGWGKLKS
23364|c0_g1_i2  LYSK--RLLVNDIALVQLVKPLPLQK--DIGILCLMT---KKLERTLTFRRTCDLPKTIF
30852|c0_g1_i1  QYNHTNESVEHDIALLKLDSPFEFNA--YIGKPFLPT---YKEQVFEGNCTVIGWGSLMY
4716|c0_g1_i1   NYI---KNGINDLALLKLPSPVSETK--AISPTCLTS---PDKDYVGKTAKAVGWGRISS
5471|c0_g1_i1   KFNY--QTTFNDIGLVRLQKPIEYTK--LISPICLP----EVRNYDGENAILSGWGSETF
                 :         :: :. :   .       :    *                  .      

17834|c0_g1_i1  G--------GPVTKILRKVDVPIVSHEACQEAYGE------------FSI-DCQRMLCAG
18561|c0_g1_i1  L--------GAKSLELREVELKVLSNAECNETVSKI---PQLLRAYPQGA--TSNVICAG
19813|c0_g1_i1  R--------GNFSDTLRVVDLEVLSNRQCRNAFKK------------LEI--LPTYMCAG
19863|c0_g1_i1  N------------RKLNVARMVTVPTNNCEELLET-------------TI--TNGMICAR
20081|c0_g1_i2  G------FEGQYQNILKQVDLPVLDNIDCQNRLRHTRLGPT------FNL--LPGFMCAG
20089|c0_g1_i1  N------NGTDYFPTMKAIIVQVIPNEECQKKISEY---PEMN----LTI--FETIICTW
20969|c0_g1_i1  DEVSAKYMNSTYSSQLRKVNVPLWSNSDCDNIYPR------------IKI--TGSMLCAG
21969|c0_g1_i1  D------TTGEYQRLLKAVTLPVIPNDLCQKQLRKTRLGPM------FRL--YENFLCAG
23063|c0_g1_i1  D--------GRYPTTLQKVSVSVISDEECRKRYKDI-----------IEI--QDSMMCTW
23063|c0_g1_i2  D--------GDYPTILQKVSVPLISDEECQKRFKH------------SKI--EDSMMCTW
23063|c0_g1_i3  D--------GRFPTTLQKASVSVISGEECRKKFKDI-----------IEI--QDSMMCTW
23063|c0_g1_i4  D--------GDYPTILQKVSVPLISDEECQKRFKH------------SKI--EDSMMCTW
23063|c0_g1_i5  D--------GDYPTILQKVSVPLISDEECQKRFKH------------SKI--EDSMMCTW
23364|c0_g1_i2  GNISGLGPFESREHKPNSESMIVSPNEKCRHFLDA------------PS---TESMFCAE
30852|c0_g1_i1  DDVSADYNNVTYSKRLRKVTVPLWSNSDCEDILKP------------YKI--TDSQMCAG
4716|c0_g1_i1   HE-------EGASPVLKEANIPIVSDELCENVKSFN----------------DKYMLCSG
5471|c0_g1_i1   E--------GFPVPKLMQLTMPLLSLDECRNELKG------------LSIYLTYEKICAF
                                    :       * .                         :*: 

17834|c0_g1_i1  EEE-GGKDSC-QGDSGGPLLMKE--EFHQVLVGVVSFGEGCARPG--KPGVYARVDAFIP
18561|c0_g1_i1  VEE-GRKDAC-QGDSGGPLVWTDQSSNKWILLGIVSGGYRCGEPG--IPGIYTRVTTYLD
19813|c0_g1_i1  GEK--GKDAC-QGDSGSPLVVNQ--NGRYSIIGIVSWGVHCAQKG--YPGVYTRVSSYID
19863|c0_g1_i1  G----FENTC-PVEDGSPLVQIDE-DNVPTLIGLTSYA-SCEPK---EPIIFTRIAYFSD
20081|c0_g1_i2  GEP--GKDAC-KGDGGSPLVCET--EHGYVVAGLVSWGIGCGHPN--IPGVYVRVSDYID
20089|c0_g1_i1  DE---DEDGC-RGDSGGALDCSV--DGNNFVAGLVSWGIGCARG---YPGVNTRVSDFVN
20969|c0_g1_i1  AV---GRDAC-QGDSGGPLVCKAH-EDQVYISGISIWGRNCGDI---YPGVYTRVSYFLD
21969|c0_g1_i1  GEE--GKDAC-KGDGGGPLACEH--NGVYKLAGIVAWGIGCGQKD--VPGVYVKVSKYTS
23063|c0_g1_i1  AK---GKNPC-LGDSGGSLVCQGD-DGESYLSGITSWGIGCALLR---------------
23063|c0_g1_i2  VK---GKDAC-EGDSGGPLVCEGD-DGESYLTGITSWGIG--------------------
23063|c0_g1_i3  AK---GKIPC-QGDSGGSLVCQGD-DGESYLSGIASWVIGCR-DR--YPSVYTEVSYFLD
23063|c0_g1_i4  VK---GKDAC-EGDSGGPLVCEGD-DGESYLTGITSWGIGCALLR--FPGVYTEVSYFLD
23063|c0_g1_i5  VK---GKDAC-EGDSGGPLVCEGD-DGESYLTGITSWGIGCALLR--FPGVYTEVSYFLD
23364|c0_g1_i2  LSN-EENSSF-AGDTGSPFIIKI--DGRFYLHGIYSWGERILRVG--KFDYFTKISEFYD
30852|c0_g1_i1  GN---GTDGC-QGDSGGPLICKAG-SHLTYVAGIGSWGIDCGYI---TPGVYTRVSYYLE
4716|c0_g1_i1   FEKETGKDTVYSGDSGGPLFIAGT-DGKKTVVGVSSFVTVDPDQHIITHAVFVELATHIK
5471|c0_g1_i1   VK---NRDQC-KGDSGGPLAWVDPATSKRHLVGIVNIGFECGRRG--FPSMFTRVTSHLN
                             : *..:           : *:                          

17834|c0_g1_i1  FILNNTEEALYCPAYRGRSTRLVTDFTGINEFRRRSN
18561|c0_g1_i1  WIVRNAT------------------------------
19813|c0_g1_i1  WIKNVTMQHPECCPAK-----------TINE----SY
19863|c0_g1_i1  W------------------------------------
20081|c0_g1_i2  WIKLATA-----------------------------Y
20089|c0_g1_i1  WISKITGVN----------------------------
20969|c0_g1_i1  WINNTITTHS---------------------------
21969|c0_g1_i1  WIEEEAKAHGSELA-----------------------
23063|c0_g1_i1  -------------------------------------
23063|c0_g1_i2  -------------------------------------
23063|c0_g1_i3  WIDDIIENNS---------------------------
23063|c0_g1_i4  WINDIIENNS---------------------------
23063|c0_g1_i5  WINDIIENNS---------------------------
23364|c0_g1_i2  WIMSHTQ------------------------------
30852|c0_g1_i1  WIYEIMRNNS---------------------------
4716|c0_g1_i1   WIEKHIDPSTICTV-----------------------
5471|c0_g1_i1   WILQETKDSPPTCS----------------------N
                                                     

SLPTX01
CLUSTAL format alignment by MAFFT E-INS-i (v7.304b)


CLUSTAL format alignment by MAFFT L-INS-i (v7.304b)


25567|c0_g1_i1  MR-------------------------------------LVLYLC---------------
27944|c0_g1_i1  MKATL----------------------------------VFAVSC---------------
28339|c0_g1_i1  MNGFL-LPLL---------------------------VAILMSIV---------------
8371|c0_g1_i1   MKIA-----------------------------------IFVALC---------------
8785|c0_g1_i1   MDATTCLPVI---------------------------LVLLAALLHQA------------
9209|c0_g1_i1   MKLLVALAILGIAGITTAKSIQKRSHAYGEADDSDSSASISVSRVHNAVGTQQGAAQQTV
9209|c0_g2_i1   MKLLVALAILGIAGITTAKSIQKRSHAYGEADDSDSSASISVSRVHNAVGTQQGAAQQAV
                *                                      :                    

25567|c0_g1_i1  --------------------TAVAYLAIKIMGQDTVLPFLETIP----------ETSFSC
27944|c0_g1_i1  --------------------LALALSSPVV---KRQAPFAYVLPDGVEFIIGSIKTTFSC
28339|c0_g1_i1  --------------------PSTALLAEVVRHNATRFPYLSSIP----------ITGFNC
8371|c0_g1_i1   --------------------IAAVVAGKVV---KRSTQFAFQLPDGIELLLGGVKTGFSC
8785|c0_g1_i1   ----------PAV----FPINKKYDDSNPEGVPGVDYPIYRSVPR---------GLPFSC
9209|c0_g1_i1   TQSSQGLGWSPWVQQVGWTKIPTEDLSKVPGVAGRDYPVYSSVP----------DTGFTC
9209|c0_g2_i1   TQSSQGLGWSPWVQQVGWTKIPTEDLSKVPGVAGRDYPVYSSVP----------DTGFTC
                                          .               :*             *.*

25567|c0_g1_i1  KERIY-GYYAD--VEANCQVFHIC----------LNNRKWSFLCPNQTVFNQEVLVCDYP
27944|c0_g1_i1  ANRIY-GYYAD--IDNNCKIFHVCNPVFDDQNQLVDTQQYSFACPNLTSFNQEDVVCVHD
28339|c0_g1_i1  SGRST-GYYADDAPSSQCQVFHYCH---------HDGRVFDFLCPNNTIFNQKFFACDHY
8371|c0_g1_i1   DGRIY-GYYAD--VDNNCKVFHVCVPRVDEAGAVLDIDHYSFACGNLTTFNQEHLVCEHD
8785|c0_g1_i1   HSRKP-GFYAD--PDTDCQVWHICD---------LHGRRYSFLCANKTVFNQYNRGCDWW
9209|c0_g1_i1   KQQKWIGMYAD--VKTKCQVFHVCD---------KGGKQDSFLCPKGTVFHQQYFTCDWW
9209|c0_g2_i1   KQQKWIGMYAD--VKTKCQVFHVCD---------KGGKQDSFLCPKGTVFHQQYFTCDWW
                  :   * ***   . .*:::* *                .* * : * *:*    *   

25567|c0_g1_i1  -DVVDCPSSEQKFIINERLGQTN------------------------TPLKD--------
27944|c0_g1_i1  NDNVNCANSASLYDQINSRFGIT-----------------------ERPGGR--------
28339|c0_g1_i1  -YNFDCSTAQEFYSLNEHLFSNGIAEDEPPTFN---------------------------
8371|c0_g1_i1   QDVSNCAGAPGLYDQVNREFGV-------------------------IPPK---------
8785|c0_g1_i1   -YNVNCDASEDLYSNNDDVFKSNRIGNNHPNFIPRPNIVPPHRVSLDSPPSNTV------
9209|c0_g1_i1   -YNVACSDSPNFYHLNNEMNKKFSGGNN------------------ARPAASGSSWSATV
9209|c0_g2_i1   -YNVACSDSPNFYHLNNEMNKKFSGGNN------------------ARPAASGSSWSATV
                     *  :   :   :                                           

25567|c0_g1_i1  --------------
27944|c0_g1_i1  --------------
28339|c0_g1_i1  --------------
8371|c0_g1_i1   --------------
8785|c0_g1_i1   -------------D
9209|c0_g1_i1   ARPAFHGQGFFQGG
9209|c0_g2_i1   ARPAFHGQGFFQGG
                              

SLPTX03
CLUSTAL format alignment by MAFFT L-INS-i (v7.304b)


11442|c0_g1_i1  M--KSSMAVLLVMALIIFTLVKC----------------YSTDDKP-------FGKCEEK
17861|c0_g1_i1  M--KPSMAILLVMALIMFSLDKS----------------YSADDKC-------EGSL---
17861|c0_g1_i2  M--KPSMAILLVMALIMFSLDKS----------------YSADDKC-------EGSL---
18290|c0_g1_i1  M--KPSMAILMIMALIIFSLDKS----------------YSTTDRP-------VGKCWDE
18290|c0_g1_i2  M--KPSMAILVVMALIIFSLDKS----------------YSTTDRP-------VGKCWDE
18979|c0_g1_i1  M--KPSLAILLVMALIMFSLDKS----------------YSADDKC-------EGSL---
7650|c0_g1_i1   MNLQSLVAVTLLAAFAFLFPVSSARSYQNLELRDHRSGYYHQVKKPSFHDLGCIGIFVPS
                *  :. :*: :: *: ::   ..                *   .:         *     

11442|c0_g1_i1  ---QRNKLCRVCHNRSGIDNYYSRC---CIYDERYYMCLDMLHH----------------
17861|c0_g1_i1  ---RREIACGKCRDEVRKDGYYYDC---CTSESIYKKCQNMLHN----------------
17861|c0_g1_i2  ---RREIACGKCRDQKRQDGYYYEC---CTSESTYKKCQNMLHN----------------
18290|c0_g1_i1  ---DRVKACLKCEQRLSINKYYAKC---CIDNAVYKACRYKLRHD------------VFG
18290|c0_g1_i2  ---DRVKACLKCEQRLSINKYYAKC---CIDNAVYKACRHKLRHD------------VFG
18979|c0_g1_i1  ---RREIACGKCRDEVRKDGYYYEC---CTSESIYKKCQNMLHN----------------
7650|c0_g1_i1   EFFRLIRVCDDCFNLYRDTDITVLCQSQCFYNETFEKCVDALLIDRQKEKIKEKIDRANG
                        *  * :          *   *  :  :  *   *                  

11442|c0_g1_i1  ------
17861|c0_g1_i1  ------
17861|c0_g1_i2  ------
18290|c0_g1_i1  VLE--K
18290|c0_g1_i2  VLE--K
18979|c0_g1_i1  ------
7650|c0_g1_i1   NLNLPE
                      

SLPTX04
CLUSTAL format alignment by MAFFT L-INS-i (v7.304b)


7755|c0_g1_i1   M------------IRLHLVLMLIVLLGNTAMVQGETILNSIENPTEQERSGAHWHLEKMC
16094|c1_g1_i1  M-----MMKKTCVVSVFLVLLLLKF---HDLSMGE----EISSLKKMVRSGDNLVLK---
16094|c1_g2_i1  M-----MMKKTCVVSVFLVLLLLKF---HDLGMGE----EISSLKKVVRSEDNLVLP---
16094|c1_g2_i2  M-----MMKKTCVVSIFLVLLLLKF---HDLGMGE----EISSLKKVVRSEDNLVLP---
16094|c2_g1_i1  ------MMKKTCVVSIFLVLLLLKF---HDLGMGE----EISSLKKVVRSGNNLVLP---
16094|c2_g3_i1  ------MMKKTCVVSVFLVLLLLKF---HDLSMGE----EISSLKKVVRNEYNPVPP---
30593|c0_g1_i1  MGPQRISLSKCFSLSVVVILLLAAY-SVEDVEAG-----PVRTLRSVFL-GSGIILP---
                             : : ::*:*        :  *      : .  .              

7755|c0_g1_i1   QQNCKYMEGCKNYRFC--------RGKI-
16094|c1_g1_i1  ---CP-AFPCPEGYVCDVGSKKCKKGTD-
16094|c1_g2_i1  ---CP-GFSCPKGYFCDRASEKCRKGTD-
16094|c1_g2_i2  ---CP-GFSCPKGYFCDRASEKCRKGTD-
16094|c2_g1_i1  ---CP-GFPCPKGYVCDVGSKKCKKGTD-
16094|c2_g3_i1  ---CPAGFPCPTGYVCDRASEKCRKGTD-
30593|c0_g1_i1  ---CP-SFPCPGGYYCDVSAGKCRKGTDK
                   *     *     *        :*.  

SLPTX05
CLUSTAL format alignment by MAFFT L-INS-i (v7.304b)


10171|c0_g1_i1  MLRTFRYMCFGIFVLYLQSLLLVDGLMCVKCSSHITGFSH--------------------
15370|c0_g1_i1  MMKFAYLMASVLLVL--FTVRPSTSLKCVQCIPGK--GDH--------------------
16815|c0_g1_i1  MKISYFIVYLISFTL-LYCTISSRAIKCIQCGPFGNLGSYLKDVQNYREEVMNYTTGARF
17410|c0_g1_i1  MIR--------LLVI-AALVSTTYCLKCVQCVLG---GSY--------------------
18313|c0_g1_i1  MPSLCIIALFGTLTF-YTLIPSIHTLKCVVCDSPM--SNY--------------------
19433|c0_g1_i1  MKRFATQKFLVIFLLFVLNIQLSQALTCFQCTSD----GD--------------------
19800|c0_g1_i1  MMNLLKMRTFVTFLL-LAYVHPLEAIKCFQCEIMR--SRV-------------FTVG---
25114|c0_g1_i1  MHS---MMILYGILLTSYYFLSSSALTCFQCTTSE--RSD--------------------
16190|c0_g1_i1  MKEAVKMSCLCVFVF-LFLFSLTDAIKCIKCGESGMFGTE--------------------
16190|c0_g2_i1  MKEAVKMSCLCVFVF-LFLFSLTDAIKCIKCGESGMFGTE--------------------
39901|c0_g1_i1  MKEALKVSCLCIFVF-LFLFSSTDAIKCIQCGQTGIFGTE--------------------
                *           : :          : *. *                             

10171|c0_g1_i1  -----DCINTLPEITTCR-PDDKFCSTVIEYK-SGDVVGVERRCSHVVWPRE--CQPVPF
15370|c0_g1_i1  -----DCKTTYPDSTDCLIPFSKYCAKVETHI-DNQ-VTVVRQCSPAKTPGSEGCLDEN-
16815|c0_g1_i1  KINDKECTEPLPKAEDCG-EMMHSCLKIITN------GIISRGCSPSLPINH--------
17410|c0_g1_i1  -----DCKTLFADPTECP-SNLNYCYKVETFEASGQLLSVHRVCNALPAPQQP-CHQVH-
18313|c0_g1_i1  -----DCKTTFPAATECSGASNNYCNKKETFTSNGDLAQVRRYCSPLAAPSTA-CTDLK-
19433|c0_g1_i1  -----YCISTFPKPSNCL-PFLNYCTKVEINS-NGR-ISVTRGCNAISLDNS--CIEIG-
19800|c0_g1_i1  -----TCESYLLEADECA-KNYSHCAVEEIQL-NPNTVVIKKTCSSAELGFA--CIENN-
25114|c0_g1_i1  -----HCVSYFPKPSTCP-PFINYCTKIVTYT-NGG-MGIIRSCNLFSLDNK--CITIG-
16190|c0_g1_i1  -----DCATGTFEAEECG-PNDQYCTKIILTD-GTR-TTALRGCSVGHVQES--NLNEG-
16190|c0_g2_i1  -----DCATGTFEAEECG-PNDQYCTKIILTE-GTR-TTAQRGCSVGYVPES--NLNEG-
39901|c0_g1_i1  -----ECAVGTLEAEECG-PNDLYCTKIILKD-DIR-TTALRGCSPVPSLES--IEIRG-
                      *         *       *                : *.               

10171|c0_g1_i1  LNTRKCGFFCKKSGCNNGQNVRAEFTSFSIFSVFANICYFKLILNF
15370|c0_g1_i1  -SSKICSYFCEEDNCNSGSMVRPSFLLSVSFICLMMLLRPVF----
16815|c0_g1_i1  ----IGVHLCTSDGCNSVSNLRSNKSVTTGIAVLILIVMMY-----
17410|c0_g1_i1  -TGKICEYSCTTDGCNEATVIQSKRLVCM-FALLFMILCKFIIIQ-
18313|c0_g1_i1  PAGKVCEYSCNTDGCNSVAGMEPTRAVYF-IAVLMLTFYTFIRL--
19433|c0_g1_i1  -NTKTCSYSCDTDACNMSSSLRPNRLFLLCFGLLLLFTLRFTRTMK
19800|c0_g1_i1  LGHRECTYACNSDKCNSAKVFSSMPVIDLWCTCILLILWFLMYKY-
25114|c0_g1_i1  -DTKTCSYSCDTDACNISTSIHHLNRFLSPWFVISLILLVFSFL--
16190|c0_g1_i1  -KISTHMSSCNTDGCNAN----------------------------
16190|c0_g2_i1  -KISTHMSSCNTDGCNAN----------------------------
39901|c0_g1_i1  -LVSSHTSSCNTDGCNAN----------------------------
                         *  . **                              

SLPTX07
CLUSTAL format alignment by MAFFT L-INS-i (v7.304b)


14500|c0_g1_i1  --------------------------------------MSSKILAFYALLFMTVLSNTVM
14500|c0_g2_i1  --------------------------------------MSSKILAFYALLFMTVLSNTVM
15501|c0_g2_i1  --------------------------------------MSSKILAFYALLFMTVLSNTVM
15501|c0_g3_i1  --------------------------------------MSSKILAFYALLFMTVLSNTVM
17289|c1_g1_i1  MLARTLLIILIISTGSSIAATLPFKYGDSSGCQHKISTMSSNILIGQILFFGTLFSNTVM
                                                      ***:**    *:* *::*****

14500|c0_g1_i1  GATIDKSIPKPIPREAIEEIEVNKRGSNPYCKEENCPPFKHCPEEPIACFEGHCCF
14500|c0_g2_i1  GATIDKLILKPIPREAIEEIEVNKRGSSPYCKEENCPPFKHCPEEPIACFEGHCCF
15501|c0_g2_i1  GATIDKLILKPIPREAIEEIEVNKRGSNPYCKEENCPPFKHCPEEPIACFEGHCCF
15501|c0_g3_i1  GATIDKSIPKPIPREAIEEIEVNKRGSSPYCKEENCPPFKHCPEEPIACFEGHCCF
17289|c1_g1_i1  SAS----ITTPRNDEGIKGIDIYP-GGNPYCVESSCPPGKRCPLEPIACFVGPCCV
                .*:    * .*   *.*: *::   *..*** *..*** *:** ****** * **.


SLPTX10
CLUSTAL format alignment by MAFFT L-INS-i (v7.304b)


18770|c0_g1_i1  MIKLMIIFFTILLLTYIIDEKEALKIEDLPEPESYKKTKELAIKDAKGDKRAEGIALDFL
18770|c0_g2_i1  MNKSMIIFFTILFLTYITEENEALKVEDLPEPESYKRAKQLAVKDAKGDKKAEAVALDFL
18770|c2_g10_i1 MIKLMIIFFTILLLTYIIDEKEALKIEDLPEPESYKKTKELAIKDAKGDKRAEGIALDFL
18770|c2_g11_i1 MNKSMVIFFTILFLTYIIEEKEALKVEDLPEPESYKRAKQLAVKDAKGDKKAEAVALDFL
18770|c2_g7_i1  MNKSMVIFFTILFLTYIIEEKEALKVEDLPEPESYKKAKQLAIKDAKGDKRAEGIALDFL
                * * *:******:**** :*:****:**********::*:**:*******:**.:*****

18770|c0_g1_i1  KQNRRNCTTDCSFLLTCHLLTPECCPKQTDICLKLDTVKNG
18770|c0_g2_i1  KQNRRNCTTDCSFLLTCHLLTPECCPKQTDICLKLDTVKNG
18770|c2_g10_i1 KQNRRDCM---------------------------------
18770|c2_g11_i1 KQNRRDCMKNCQLVPTCHLLSPECCPKKTDVCLKLTL----
18770|c2_g7_i1  KQNRRDCMKNCQLVPTCHL----------------------
                *****:*                                  

SLPTX11
CLUSTAL format alignment by MAFFT L-INS-i (v7.304b)


13891|c0_g1_i1  MKS---------VAILILFFLGLVFVKAS-----------EEQTVNERQGI---------
15540|c0_g1_i1  MI----FINK------MFQFCLLILLLAPGRFFSALGFVQERITVENREGS--DSKVYPT
18191|c0_g1_i1  ----------------MLKFFVIIFFLIINTGALRFQFIREMAEMERKEGF----GRIPT
18613|c0_g1_i1  MI--------------MFRFSTYILFV-------------NMLNLAYAVE----------
18660|c0_g1_i1  ----------------MYLLFGFIFFVAAEAFNFQLRNVMESKDLYKKRELT-TKDELAT
18660|c1_g1_i1  ----------------MYLLFGFIFFVAAEAFNFQLRNVMESKDLYKKRELT-TKDELAT
19632|c0_g1_i1  ----------------MIKFFAFVLLVAT-------------------------------
19632|c0_g2_i1  ----------------MIKFFAFVLLVAT-------------------------------
19632|c1_g1_i1  ----------------MIKFFAFVLLVAT-------------------------------
19670|c0_g1_i1  M------------------FYTYLLFFTLTFACT------RSINIKTKREMILEDTLLDT
24034|c3_g1_i1  ----------------MLQLFIFIFILVKSFLVSSVTYDVQLINIERQAK---KREELNT
24034|c3_g1_i2  ----------------MLQLFIFIFILVKSFLVSSVTYDVQLINIERQAK---KREELNT
24034|c3_g1_i3  ----------------MLQLFIFIFILVKSFLVSSVTYDVQLINIERQAK---KREELNT
24034|c3_g1_i4  ----------------MLQLFIFIFILVKSFLVSSVTYDVQLINIERQAK---KREELNT
32344|c0_g1_i1  MQAQQLFIMKSEFAVLVITLLPLVLTCIP-------------------------REERSR
                                   :   ::                                   

13891|c0_g1_i1  ------------------------------------------GLGLDRGHSGTMVANYLM
15540|c0_g1_i1  CRESSFCAFLQKNVIDSNLE-VMPICTCTGGTTCSHSWDPNDGKSITEGSKQFKFCSNI-
18191|c0_g1_i1  CKESSVCTFLQNND--RGIN-IHPICKCTGESTCSYKWDEDDGKSITQGMNQYKFCSQV-
18613|c0_g1_i1  CVGESACVFLQNNG--THID-VEEICTCAGGKECTKTWYPIDSNSILHGEYQYKFCPGLC
18660|c0_g1_i1  CNRDSICGYLQKNV--KGTN-YVPLCACPGEITCPRSWDSNDGKSLTKGNEQFKFCSSS-
18660|c1_g1_i1  CNRDSICGYLQKNV--KGTN-YVPLCACPGEITCPRSWDSNDGKSLTKGNEQFKFCSSS-
19632|c0_g1_i1  --------------------------------------------------QELVWCNKL-
19632|c0_g2_i1  --------------------------------------------------QELVWCNKL-
19632|c1_g1_i1  --------------------------------------------------QELVWCNKL-
19670|c0_g1_i1  CHQNAACAHIQVHL--KEIH-VDELCKCKGGQECPLLWNPNDGHSITQAHNQWKFCSPV-
24034|c3_g1_i1  CLENEACGYKKIN-------EDVELCTCERGTCTLYDSNVGPKYRFDNGTIQYKFCGPV-
24034|c3_g1_i2  CLENEACGYKKIN-------EDVELCTCERGTCTLYDSNVGPKYRFDNGTIQYKFCGPV-
24034|c3_g1_i3  CLENEACGYKKIN-------EDVELCTCERGTCTLYDSNVGPKYRFDNGTIQYKFCGPV-
24034|c3_g1_i4  CLENEACGYKKIN-------EDVELCTCERGTCTLYDSNVGPKYRFDNGTIQYKFCGPV-
32344|c0_g1_i1  CPVGCYCD------------QVNKPCTCR-------------------------------
                                                                            

13891|c0_g1_i1  AQQLA-----------------------ND-----------PNGPGRRRR----------
15540|c0_g1_i1  PDSIKHDCGAEEKALTGIFEEDKVTK--KHLAYYGFLHCVCPEHSDYPEHSYDATETVEG
18191|c0_g1_i1  PYHME-TCNPVQPAYTAVFENLISDN--SFVSFSGYLHCICPENYTYDQ--INSTSHIID
18613|c0_g1_i1  PIGLV-TCNSSQIARTHTDIISAIDY--EILQNSVTLHCLCPEDHEFKV--LPVREEKDS
18660|c0_g1_i1  PQDLQ-DCNPKELVFTAVYEYLSNVN----------------------------------
18660|c1_g1_i1  PLDLH-DCNPKELVFTAVYEYLSNVNPKKFAAYTGNIHCKCPDEFAYNL--FNRTEKATA
19632|c0_g1_i1  ------PCDYSDVAYEEV-----TTQ--AGTKTNTFCDC------HHET--YKFSTGISK
19632|c0_g2_i1  ------PCDYSDVAYEEV-----TTQ--AGTKTNTFCDC------HHET--YKFSTGISK
19632|c1_g1_i1  ------PCDYSDIAYEEV-----TTQ--AGTKTNTFCDC------HHET--YKFSTGISK
19670|c0_g1_i1  PKDLT-VCTSEQAAREFTYEMDPVTK--KQ-QMNMFFKCLCPENHFHEF--FNQREEETG
24034|c3_g1_i1  FQNLT-TCTDGQDSAWRIKQKSYFDQ--KL-QTFVYFYCLCPTGYKFQN--INVNTVSLF
24034|c3_g1_i2  FQNLT-TCTDGQDSAWRIKQKSYFDQ--KL-QTFVYFYCLCPTGYKFQN--INVNTVSLF
24034|c3_g1_i3  FQNLT-TCTDGQDSAWRIKQKSYFDQ--KL-QTFVYFYCLCPTGYKFQN--INVNTVSLF
24034|c3_g1_i4  FQNLT-TCTDGQDSAWRIKQKSYFDQ--KL-QTFVYFYCLCPTGYKFQN--INVNTVSLF
32344|c0_g1_i1  -----------------------------------------PEPSTHPA-----------
                                                                            

13891|c0_g1_i1  --------------------------------SPTI--QDLFLRHP--------------
15540|c0_g1_i1  DKKITTEYYHCKR-LKTCKPDETCHALAIGETQKIY--YK-DCNCPE-GQTCPFELKSAY
18191|c0_g1_i1  EKSVETIDFKCIE-FRICNDNEICSSIS--ETNTFF--IDLYCKCPD-GFSCPSDIGSAV
18613|c0_g1_i1  KAEKYFTEAKCKK-LPICGYPNDCRRIIVNPERDFFNIQK-FCQCPP-KHYCPFDLKY--
18660|c0_g1_i1  ------------------------------------------------------------
18660|c1_g1_i1  DREIQTVYFSCQK-YNVCGSDDTCHIISESADNFHI--YK-RCNCGN-GLQCSDNPEAAF
19632|c0_g1_i1  DKQTTTVKYKCKN-IQACVYGQKCQALVENPEETVL--SK-FCTCAP-GKLCHD------
19632|c0_g2_i1  DKQTTTVKYKCKN-IQACVYGQKCQALVENPEETVL--SK-FCTCAP-GKVCHDTPKYAD
19632|c1_g1_i1  DKQTTTVKYKCKN-IQACVYGQKCQALVENPEETVL--SK-FCTCAP-GKVCHDTPKYAD
19670|c0_g1_i1  GNQLTVIEERCEK-MKQCKKTQVCQKIETFQGKFLF--KHVKCFCPG-DQKCNDDLKKAD
24034|c3_g1_i1  GENSLLTRMICKKILAKCIEAEVCGSLTILHGNVKY--EN-FCSCPGKGQKCRLRYSNQG
24034|c3_g1_i2  GENSLLTRMICKKILAKCIEAEVCGSLTILHGNVKY--EN-FCSCPGKGQKCRLRYSNQG
24034|c3_g1_i3  GENSLLTRMICKKILAKCIEAEVCGSLTILHGNVKY--EN-FCSCPGKGQKCRLRYSNQG
24034|c3_g1_i4  GENSLLTRMICKKILAKCIEAEVCGSLTILHGNVKY--EN-FCSCPGKGQKCRLRYSNQG
32344|c0_g1_i1  ----------------------VCE-------------EH-FCLTPD-------------
                                                                            

13891|c0_g1_i1  ------------------------------------------------------------
15540|c0_g1_i1  KTEYKETTDKFTTYSMR---------CQ--------------------------------
18191|c0_g1_i1  ETEPHPQG---TTYRMQ---------CI--------------------------------
18613|c0_g1_i1  --EKYKFGFRGNIYDFAW-------ICRAIE-----------------------------
18660|c0_g1_i1  ------------------------------------------------------------
18660|c1_g1_i1  KTDKLEQGPLYNQYSMR---------CQ--------------------------------
19632|c0_g1_i1  ------------------------------------------------------------
19632|c0_g2_i1  ESRTFG------------------------------------------------------
19632|c1_g1_i1  ESRTFGDT---IYYSFV---------CA--------------------------------
19670|c0_g1_i1  TVDKTDDGQ--VEHYME---------CH--------------------------------
24034|c3_g1_i1  SVYAFDKGT--IQYKFCEDPFHGRAICAQGEYVGNRNTFALDSGINRTLVYFSCICPYGL
24034|c3_g1_i2  SVYAFDKGT--IQYKFCEDPFHGRAICAQGEYVGNRNTFALDSGINRTLVYFSCICPYGL
24034|c3_g1_i3  SVYAFDKGT--IQYKFCEDPFHGRAICAQGEYVGNRNTFALDSGINRTLVYFSCICPYGL
24034|c3_g1_i4  SVYAFDKGT--IQYKFCEDPFHGRAICAQGEYVGNRNTFALDSGINRTLVYFSCICPYGL
32344|c0_g1_i1  --------------------------CP----------------------------NYG-
                                                                            

13891|c0_g1_i1  ------------------------------------------------------------
15540|c0_g1_i1  ------------------------------------------------------------
18191|c0_g1_i1  ------------------------------------------------------------
18613|c0_g1_i1  ------------------------------------------------------------
18660|c0_g1_i1  ------------------------------------------------------------
18660|c1_g1_i1  ------------------------------------------------------------
19632|c0_g1_i1  ------------------------------------------------------------
19632|c0_g2_i1  ------------------------------------------------------------
19632|c1_g1_i1  ------------------------------------------------------------
19670|c0_g1_i1  ------------------------------------------------------------
24034|c3_g1_i1  RIYTEIVRRLDDDSILTAVKCYSENHYVPNKLHSCDYEEACGYMKIDNGKVDHVDLCTCG
24034|c3_g1_i2  RIYTEIVRRLDDDSILTAVKCYSENHYVPNKLHSCDYEEACGYMKIDNGKVDHVDLCTCG
24034|c3_g1_i3  RIYTEIVRRLDDDSILTAVKCYSENHYVPNKLHSCDYEEACGYMKIDNGKVDHVDLCTCG
24034|c3_g1_i4  RIYTEIVRRLDDDSILTAVKCYSENHYVPNKLHSCDYEEACGYMKIDNGKVDHVDLCTCG
32344|c0_g1_i1  ------------------------------------------------------------
                                                                            

13891|c0_g1_i1  ------------------------------------------------------------
15540|c0_g1_i1  ------------------------------------------------------------
18191|c0_g1_i1  ------------------------------------------------------------
18613|c0_g1_i1  ------------------------------------------------------------
18660|c0_g1_i1  ------------------------------------------------------------
18660|c1_g1_i1  ------------------------------------------------------------
19632|c0_g1_i1  ------------------------------------------------------------
19632|c0_g2_i1  ------------------------------------------------------------
19632|c1_g1_i1  ------------------------------------------------------------
19670|c0_g1_i1  ------------------------------------------------------------
24034|c3_g1_i1  GQGECSLRNTSRGPIYAFEKGTLQYKFCIPVLKGILRCSSGATTAVRIIHTPIHNINETY
24034|c3_g1_i2  GQGECSLRNTSRGPIYAFEKGTLQYKFCIPVLKGILRCSSGATTA---------------
24034|c3_g1_i3  GQGECSLRNTSRGPIYAFEKGTLQYKFCIPVLKGILRCSSGATTA---------------
24034|c3_g1_i4  GQGECSLRNTSRGPIYAFEKGTLQYKFCIPVLKGILRCSSGATTAVRIIHTPIHNINETY
32344|c0_g1_i1  ------------------------------------------------------------
                                                                            

13891|c0_g1_i1  ------------------------------------------------------------
15540|c0_g1_i1  ------------------------------------------------------------
18191|c0_g1_i1  ------------------------------------------------------------
18613|c0_g1_i1  ------------------------------------------------------------
18660|c0_g1_i1  ------------------------------------------------------------
18660|c1_g1_i1  ------------------------------------------------------------
19632|c0_g1_i1  ------------------------------------------------------------
19632|c0_g2_i1  ------------------------------------------------------------
19632|c1_g1_i1  ------------------------------------------------------------
19670|c0_g1_i1  ------------------------------------------------------------
24034|c3_g1_i1  MIFHCGCPYGHQIQSQDVNFGKYLGKNSIYTEMVCLKEMTIVGAD---------------
24034|c3_g1_i2  -------------------------------------EMTIVGAD---------------
24034|c3_g1_i3  --------------------------------------LEICNPDDVCYRTYFFKSYQYY
24034|c3_g1_i4  MIFHCGCPYGHQIQSQDVNFGKYLGKNSIYTEMVCL-KLEICNPDDVCYRTYFFKSYQYY
32344|c0_g1_i1  ------------------------------------------------------------
                                                                            

13891|c0_g1_i1  ------------------------------------------------
15540|c0_g1_i1  ------------------------------------------------
18191|c0_g1_i1  ------------------------------------------------
18613|c0_g1_i1  ------------------------------------------------
18660|c0_g1_i1  ------------------------------------------------
18660|c1_g1_i1  ------------------------------------------------
19632|c0_g1_i1  ------------------------------------------------
19632|c0_g2_i1  ------------------------------------------------
19632|c1_g1_i1  ------------------------------------------------
19670|c0_g1_i1  ------------------------------------------------
24034|c3_g1_i1  -------TTENNG-----------------------------------
24034|c3_g1_i2  -------TTENNG-----------------------------------
24034|c3_g1_i3  KEMPCICSKEENLVCAVSYDMPHDIQSKDDLAVHSFKCHKKSSLLIEM
24034|c3_g1_i4  KEMPCICSKEENLVCAVSYDMPHDIQSKDDLAVHSFKCHKKSSLLIEM
32344|c0_g1_i1  ------------------------------------------------
                                                                

SLPTX12
CLUSTAL format alignment by MAFFT L-INS-i (v7.304b)


16575|c0_g1_i1  MSLFQIYILNTFLIMKSKFAVLFITLCMLLLAIDN------VTTDCP------SGCECD-
16575|c1_g1_i1  ---------------------MVITLFVLVLAIDN------VITECP------PGCECN-
16754|c0_g1_i1  ----MKYVI---------ISVVMLLTCALMFCEETDEENHLVIPDDPYPSLPLRNYSCNN
18971|c0_g11_i1 --MFQIYILNTFLIMKSKFAVLFITLCMLLLAIDN------VTTDCP------SGCECD-
18971|c0_g13_i1 --MFQIYILNTFLIMKSKFAVLFITLCMLLLAIDN------VTTDCP------LGCECD-
18971|c0_g14_i1 MPLFQIYILNTFLIMKSKFAVLFITLCMLLLAIDN------VTTDCP------SGCECD-
18971|c0_g15_i1 --MFQIYILNTFLIMKSKFAVLFITLCMLLLAIDN------VTTDCP------LGCECD-
18971|c0_g2_i1  --MFQIYILNTFLIMKSKFAVLFITLCMLLLAIDN------VTTDCP------SGCECD-
18971|c0_g4_i1  --MFQIYILNTFLIMKSKFAVLFITLCMLLLAIDN------VTTDCP------RGCECD-
                                     :.:    *::. :.      * .: *       . .*: 

16575|c0_g1_i1  -----KHSTGKTCRPSAGSDVSAVECLKSYCYYGD-----C--
16575|c1_g1_i1  -----RESTGKTCRPSAGSDKSARECLKSYCSLGY-----CSK
16754|c0_g1_i1  MACPLKHICG--CMPTPITPETPFRDLDCGCYHEFDMMPVCV-
18971|c0_g11_i1 -----KHSTGKTCRPSAGSDVSAVECLKSYCYYGD-----C--
18971|c0_g13_i1 -----KHSTGKTCRPSAGSDVSAVECLKSYCYYGY-----C--
18971|c0_g14_i1 -----KHSTGKTCRPSAGSDVSAVECLKSYC------------
18971|c0_g15_i1 -----KHSTGKTCRPSAGSDVSAVECLKSYCYYGD-----C--
18971|c0_g2_i1  -----KHSTGKTCRPSAGSDVSAVECLKSYCYYGY-----C--
18971|c0_g4_i1  -----KHSTGKTCRPSAGSDVSAVECLKSYCYYGY-----C--
                     :.  *  * *:. :  :. . *.. *            

SLPTX13
CLUSTAL format alignment by MAFFT L-INS-i (v7.304b)


17575|c0_g1_i1  MAYIYALIFAFFVCMNPDVIQAEERQHDTLANMEYRLSCLPKDGVCERMADTCCPGFQCL
17575|c1_g1_i1  MAYIYALIFAFFVCMNTDVIQAEERQHDTLANMEYRLSCLPKDGVCERMADTCCPGFQCL
                ****************.*******************************************

17575|c0_g1_i1  GCNPYDENNVDKCKCQ
17575|c1_g1_i1  GCNPYDENNVDKCKCQ
                ****************

SLPTX14
CLUSTAL format alignment by MAFFT L-INS-i (v7.304b)


11950|c0_g1_i1  -----------M-ATF--LILLIICTFTTVSLLPVNEMTAEDGAQCSRD----CTQFSCQ
14498|c0_g1_i1  -----------MKTRI--LLFLFCLMILPSSPLLVNRTDKGD-GTCTQEMDEFCSRYYCA
14498|c0_g2_i1  -----------MKTRI--LLFLFCLMILPSSPLLVNRTDQGD-GNCTQEMDEFCSRYYCA
15808|c0_g1_i1  -----------MRSGF--ILFSIGLIVMSMATLLETRSPPL--KYCTSEQMQRCAVMFCL
19329|c0_g1_i1  -----------MRSAF--IILSIILTMSSMTVLLEARSPPL--NYCTFEQHRRCSMLLCS
22155|c0_g3_i1  -----------MNRTLTMILLLCLISFYAVDIIQSAES-----KGCSPERVKRCEERKCS
22155|c0_g5_i1  MKNCSAFILNKMNRTLTMILLLCLISFYAVDIIQSAKS-----KGCSAELVKRCQEYKCS
22155|c0_g6_i1  MKNCSAFILNKMNRTLTMILLLCLISFYAVDIIQSAKS-----KGCSAELIKRCQEYKCS
6948|c0_g1_i1   -----------MHSTMRGLIFILLLFAFAVSPLTTTGSPAED-EQCQFD----CSLLDCM
                           *   :  :::       .   :            *  :    *    * 

11950|c0_g1_i1  NPCCIRGVCHCGCVDD------------
14498|c0_g1_i1  DPCCRNGHCRCLC---------------
14498|c0_g2_i1  DPCCRNGHCRCLC---------------
15808|c0_g1_i1  SPCCENGQCKCGC--NLYPSNTKIYTSN
19329|c0_g1_i1  SPCCRGGVCRCGCLPDLFPPKPVLI---
22155|c0_g3_i1  SPCCRHGKCHCGCK--------------
22155|c0_g5_i1  SPCCRHGKCHCGCK--------------
22155|c0_g6_i1  SPCCRHGKCHCGCK--------------
6948|c0_g1_i1   NPCCRNGACHCGCRDHEI----------
                .***  * *:* *               

SLPTX15
CLUSTAL format alignment by MAFFT L-INS-i (v7.304b)


10447|c0_g1_i1  MKMEKKIITLCFLVA-LMTLPEFISSEVLRDIAPSN-GKKFATKSECITTCATKFTGGDE
11265|c0_g1_i1  MKMEKKIIFLSFLVA-LLTLPEFISSEVIRDTVPYK-AKKYADESECITACAKAFTGGDE
13776|c0_g1_i1  --MEKTKILLPAVLL-ILMMLDL--AEPRKIYATHP-SKKSPSSQDCRRLCALRYTHGDE
14522|c1_g1_i1  M---KFLVIFCVLAA-IMMISAFAEETV---EPLRH-SKKNPTDSECKKECADAYAEGDQ
16482|c0_g1_i1  MKVFIAIMSIAIVLL-LIATIQETTASKGEDEATFT-TPNKLTREDCKKECAKRYTNGVL
17133|c1_g1_i1  MKMLYLGLFLIIISC-VISSGNMI-YECIWSDIMYV-KDKKPTTDFCQEKCKEKTTDSII
17276|c0_g1_i1  --MEKKLIFLVFLVT-LLTLPEFISSEVIKKDIQYK-KRKYPYKSECLKACAAAFTGGDE
17276|c0_g2_i1  --MEKKIIFLVFLVT-LLTLPEFISSEVIKREIPYK-KRKQPYKSECLKACAVAFTGGDE
17276|c0_g3_i1  --MEKKMILLCFLVV-LLTLPEFISSEIIRKDIPYK-DRKFPYKSECMDACSAAFTGGDK
17462|c0_g1_i1  MRIIIATIIALFLLF-SINVEFTTSASVPEREATFTSSERKPSREDCKRECARRFTNGIM
19470|c2_g3_i1  MKMEKKIIFLCFLVA-LMTLPELVSSTLKKEMAPT--EINFPDTSECKKACATKFTGGDE
19470|c2_g5_i1  MKMEKKIIFLCFLVA-LMTLPEFNSVKFVIDSVTI--GKKSATESECIPICANEFTGGDE
20957|c0_g2_i1  MKMEKKIIFLCFLVA-LMTLPEFISSRFKSGSVYY--PKEKPEISECKKACATKFTDGDE
20957|c0_g3_i1  MKMEKKIIFLCFLVA-LMTLPEFNSVKFVIDSVTV--GKKSPTESECIPVCANEFTGGDE
30850|c0_g1_i1  --MKASLVSL-VLVG-LVLMASVTVESTRIETASYP-AKKSPTGYECRRQCANVHTGGDI
3944|c0_g1_i1   MKMEKKIITLCFLVA-LMTLPEFISSEVLRDIAPSN-GKKFATKSECITTCATKFTGGDE
4154|c0_g2_i1   MKIEKKIIFLCFLVA-LMTLPELISSKYFKGMILI--EIQFPDISDCKKACATEYTGGDE
7644|c0_g1_i1   --MMKFLVLCVFFVAFLLTWSDNFVASMRTETVRFT-HRRRPSAAECRNLCASEFTDNDV
                       :    .    :                     .      *   *    : .  

10447|c0_g1_i1  SRITRV-RMLYYMCGC---YYSSA
11265|c0_g1_i1  SRIKDV-RPRFYKCVC---FYNSS
13776|c0_g1_i1  SRIVDAHKNGVHQCVC---TID--
14522|c1_g1_i1  SRIPEAHNFKDFYCNC---HIIIQ
16482|c0_g1_i1  SKVIIA-KVTGKKCYC---KYKTK
17133|c1_g1_i1  VK--NGYVSGEYRCSCGGLKIRE-
17276|c0_g1_i1  SRIKEG-KPGFFKCTC---YYTTG
17276|c0_g2_i1  SRIQEG-KPGFFKCIC---YYTTG
17276|c0_g3_i1  SRIKYA-EPAYFKCEC---YYSTG
17462|c0_g1_i1  SRVIVV-RVTGRNCYC---KYQVS
19470|c2_g3_i1  SRVKHV-QPMIYLCEC---FYITG
19470|c2_g5_i1  SRIIGV-RVFHYSCAC---YIQV-
20957|c0_g2_i1  SRIKDV-LSMYKLCSC---FY---
20957|c0_g3_i1  SRIIGV-RVFHYSCAC---YIQV-
30850|c0_g1_i1  SKISKAFRSGESRCTC---HIEE-
3944|c0_g1_i1   SRITRV-IMLYYMCGC---YYSSA
4154|c0_g2_i1   SRVKHV-KPMIKLCHC---FITTD
7644|c0_g1_i1   TKIHDARREGERNCKC---FINE-
                 :           * *        

SLPTX16
CLUSTAL format alignment by MAFFT L-INS-i (v7.304b)


10889|c0_g1_i2  MMMFQTG-IVLCLAVIFTVQCA------------------------LGYSLI-KVESNNG
11960|c0_g1_i1  MKS-----EVVLTVVLWLGSLVVVS---------------------EGAVGFEFVTPLPG
11969|c0_g1_i1  MWSLPLS-SILLVVLILNFPLN------------------------RAWVSRKTIASQNG
11969|c0_g2_i1  MWSLPLS-SILLVVLILNFPLN------------------------RAWVSRKTIASHNG
11969|c0_g3_i1  MWSLPLS-SILLVVLILNFPLN------------------------RAWVSRKTIASQNG
14582|c0_g4_i1  MKNSCIKLTMLMSVVINCLNRI------------------------EGGVTRTAVKSDKK
16413|c0_g1_i1  MKSLF---VLILFVFFFSLSQFF-----------------------TAEASSGRKHKHEV
16413|c1_g1_i1  MKSLF---VLILFVFFFSLSQIF-----------------------TAEASSGRKHKHEV
17757|c0_g1_i1  MRRS----LTFILFIAIAVAAV------------------------PRNKRESGEEKEEY
18472|c0_g2_i2  MLFLQIT-TIFCLVVILSLPQV------------------------RGATSIAKVESVNG
19255|c0_g3_i1  MLEA----FALCLLMFTASTSA-------------------------TTNAMFKTFASQG
19565|c0_g1_i1  MTSLM---LVIPSVLFVIGMLITGN---------------------EAAASIEIVTPLPG
20122|c0_g1_i1  MKLSIG--ILLCFMFTFVICSPPRQKRQLSVDEFNTRIKRNPILNRRDLEQLENFEQFEF
20168|c0_g4_i1  MPTFHFA-AFLCLAVIIT--HV------------------------NGYVGIRRAESNDG
20168|c0_g4_i2  MSIFHFA-AFLCLAVIIT--HV------------------------NGYVGIRRAESNDG
20786|c0_g1_i2  M---------WTPIVFGAI----------------------------LATTI-LITEVTG
20786|c0_g1_i3  M---------WTPIVFGAI----------------------------LATTI-LITEVTG
20786|c0_g4_i1  MKRRQVI-KMWTFTVILTV----------------------------FTTSI-LIGEAIG
8556|c0_g2_i1   MHSSI---SILCSILIIQITLI------------------------RSETTFRIVQSPLG
8556|c0_g3_i1   MHSSI---SILCSILIIQITLI------------------------RSETTFRIVQSPLG
                *             .                                             

10889|c0_g1_i2  K---CID-ENG-NELEVGEQWYGN-GCTRNSCYLID--DEFYESFSGCGI---KIHP---
11960|c0_g1_i1  KPDECPV-EDG-KTLAVGASEQIPGKCVQRSCQKVD--GKLQLQLTGCGV---VAPP---
11969|c0_g1_i1  N---CVS-SDG-VEHSIGESWNDG-TCTQHKCTKYGH-DKYVETVVGCAV---VDVQ---
11969|c0_g2_i1  N---CVS-SDG-VEHSIGESWNDG-TCTQHKCTKYGH-DKYVETVVGCAV---VDVQ---
11969|c0_g3_i1  N---CVS-SDG-VEHSVGESWNDG-TCTQHKCTKYGH-DKYVETVVGCAV---VDVQ---
14582|c0_g4_i1  K---CIL-EDG-TAIKLSEFYFDDKKCLRHECLKDG--DKFILETYGCSPNEDVADE---
16413|c0_g1_i1  L---CVG-SDG-QGHPLNQFWYDDGNCRRYYCFKDED-GNLLEQITNCEL---AIAE---
16413|c1_g1_i1  L---CVG-SDG-QGHPLNQFWYDDGNCRRYYCFKDED-GNLLEQITNCEL---AIAE---
17757|c0_g1_i1  K---CVA-PDG-TNHGLYGVWYDDELCTKTECTVHLDKGGMSHLISNCIPPVEPDPE---
18472|c0_g2_i2  K---CID-LDG-SEHEVGETWYGE-HCRRHSCSQDG--DDYYIDTVGCGA---AHA----
19255|c0_g3_i1  R---CIGVFDH-DLHDVEDVWTNSLHCIKERCVREE--DSYFIEVEGCEE---IDFSIRL
19565|c0_g1_i1  KPNECPTGKDG-VTIPVGKSIQIPGSCAEKKCSKSN--NELMLESYSCGV---IAAS---
20122|c0_g1_i1  S---CIG-PDG-TNYGKEGSWDVE-NCAQVHCRIKEN-GMMSFRFSSCSLP--TNEE---
20168|c0_g4_i1  K---CIG-EDG-NEHEVGEIWPGD-DCTSHSCSNSG--DFYFEHTLGCGI---VHVP---
20168|c0_g4_i2  K---CIG-EDG-NEHEVGEIWPGD-DCTSRSCSNDD--DDYFEHIEGCGK---IEAP---
20786|c0_g1_i2  G---CTD-HNG-NERAPGDVWTGE-YCTIFHCLEEN--GEYYSLGKTCPA---VMEP---
20786|c0_g1_i3  G---CTD-HNG-NERAPGDVWTGE-YCTIFHCLEEN--GEYYSLGKTCPA---VMEP---
20786|c0_g4_i1  G---CVD-DNG-NERAPGDVWTGE-HCTVHSCEEVN--GVLYMKGKGCGT---LGVP---
8556|c0_g2_i1   RQNECPL-GDGLMTLPAERSLQVPGECAERTCYSIG--DKLHLYSYTCGN---PEIP---
8556|c0_g3_i1   RQNECPL-GDGLMTLPAERSLQVPGECAERTCYSIG--DKLHLYSYTCGN---PEIP---
                    *    :                *    *      .        *            

10889|c0_g1_i2  -PGCNL-EKGDDEFPFCC-PQIRCSGR---------------------------------
11960|c0_g1_i1  -PGCVKLESKKKSYPECCEPEIKC------------------------------------
11969|c0_g1_i1  -PHCHL-EDGVGDFPACC-PYEVCEEE---------------------------------
11969|c0_g2_i1  -PHCHL-EDGVGDFPACC-PYEVCEEE---------------------------------
11969|c0_g3_i1  -PHCHL-EDGVGDFPACC-PYEVCEEE---------------------------------
14582|c0_g4_i1  -PLCDS-VKRPGKYPDCC-PIFQCS-----------------------------------
16413|c0_g1_i1  ------------------------------------------------------------
16413|c1_g1_i1  -GDCTIKPGIVGRYPDCC-PSVECPQT---------------------------------
17757|c0_g1_i1  -AECIP-ISNPGQFPNCC-PGLACKKRIITD-----------------------------
18472|c0_g2_i2  -PGCRL-VPGEGNYPDCC-PRPDCSKR---------------------------------
19255|c0_g3_i1  FPECKW-ERTAADYPECC-PKIVCKHHVLGDKYARSAESSEDSEEYYKNYQSFNRLKRDS
19565|c0_g1_i1  -PGCQIISDKTKPYPECC-PDLKCN-----------------------------------
20122|c0_g1_i1  -GDCKF-EYKPGNYPDCC-PSLVCLSE--DDK----------------------------
20168|c0_g4_i1  -GGCDL-IEEDGDYPDCC-PQVVCSKR---------------------------------
20168|c0_g4_i2  -PGCFL-IDGDGDYPDCC-PQVVCSKR---------------------------------
20786|c0_g1_i2  -PGCHLDTDRSGEYPDCC-PDLVCPDD---------------------------------
20786|c0_g1_i3  -PGCHLDTDRSGEYPDCC-PDLVCPED---------------------------------
20786|c0_g4_i1  -PDCFLDEDRTGEYPDCC-PRVVCP-----------------------------------
8556|c0_g2_i1   -PRCSKVADATQPYPYCC-PVFQCD-----------------------------------
8556|c0_g3_i1   -PRCSKVVDATQPYPYCC-PVFQCD-----------------------------------
                                                                            

10889|c0_g1_i2  --------------------------------NKRRGKYAD-YDTQY-------------
11960|c0_g1_i1  ------------------------------------------------------------
11969|c0_g1_i1  --------------------------------EEDKKEK---------------------
11969|c0_g2_i1  --------------------------------EEDKKEK---------------------
11969|c0_g3_i1  --------------------------------EEDKKEK---------------------
14582|c0_g4_i1  ------------------------------------------------------------
16413|c0_g1_i1  ------------------------------------------------------------
16413|c1_g1_i1  --------------------------------TKAS------------------------
17757|c0_g1_i1  -------------------SEGDVEVQCGHSFEESEGSQEP--DAEWVDI------DGSI
18472|c0_g2_i2  --------------------------------EKRRGKYAD-YDTQY-------------
19255|c0_g3_i1  YESDESYEKLRQKRDSDESDESDEKIR-----QKRDSDESDESDEKLRQKRDSFESDESD
19565|c0_g1_i1  ------------------------------------------------------------
20122|c0_g1_i1  --------------------------------NKFTVKKAE-------------------
20168|c0_g4_i1  --------------------------------NKRRGKYAD-YDTQY-------------
20168|c0_g4_i2  --------------------------------NKRRGKHAD-YD----------------
20786|c0_g1_i2  --------------------------------YSEESDESSD------------------
20786|c0_g1_i3  --------------------------------FSEQSDESSDQDSD----------DWS-
20786|c0_g4_i1  --------------------------------VAEESDESG-------------------
8556|c0_g2_i1   ------------------------------------------------------------
8556|c0_g3_i1   ------------------------------------------------------------
                                                                            

10889|c0_g1_i2  ------------------------
11960|c0_g1_i1  ------------------------
11969|c0_g1_i1  ------------------------
11969|c0_g2_i1  ------------------------
11969|c0_g3_i1  ------------------------
14582|c0_g4_i1  ------------------------
16413|c0_g1_i1  ------------------------
16413|c1_g1_i1  ------------------------
17757|c0_g1_i1  KKIRVT--------TEKKFKKFKK
18472|c0_g2_i2  ------------------------
19255|c0_g3_i1  EKLRQKRLLWMDDDSEEKLRQ-KR
19565|c0_g1_i1  ------------------------
20122|c0_g1_i1  KIIREV--------SYKTL-----
20168|c0_g4_i1  ------------------------
20168|c0_g4_i2  ------------------------
20786|c0_g1_i2  ------------------------
20786|c0_g1_i3  ----------------------KR
20786|c0_g4_i1  ------------------------
8556|c0_g2_i1   ------------------------
8556|c0_g3_i1   ------------------------
                                        

SLPTX20
CLUSTAL format alignment by MAFFT L-INS-i (v7.304b)


11773|c0_g1_i1  MNRRNQVLLVFMTVTLLSLSFSTRNERCYICGEECVQFCCRKWMFRVCCYSYGWISKGVN
18837|c0_g3_i1  -----------MTVTLLILSFSTCNERCYICGEECVQFCCRKWMFRVCCYSYGWVSKGIN
                           ****** ***** ******************************:***:*

11773|c0_g1_i1  FEKKESNQKILKT
18837|c0_g3_i1  FEKKESNQKILKT
                *************

Transferrin
CLUSTAL format alignment by MAFFT L-INS-i (v7.304b)


23345|c0_g1_i2  M-----------KSSLLTLFIFALCASVSAVNIS---------LCIVQE-NLSNCEKLK-
23345|c0_g1_i3  M-----------KSSLLTLFIFALCASVSAVNIS---------LCIVQE-NLSNCEKLK-
23627|c0_g2_i1  M----CKISPFVPVLLILATISISFAQF-------ISSYPVIRWCAVGKYEEKKCKDWSQ
24679|c0_g6_i1  MSLHRTKVAAMTPMTLLRMVIVVVAAGFTLVSAAPTDNIPPARFCTTSDAEEAKCRAMKK
                *              *:   *    * .                * . . :  :*.  . 

23345|c0_g1_i2  -----GSAKVPLECIPARDRIECMHKVKDGIANIVNLGSNEAYAAWTDFSLSPLLEER-V
23345|c0_g1_i3  -----GSAKVPLECIPARDRIECMHKVKDGIANIVNLGSNEAYAAWTDFSLSPLLEER-V
23627|c0_g2_i1  AVIQTGQMFYNLTCVMATSKDACLVLIEEDKADLVNVDAGEVFLGGRYHSLVPIMRERYG
24679|c0_g6_i1  NFADRG-LSPGVECVRAIDEFDCMQLIERREADIYKYWTVHAYVAGKLHNLVPFMRE--N
                     *     : *: * ..  *:  ::   *:: :  : ..: .   ..* *::.*   

23345|c0_g1_i2  NEGEYMY----EGVAVIRKNS-SISSLSDLNKKKSCHTGYGRTAGWDIPIALLMAENKFP
23345|c0_g1_i3  NEGEYMY----EGVAVIRKNS-SISSLSDLNKKKSCHTGYGRTAGWDIPIALLMAENKFP
23627|c0_g2_i1  RNSDARY----YAVAVVKRTS-DIRYMEQLRGRRACFTGVGEMAGWVLPVNILLKSNVME
24679|c0_g6_i1  SNSEPGWSLPDYSVAVVRKDDPSINSLEDLRGKRSCHSAVNSLMGWYFPMAQLVSRGLIR
                 :.:  :     .***::: . .*  :.:*. :::*.:. .   ** :*:  *:  . : 

23345|c0_g1_i2  ESKCGNDLNLASGLFSQSCVPGFWSPDPVLNKELKNSYKN---LCTLCD--QQCRSNGTE
23345|c0_g1_i3  ESKCGNDLNLASGLFSQSCVPGFWSPDPVLNKELKNSYKN---LCTLCD--QQCRSNGTE
23627|c0_g2_i1  VTDCNNPLKSVANFFGPSCAVN--SLNDKHNPIGDNPYK----LCDICAGVGKKRCSGID
24679|c0_g6_i1  GHDCNNGVANMASFFSEGCAAN--A---------NKPYWNTSSLCNTCKGEGDDFCTGRD
                  .*.* :   :.:*. .*. .  :         .:.*     **  *    .  ..* :

23345|c0_g1_i2  KYTSYEGALKCLVDKSADVAFTKHAAVVDFMTKNPSFA---NDHELLCANGS--VVDLTQ
23345|c0_g1_i3  KYTSYEGALKCLVDKSADVAFTKHAAVVDFMTKNPSFA---NDHELLCANGS--VVDLTQ
23627|c0_g2_i1  PYAGYAGAFLCLSKGLGEIAFLKHTTVQEM-TADPMGPVKKDEFELLCPSGNRMPVDRFE
24679|c0_g6_i1  RFGGYEGAVRCLLEGGGDVSFIRHLTFEDMIEKDPEISSSLEGLELLCLDGTRKPLDKFK
                 : .* **. ** .  .:::* :* :. ::   :*  .   :  **** .*.   :*  :

23345|c0_g1_i2  NCFWAARPNPLVVVHDKLSDEDKALLRTRIQELLR-----------------SLPTPPNR
23345|c0_g1_i3  NCFWAARPNPLVVVHDKLSDEDKALLRTRIQELLR-----------------SLPTPPNR
23627|c0_g2_i1  SCNWGAVPGNAIVTTSAHPPE----VRHRFQEFLKTSASLFPINPNVPLPHPDLPAPPNL
24679|c0_g6_i1  DCTWGAIPDEMLMTSSDLSQN----LFEAYSHML------------------DEAQKDQS
                .* *.* *.  ::. .  . :    :    ..:*                  . .   : 

23345|c0_g1_i2  P-------DYLKG--TLLSNSNSKELRNVT---SNVKDYLSLGNFTITLDKVLPKTCKET
23345|c0_g1_i3  P-------DYLKG--TLLSNSNSKELRNVT---SNVKDYLSLGNFTITLDKVLPKTCKET
23627|c0_g2_i1  PFALFQSFGRYGRNYNLLFSDSTTRLEQLDDTLQTFMDY--LGDFQKPILELRK--CPVR
24679|c0_g6_i1  SFKLFESSEYGGR--DLLFSDETKSLEGVGDK-NTYDKY--LGDYMMVPPNQYP--CTSN
                .               ** ...:. *. :    ..  .*  **::     :     *   

23345|c0_g1_i2  YTQLCVITDIEKRKCQDIKSAAFASRLRPHIVCVERKDEDECFQAIRDNKADIRIVDAYG
23345|c0_g1_i3  YTQLCVITDIEKRKCQDIKSAAFASRLRPHIVCVERKDEDECFQAIRDNKADIRIVDAYG
23627|c0_g2_i1  LMRICVVSEIEMDKCMKMKIAFKAHMLQPEVICQKGYHHKECMNLVSNGQSDVIVLDAGD
24679|c0_g6_i1  PVRWCTISTVETQKCIRWRDAVAYRLLRPDLECVQGGDTNECMKKIKDGDADVIDLDGGD
                  : *.:: :*  **   : *     *:*.: * :  . .**:: : :..:*:  :*. .

23345|c0_g1_i2  LYKANKYYDLKPVLKETYADGDSSQYAIALIRANSNIKKLEDLKGRKACFPSFLDAAGWT
23345|c0_g1_i3  LYKANKYYDLKPVLKETYADGDSSQYAIALIRANSNIKKLEDLKGRKACFPSFLDAAGWT
23627|c0_g2_i1  VYTAGKDFGLIPIMAEYYNLGGPFYYAVAVARIDDKDSDLLILRGKHTCHTGMGMAAGWV
24679|c0_g6_i1  IYKGGKDYDLQVIANENTALGDAKYYSVAVAKKSNADINFNNLKGKKSCHTGIGRSAGWN
                :*...* :.*  :  *    *..  *::*: : ..   .:  *:*:::*...:  :*** 

23345|c0_g1_i2  LPATTLVQRNIVKA-DGCSLNKKVAEFF--------------------------------
23345|c0_g1_i3  LPATTLVQRNIVKA-DGCSLNKKVAEFFSESCAPGA------PN--DLPSLCKLCKGESN
23627|c0_g2_i1  IPVSFLLQNERLRN-HGCDGPKAASEFFQKSCIPGALSQEFNPNWKQ-NSMCDLCHG-SS
24679|c0_g6_i1  IPAGVLLSTGQISTPPDCNIAKAVGEFFSESCAPGALSAEFNPAGENPSSLCSLCAG-SG
                :*.  *:.   :    .*.  * ..***                                

23345|c0_g1_i2  ---------------FRKL---------------RSW-----------------------
23345|c0_g1_i3  GNSCSLD--SPYSGYFGALECFAAEGADVAFVLHRSWDELILKFQESKWKDLFANVTVRL
23627|c0_g2_i1  GSFCQRDHHEDFFGYTGALRCLVEGGGEIAFVKHTTVFENTHGRNKMWWARNVLPVDFEL
24679|c0_g6_i1  DDKCARNENEPFYGYTGAFKCMATGVGDVAFVKQSTPMDNTDGHNQDPWA----------
                                  :                :                        

23345|c0_g1_i2  ------------------------------------------------------------
23345|c0_g1_i3  LCPDGGVKSFEDYKQCNWGKLPYKQVVTNMNKNGEELRNMQMMLTRASSMFRS---NSTL
23627|c0_g2_i1  LCRDGSRASVHDYESCNLGRVPGNAIVARPH-NETEIESFINLFLYAQQFYGSKYEDPFK
24679|c0_g6_i1  ------------------------------------------------------------
                                                                            

23345|c0_g1_i2  ------------------------------------------------CSERST------
23345|c0_g1_i3  FKLFSGYEEKYDILFSNVNGTLCLQPKDAK---SILGKDLNSRFELTDCSNGSSRVKMNG
23627|c0_g2_i1  FQLFRSEYPYHDVIFQDAAQQLQPIPSEDRHYHRYLGYDFLRAKQVIDCTASASSLHVI-
24679|c0_g6_i1  ------------------------------------------------------------
                                                                            

23345|c0_g1_i2  --VAVQTL----------
23345|c0_g1_i3  LLAAICSIFVFIFKKKIF
23627|c0_g2_i1  VLTVLLPFLLFL---ALS
24679|c0_g6_i1  ------------------
                                  

Uncharacterised
CLUSTAL format alignment by MAFFT L-INS-i (v7.304b)


23452|c0_g1_i1  MATGIEFQRMKPPTKRTMLSLGNLNLLMFLVIATFLQQTMATPLDTSPNIPHHGLFNSMN
23452|c0_g1_i1  MATGIEFQRMKPPTKRTMLSLGNLNLLMFLVIATFLQQTMATPLDTSPNIPHHGLFNSMN
23452|c0_g1_i1  MATGIEFQRMKPPTKRTMLSLGNLNLLMFLVIATFLQQTMATPLDTSPNIPHHGLFNSMN
23452|c0_g1_i1  MATGIEFQRMKPPTKRTMLSLGNLNLLMFLVIATFLQQTMATPLDTSPNIPHHGLFNSMN
                ************************************************************

23452|c0_g1_i1  GNENNEEIRSVKLLVQNADIRGGKARLKEDKIVRWYDTSVEISWDISITQPGQLEVIIGL
23452|c0_g1_i1  GNENNEEIRSVKLLVQNADIRGGKARLKEDKIVRWYDTSVEISWDISITQPGQLEVIIGL
23452|c0_g1_i1  GNENNEEIRSVKLLVQNADIRGGKARLKEDKIVRWYDTSVEISWDISITQPGQLEVIIGL
23452|c0_g1_i1  GNENNEEIRSVKLLVQNADIRGGKARLKEDKIVRWYDTSVEISWDISITQPGQLEVIIGL
                ************************************************************

23452|c0_g1_i1  ANTEYTSGAIIEVTVGETTIIGSTTCSGGIHKVREMIIGVGMVKETGTVKITVKATHING
23452|c0_g1_i1  ANTEYTSGAIIEVTVGETTIIGSTTCSGGIHKVREMIIGVGMVKETGTVKITVKATHING
23452|c0_g1_i1  ANTEYTSGAIIEVTVGETTIIGSTTCSGGIHKVREMIIGVGMVKETGTVKITVKATHING
23452|c0_g1_i1  ANTEYTSGAIIEVTVGETTIIGSTTCSGGIHKVREMIIGVGMVKETGTVKITVKATHING
                ************************************************************

23452|c0_g1_i1  NNVGHLYYLIINGYVSPLQDTEEFPMQDLKLTPHYGVLSKPGCTKVSEGKLLSWTDSALQ
23452|c0_g1_i1  NNVGHLYYLIINGYVSPLQDTEEFPMQDLKLTPHYGVLSKPGCTKVSEGKLLSWTDSALQ
23452|c0_g1_i1  NNVGHLYYLIINGYVSPLQDTEEFPMQDLKLTPHYGVLSKPGCTKVSEGKLLSWTDSALQ
23452|c0_g1_i1  NNVGHLYYLIINGYVSPLQDTEEFPMQDLKLTPHYGVLSKPGCTKVSEGKLLSWTDSALQ
                ************************************************************

23452|c0_g1_i1  ISWEIDVITPGIVDIFLGLANSQEQAGVEINVEIAEKRITGITKFSGGLDRMDEMKLGSL
23452|c0_g1_i1  ISWEIDVITPGIVDIFLGLANSQEQAGVEINVEIAEKRITGITKFSGGLDRMDEMKLGSL
23452|c0_g1_i1  ISWEIDVITPGIVDIFLGLANSQEQAGVEINVEIAEKRITGITKFSGGLDRMDEMKLGSL
23452|c0_g1_i1  ISWEIDVITPGIVDIFLGLANSQEQAGVEINVEIAEKRITGITKFSGGLDRMDEMKLGSL
                ************************************************************

23452|c0_g1_i1  SVYRTGRMLVVLTAEKISSAGVGHFYYILLRGIKAHLLNTPYRPSPEREFSSEEEKVEIL
23452|c0_g1_i1  SVYRTGRMLVVLTAEKISSAGVGHFYYILLRGIKAHLLNTPYRPSPEREFSSEEEKVEIL
23452|c0_g1_i1  SVYRTGRMLVVLTAEKISSAGVGHFYYILLRGIKAHLLNTPYRPSPEREFSSEEEKVEIL
23452|c0_g1_i1  SVYRTGRMLVVLTAEKISSAGVGHFYYILLRGIKAHLLNTPYRPSPEREFSSEEEKVEIL
                ************************************************************

23452|c0_g1_i1  PGHDVSEYHPERTEEEKPSPGEEKPERVEVFAEPTNLPPQPTPKPEKYDFSKEITGIKGN
23452|c0_g1_i1  PGHDVSEYHPERTEEEKPSPGEEKPERVEVFAEPTNLPPQPTPKPEKYDFSKEITGIKGN
23452|c0_g1_i1  PGHDVSEYHPERTEEEKPSPGEEKPERVEVFAEPTNLPPQPTPKPEKYDFSKEITGIKGN
23452|c0_g1_i1  PGHDVSEYHPERTEEEKPSPGEEKPERVEVFAEPTNLPPQPTPKPEKYDFSKEITGIKGN
                ************************************************************

23452|c0_g1_i1  LTQADIHGNGITIIDNEKAIGLWQSISVEIIWEINIANAGELEIYISLANEPEEEGAIIE
23452|c0_g1_i1  LTQADIHGNGITIIDNEKAIGLWQSISVEIIWEINIANAGELEIYISLANEPEEEGAIIE
23452|c0_g1_i1  LTQADIHGNGITIIDNEKAIGLWQSISVEIIWEINIANAGELEIYISLANEPEEEGAIIE
23452|c0_g1_i1  LTQADIHGNGITIIDNEKAIGLWQSISVEIIWEINIANAGELEIYISLANEPEEEGAIIE
                ************************************************************

23452|c0_g1_i1  IEIGEDKINGVTQSSGGLDIPLLMYMGKFSISSPGTIVLILRAAKITKQFVGQFHYILLS
23452|c0_g1_i1  IEIGEDKINGVTQSSGGLDIPLLMYMGKFSISSPGTIVLILRAAKITKQFVGQFHYILLS
23452|c0_g1_i1  IEIGEDKINGVTQSSGGLDIPLLMYMGKFSISSPGTIVLILRAAKITKQFVGQFHYILLS
23452|c0_g1_i1  IEIGEDKINGVTQSSGGLDIPLLMYMGKFSISSPGTIVLILRAAKITKQFVGQFHYILLS
                ************************************************************

23452|c0_g1_i1  GPAAEDASFVTNIPELELLAKQSIINGHGAILIGDEKIGKWSSTSVQFIWEIEFESVGEI
23452|c0_g1_i1  GPAAEDASFVTNIPELELLAKQSIINGHGAILIGDEKIGKWSSTSVQFIWEIEFESVGEI
23452|c0_g1_i1  GPAAEDASFVTNIPELELLAKQSIINGHGAILIGDEKIGKWSSTSVQFIWEIEFESVGEI
23452|c0_g1_i1  GPAAEDASFVTNIPELELLAKQSIINGHGAILIGDEKIGKWSSTSVQFIWEIEFESVGEI
                ************************************************************

23452|c0_g1_i1  SVSLVLANIPSEVGSRIMIDIGGQKLLGTTVSSGGLNQTSVMPMGKLHINEIGRTMITVQ
23452|c0_g1_i1  SVSLVLANIPSEVGSRIMIDIGGQKLLGTTVSSGGLNQTSVMPMGKLHINEIGRTMITVQ
23452|c0_g1_i1  SVSLVLANIPSEVGSRIMIDIGGQKLLGTTVSSGGLNQTSVMPMGKLHINEIGRTMITVQ
23452|c0_g1_i1  SVSLVLANIPSEVGSRIMIDIGGQKLLGTTVSSGGLNQTSVMPMGKLHINEIGRTMITVQ
                ************************************************************

23452|c0_g1_i1  AETIVNKTVGDLFSVILKGTAARGARLMTSFPEMKLDASEALISGPGAIHMENKIVDWNK
23452|c0_g1_i1  AETIVNKTVGDLFSVILKGTAARGARLMTSFPEMKLDASEALISGPGAIHMENKIVDWNK
23452|c0_g1_i1  AETIVNKTVGDLFSVILKGTAARGARLMTSFPEMKLDASEALISGPGAIHMENKIVDWNK
23452|c0_g1_i1  AETIVNKTVGDLFSVILKGTAARGARLMTSFPEMKLDASEALISGPGAIHMENKIVDWNK
                ************************************************************

23452|c0_g1_i1  TSVKLMWDVTFENPGELYIYLAVSNTLDEAEAEIEFRIGDQSISGFTASSGGRDVIQLMP
23452|c0_g1_i1  TSVKLMWDVTFENPGELYIYLAVSNTLDEAEAEIEFRIGDQSISGFTASSGGRDVIQLMP
23452|c0_g1_i1  TSVKLMWDVTFENPGELYIYLAVSNTLDEAEAEIEFRIGDQSISGFTASSGGRDVIQLMP
23452|c0_g1_i1  TSVKLMWDVTFENPGELYIYLAVSNTLDEAEAEIEFRIGDQSISGFTASSGGRDVIQLMP
                ************************************************************

23452|c0_g1_i1  LGSLAITSSGPFRIVLRAKTIKSEAVGNLYYLLLKGSAVEGAKPVQAINGLDLKSKDAKI
23452|c0_g1_i1  LGSLAITSSGPFRIVLRAKTIKSEAVGNLYYLLLKGSAVEGAKPVQAINGLDLKSKDAKI
23452|c0_g1_i1  LGSLAITSSGPFRIVLRAKTIKSEAVGNLYYLLLKGSAVEGAKPVQAINGLDLKSKDAKI
23452|c0_g1_i1  LGSLAITSSGPFRIVLRAKTIKSEAVGNLYYLLLKGSAVEGAKPVQAINGLDLKSKDAKI
                ************************************************************

23452|c0_g1_i1  SGSGAILKKEIISNWIDTTTRIIWEVNIAKTGLLDLSLAIANKPEEAGVNIEIKIGEETI
23452|c0_g1_i1  SGSGAILKKEIISNWIDTTTRIIWEVNIAKTGLLDLSLAIANKPEEAGVNIEIKIGEETI
23452|c0_g1_i1  SGSGAILKKEIISNWIDTTTRIIWEVNIAKTGLLDLSLAIANKPEEAGVNIEIKIGEETI
23452|c0_g1_i1  SGSGAILKKEIISNWIDTTTRIIWEVNIAKTGLLDLSLAIANKPEEAGVNIEIKIGEETI
                ************************************************************

23452|c0_g1_i1  VGQTGSSGGKDEVQIMHMGTVHISNPGTIYIIVRATNITHVFVGDFYYLRLSGPASESAS
23452|c0_g1_i1  VGQTGSSGGKDEVQIMHMGTVHISNPGTIYIIVRATNITHVFVGDFYYLRLSGPASESAS
23452|c0_g1_i1  VGQTGSSGGKDEVQIMHMGTVHISNPGTIYIIVRATNITHVFVGDFYYLRLSGPASESAS
23452|c0_g1_i1  VGQTGSSGGKDEVQIMHMGTVHISNPGTIYIIVRATNITHVFVGDFYYLRLSGPASESAS
                ************************************************************

23452|c0_g1_i1  IAEIPLNVRLPASTAIITSNGASHFGNEKITFWENKSVKIIWEVKFIETGKLSFYIGLSN
23452|c0_g1_i1  IAEIPLNVRLPASTAIITSNGASHFGNEKITFWENKSVKIIWEVKFIETGKLSFYIGLSN
23452|c0_g1_i1  IAEIPLNVRLPASTAIITSNGASHFGNEKITFWENKSVKIIWEVKFIETGKLSFYIGLSN
23452|c0_g1_i1  IAEIPLNVRLPASTAIITSNGASHFGNEKITFWENKSVKIIWEVKFIETGKLSFYIGLSN
                ************************************************************

23452|c0_g1_i1  TQEQAHARIEIFIGPHKIVGTTVYSGGSKNIQEMLMGITTIINPGTYKISLRAENIAHKY
23452|c0_g1_i1  TQEQAHARIEIFIGPHKIVGTTVYSGGSKNIQEMLMGITTIINPGTYKISLRAENIAHKY
23452|c0_g1_i1  TQEQAHARIEIFIGPHKIVGTTVYSGGSKNIQEMLMGITTIINPGTYKISLRAENIAHKY
23452|c0_g1_i1  TQEQAHARIEIFIGPHKIVGTTVYSGGSKNIQEMLMGITTIINPGTYKISLRAENIAHKY
                ************************************************************

23452|c0_g1_i1  VGDLYYVILSGPASKGATQTNVFPKVQLFATDAIIDGSGASYLENNQIGAWDSTSVKIMW
23452|c0_g1_i1  VGDLYYVILSGPASKGATQTNVFPKVQLFATDAIIDGSGASYLENNQIGAWDSTSVKIMW
23452|c0_g1_i1  VGDLYYVILSGPASKGATQTNVFPKVQLFATDAIIDGSGASYLENNQIGAWDSTSVKIMW
23452|c0_g1_i1  VGDLYYVILSGPASKGATQTNVFPKVQLFATDAIIDGSGASYLENNQIGAWDSTSVKIMW
                ************************************************************

23452|c0_g1_i1  DVIFTTSGELCISLGLSNTANSVGSKIQVSIDNQIISTVTRTSEDIQELTVGQISINNPG
23452|c0_g1_i1  DVIFTTSGELCISLGLSNTANSVGSKIQVSIDNQIISTVTRTSEDIQELTVGQISINNPG
23452|c0_g1_i1  DVIFTTSGELCISLGLSNTANSVGSKIQVSIDNQIISTVTRTSEDIQELTVGQISINNPG
23452|c0_g1_i1  DVIFTTSGELCISLGLSNTANSVGSKIQVSIDNQIISTVTRTSEDIQELTVGQISINNPG
                ************************************************************

23452|c0_g1_i1  KQFVTVQAINITGNLVGDLYYIALKGPATKDLKLADNASGIRLNVSDCVILGNGAVLKND
23452|c0_g1_i1  KQFVTVQAINITGNLVGDLYYIALKGPATKDLKLADNASGIRLNVSDCVILGNGAVLKND
23452|c0_g1_i1  KQFVTVQAINITGNLVGDLYYIALKGPATKDLKLADNASGIRLNVSDCVILGNGAVLKND
23452|c0_g1_i1  KQFVTVQAINITGNLVGDLYYIALKGPATKDLKLADNASGIRLNVSDCVILGNGAVLKND
                ************************************************************

23452|c0_g1_i1  HITSWRETSTKIIWELTFNSVGNLYISLALANKPIDAGATIKVFVNDTSVEGITISTNGL
23452|c0_g1_i1  HITSWRETSTKIIWELTFNSVGNLYISLALANKPIDAGATIKVFVNDTSVEGITISTNGL
23452|c0_g1_i1  HITSWRETSTKIIWELTFNSVGNLYISLALANKPIDAGATIKVFVNDTSVEGITISTNGL
23452|c0_g1_i1  HITSWRETSTKIIWELTFNSVGNLYISLALANKPIDAGATIKVFVNDTSVEGITISTNGL
                ************************************************************

23452|c0_g1_i1  ENVFVMAIGLIKIDTVGLAKITVQADNLISREVGDFYYLLLKGSPIENVVIKEYA
23452|c0_g1_i1  ENVFVMAIGLIKIDTVGLAKITVQADNLISREVGDFYYLLLKGSPIENVVIKEYA
23452|c0_g1_i1  ENVFVMAIGLIKIDTVGLAKITVQADNLISREVGDFYYLLLKGSPIENVVIKEYA
23452|c0_g1_i1  ENVFVMAIGLIKIDTVGLAKITVQADNLISREVGDFYYLLLKGSPIENVVIKEYA
                *******************************************************

Uncharacterised10
CLUSTAL format alignment by MAFFT L-INS-i (v7.304b)


24569|c0_g16_i1 MKFQIIVFLIFSVLITIQVLA---------------AEDEIPSLEEKIVIDEDKTKRIMQ
24569|c0_g17_i1 MKFQIIVFLIFSVLITIQVLAETPRYVIKYKFGFNKAEDEIPSLEEKIVIDEDKTKRIMQ
24569|c0_g1_i1  MKFQIIVFLIFSVLITIQVLAETTRYVIKYKFGFNKAEDEIPSLEEKIVIDEDKTKRIMQ
24569|c0_g27_i1 MKFQIIVFLIFSVLITIQVLAETPRYVIKYKFGFNKAEDEIPSLEEKIVIDKDKTKRIMQ
24569|c0_g27_i2 MKFQIIVFLIFSVLITIQVLA---------------AEDEIPSLEEKIVIDKDKTKRIMQ
24569|c0_g8_i1  MKHQVIVFLVFSSFIIFQVLAETPRYVIKYKFGFNKAEDEIPILEEKIVIDEDKTKRIMQ
24569|c0_g8_i2  MKFQIIVFLIFSVLITIQVLAETPRYVIKYKFGFNKAEDEIPILEEKIVIDEDKTKRIMQ
24569|c0_g8_i3  MKHQVIVFLVFSSFIIFQVLAETPRYVIKYKFGFNKAEDEIPILEEKIVIDEDKAERIMQ
                **.*:****:** :* :****               ****** ********:**::****

24569|c0_g16_i1 CLESFKNKEHPYFKRIDFDAFSKE------------------
24569|c0_g17_i1 CLESFKNKEHP-------------------------------
24569|c0_g1_i1  CLESFKNKEHP-------------------------------
24569|c0_g27_i1 CLESFKNKEHPYFKRIDFDAFSKEYVRCINLHIIPQVDENDI
24569|c0_g27_i2 CLESFKNKEHPYFKRIDFDAFSKEYVRCINLHIIPQVDENDI
24569|c0_g8_i1  CLESFKNKEHPYFKRIDFDAFSKEYVRCINLHIIPQVDENDI
24569|c0_g8_i2  CLESFKNKEHPYFKRIDFDAFSKEYVRCINLHIIPQVDENDI
24569|c0_g8_i3  CLESFKSKEHPYFK----------------------------
                ******.****                               

Uncharacterised11
CLUSTAL format alignment by MAFFT L-INS-i (v7.304b)


12347|c0_g1_i1  MSNFFQILSCLMLLAVSSV-------NGACDAYVDTIEHLQPVSLASCSSLEPKSNVAPS
14080|c0_g1_i1  MKKVLTMVGIQFLLSMLLVATV--------HVLGHDEEHLQPIS-GDCSKLQPLVKVTPN
19607|c0_g1_i1  MPKIFLFVSILIIIGVTNVFAQEDEEDDDCDAYVDEVPHLQPVSAKNCDQLEPLKNVDPT
20772|c0_g2_i1  M---LSYITAIFLLSLTIVFAEEPH-----HYEQHTTNHFQPIS-GNCDKMAPLVKVTPQ
20772|c0_g2_i2  M---LSYITAIFLLSLTIVFAEEPH-----HYEQHTTNHFQPIS-GNCDKMAPLVKVTPQ
20772|c0_g3_i1  M---SSCVVIYLVLCVSIAFAHEGH-----HHHQHTSDHLQPIS-GNCDKLAPLVEVNPE
21070|c0_g4_i1  M---LSYITAIFVLSLTIVFAEEPH-----HYEQHTTNHFQPIS-GNCDKMAPLVKVTPQ
                *      :   ::: :  .           .   .   *:**:*  .*..: *  :* * 

12347|c0_g1_i1  ELNGRTWVVHNDSHAEANDKTCEFFSIRFENGILYTTEVVQK-SGVRVILHEKMTADPAT
14080|c0_g1_i1  QLNGRQWVVTHDSYLESPEETCETFSLRLEGGYLHSTENVQTTSGKSWNINVKFEIDENN
19607|c0_g1_i1  TLNGRSWIVQYDSHKQASEKVCEFFDTRFEDGKLYTTETVQK-AGTVVVLHESMTADKDK
20772|c0_g2_i1  ELHGKSWIVHNDSYIEKPDEVCEIFSTKYENGIFYTTEKVRTGSGESWEITVELKADTNR
20772|c0_g2_i2  ELHGKSWIVHNDSYIEKPDEVCEIFSTKYENGIFYTTEKVRTGSGESWEITVELKADTNR
20772|c0_g3_i1  QLHGKSWIVHNDSYIEDPDEVCEIFSTKYENGKLYTTEKVRTGNGKSWEVNVELKPDTNR
21070|c0_g4_i1  ELHGKSWIVHNDSYIEKPDEVCEIFSTKYENGIFYTTEKVRTGSGESWEITVELKADTNR
                 *:*: *:*  **: :  ::.** *. : *.* :::** *:.  *    :  .:  *   

12347|c0_g1_i1  NGVFFENTDEKAVLLAVANDYSLICFAECGPLKDKEG-NGAHVFCAASNADLTQDQIAMT
14080|c0_g1_i1  EGFYIDEHGGSAVVLNADAALDAFCFAECTKLEHGTG-YGAHFFCGTKSGKATPYQTRLI
19607|c0_g1_i1  NGQFYENADERAVILALSNSYKTLCFAECGPINKTEGQYGAHVFCATTNSYVAYSQKQII
20772|c0_g2_i1  EGYYLEDDGVTSVVLMTDKNLDMICFAECGKLEGREG-YGAHVFCATEKGQATTEQLDLI
20772|c0_g2_i2  EGYYLEDDGVTSVVLMTDKNLDMICFAECGKLEGREG-YGAHVFCGTEKGQANLEQLELI
20772|c0_g3_i1  KGYYIEDDGEIAVVLMTDKNLDMLCFAECGKLEGREG-YGAHVFCGTEKGQVNLEQLELI
21070|c0_g4_i1  EGYYLEDDGVTSVVLMTDKNLDMICFAECGKLEGREG-YGAHVFCATEKGQATTEQLDLI
                :* : :: .  :*:*      . :*****  ::   *  ***.**.: ..     *  : 

12347|c0_g1_i1  EQALKDANDMGLDVTFKNMK-PDCYRHSSHSH
14080|c0_g1_i1  TKSIAEARKMGIDLPVNPIK-TDCP-------
19607|c0_g1_i1  DKAEQDARRMGLDITFKKMK-SDCYRQ-----
20772|c0_g2_i1  SKTLKAAQDMGLDVPTYPLKNSGC--------
20772|c0_g2_i2  DKAITEANKMGLNLPSYPLKFSGC--------
20772|c0_g3_i1  DKAITEANKMGLNLPSYPLKFSGC--------
21070|c0_g4_i1  SKTLKAAQDMGLDVPTYPLKNSGC--------
                 ::   *. **:::.   :* ..*        

Novel1
CLUSTAL format alignment by MAFFT L-INS-i (v7.304b)


13658|c0_g1_i1| --------MQPLYFVLLLCVCATASEA-----LSCPPGICDNAECPMISPKQCPNGYIRP
16516|c0_g1_i1| --------MQVLYFVLLLCVCSVVSDD-----DFCTPDICKRIRCPMKSPWDCSNGYI-T
16849|c0_g1_i1| --------MESIFLPLLLVFTMIGTCR----SFACTEDFCHTVECENVDPSQCKDGYVKE
16849|c0_g2_i1| --------MESIFLLLLLVFTMIGTCR----SFACTEDFCHTVECENVDPSQCKDGYVKE
16849|c0_g3_i1| --------MESIFLPLLLVFTMIGTCR----SIVCTDDFCHTVKCANVDPSQCKDGYVKE
16849|c0_g4_i1| --------MESIFLLLLLVFTMIGTCR----SIVCTDDFCHTVKCANADPSQCKDGYVKE
18566|c0_g1_i1| --------MQQVLSLLVLAFCAIVFAR-----IPCTPFFCENVKCEPLDASNCTNGYLKQ
9140|c0_g1_i1|  C-------MQLVLSLLLLVSFAGAISL-----FWCPENYCDGVKCEPLDASNCTNGFLKQ
17378|c0_g1_i1| --------MQMKLFLMISVFLSLVLSFDAWNEYVCPSNYCDTVTCKPVDPSKCTDGYVKQ
17378|c0_g1_i2| MSENFPKGMKMKLFLMISVFLSLVLSFDAWNEYVCPSNYCDTVTCKPVDPSKCTDGYVKQ
20398|c0_g1_i1| M---VMTGMHRLLAVFLVLSSVAVSRA-----FVCPPDPCKEVKCDKIE--NCENGRVEE
                        *.     ::                 *.   *.   *   .  .* :* :  

13658|c0_g1_i1| RGSACGCCPVCVTYIKEGANCRSTLVI-PGVLPTSECEPGTKCDD-KGVC----------
16516|c0_g1_i1| GGYTCGCCPVCVSYLKEGANCRPERLN-SDFRSPRRCEPGTTCND-KGLC----------
16849|c0_g1_i1| KGSMCGCCSICITYIKEGQECSTIHFR-GGPPPTTECEPGTKCVD--GKC----------
16849|c0_g2_i1| KGSMCGCCSICITYIKEGQECSTIHFR-GGPPPTTECEPGTKCVD--GKC----------
16849|c0_g3_i1| KGSMCGCCSICITYIKEGQECSTIHFR-GGPPPTTECEPGTKCVD--GKC----------
16849|c0_g4_i1| KGSMCGCCSICITYIKEGQECSTIHFR-GGPPPTTECEPGTKCVD--GKC----------
18566|c0_g1_i1| NGSSCGCCDMCITYLKEDDRCCPFLPIIGGPPPTTECEPGTSCTN--CTC----------
9140|c0_g1_i1|  NGSYCGCCDVCITYLKEGDRCCLFALLLEVPSMLRDCEPGTSCTN--CTC----------
17378|c0_g1_i1| AATFCGCCAACITYIREGGFCLFVNFW----LPLKECQPGTECIN--YRCQIPFASTSPL
17378|c0_g1_i2| AATFCGCCAACITYIREGGFCLFVNFW----LPLKECQPGTECIN--YRCQIPFASTSPL
20398|c0_g1_i1| NGGTCGCCPTCITYIEEGLPCVSPLM---GVPQSRECKPGTRCNYVKNIC----ESTNE-
                 .  ****  *::*:.*.  *               *:*** *      *          

13658|c0_g1_i1| --TR----------
16516|c0_g1_i1| --ARNLA-------
16849|c0_g1_i1| --VKA---------
16849|c0_g2_i1| --VKA---------
16849|c0_g3_i1| --VKA---------
16849|c0_g4_i1| --VKA---------
18566|c0_g1_i1| --VKT---------
9140|c0_g1_i1|  --VKT---------
17378|c0_g1_i1| TTSKP---------
17378|c0_g1_i2| TTSKTMKQLEYRSL
20398|c0_g1_i1| --IPSLT------L
                              

Novel2
CLUSTAL format alignment by MAFFT L-INS-i (v7.304b)


11088|c0_g1_i1| ----------MKFIFFILSVIMLREQVT-----A-KDKCFDNGKIKEHVEKAKEMN-KQF
17377|c0_g10_i1 ---------MSKIVCCLLLVIYLLVPVA-----T-KDKCFDDEKLKKEYEEREKII-EQY
17377|c0_g1_i1| ---------MSKIVCCLLLVIYLLVPVA-----T-KDKCFDDEKLKKEYEERDKII-EQY
17377|c0_g4_i1| ---------MSKIVCCLLLVIYLLVPVA-----T-KDKCFDDEKLKKEFEEREKII-EQY
17377|c0_g6_i1| ---------MSKIVCCLLLVIYLLVPVA-----T-KDKCFDDEKLKKEFEEREKII-EQY
19075|c0_g1_i2| ---------MSKIVCCLLLVIYLLVPVA-----T-KDKCFDDEKLKKEFEERDKII-EQY
17377|c0_g9_i1| ---------MSKIVCCLLLVIYLLVPVA-----T-KDKCFDDEKLKKEFEEREKII-EQY
8258|c0_g1_i1|  ---------MDKIVFSCFFVIFLLETVA-----T-KDKCFDEEKLSQNREEHHEAF-KQY
14992|c0_g1_i1| MKII---TGNMKTILLVAIALVCVLKLTLADEEE-KEECFDKEKMKGFRGKMKEFK-DKM
17937|c0_g1_i1| MQ-------NLYLIGFVLLAFLIVVHAD-----G-EEVCFDEDKANEMSEKGKEKM-KAA
23271|c1_g4_i3| ---------MKKCLIFVLAFLFLLELVA-----SEKEKCFDVEKLKASS-----------
23271|c1_g5_i1| ---------MKKSLIFCLAFLVVLEHVA-----A-KEKCFDVEKIKEYDESRHKNR-ISS
23271|c1_g5_i2| ---------MMKSLIFVLAFLVVLEHVA-----A-KEKCFDEEKIKKHEESLHQHHGVSS
17649|c0_g1_i1| MHSVLLRMSGKYSYRLLFIGFLLYRQILAEDGKQ-KPDCLDKDKIKQKMEEVKVNI----
20371|c0_g4_i2| ----------MKVFLSLCVIFVIILNVTAEDESG-KADCFDHEKMRQKFEERRKEH-DRL
16900|c0_g2_i2| ---------MQKSWVLIFLFCFQLKQVT-----AEKEKCFDDEKILNAIQNKDEGNRRIR
                                                   :  *:*  *                

11088|c0_g1_i1| KADC-EAAHSE------KSEQRK--------CWIDKMKEANDK-LMK-------------
17377|c0_g10_i1 KTEC-NEAHSD------ETARRD--------CWHKKTNALIQE-KEK-------------
17377|c0_g1_i1| KTEC-NEAHSD------ETARRD--------CWHKKTNALIQE-KEK-------------
17377|c0_g4_i1| KTEC-NEAHSD------ETARKD--------CWHKKTNALIQE-KEK-------------
17377|c0_g6_i1| KTEC-NEAHSD------ETARRD--------CWHKKTNALIQE-KEK-------------
19075|c0_g1_i2| KTEC-NEAHSD------ETARRD--------CWHKKTNALIQE-KEK-------------
17377|c0_g9_i1| KTEC-NEAHSD------ETARRD--------CWHKKTNALIQE-KEK-------------
8258|c0_g1_i1|  KSEC-DENYPD------EAERRT--------CLHGKLKSFHDE-KEK-------------
14992|c0_g1_i1| KEEC-QDA-GD------KGAQKK--------CFKDKMKEKFQSFKEK-------------
17937|c0_g1_i1| VEEC-KKENDE------EKAVRK--------CMFAKMQKSMEG---K-------------
23271|c1_g4_i3| -----EEGPAD------SSNRRRRQDESDETSSEGP------------------------
23271|c1_g5_i1| QSESDESAEAD------SSSRRRRQTESNENVAEDEENEAINTEDEEYETTN------PK
23271|c1_g5_i2| QSESDESAAAD------SSSRRRRQTESNENVAEDEENEAINTEDEEYETTN------PK
17649|c0_g1_i1| -QECWESSNRN------MRQFKS--------CIRNKYMKTEAS-SEF-------------
20371|c0_g4_i2| LNECKEKANGN------KEEVRS--------CMEKNHPRLGGDGSEF-------------
16900|c0_g2_i2| KVETYESQYRDEDYISIETAIEHPEI-NDVDVLDKILSKEHQT-NEDFISNEILMMPGPS
                     .    :          .                                      

11088|c0_g1_i1| --NYDTISTSIMETVVPEKQDELREILNDCWVNN-GEDN-----------SKVNEIMQCA
17377|c0_g10_i1 --DFETMVAEFKKIT---------------------------------------------
17377|c0_g1_i1| --DFETMVAEFKKITLPEKQDELEALIRECWN----------------------------
17377|c0_g4_i1| --DFETMVAEFKKITLPEKQDELEALIRECWNEM-GGNI-----------SE--------
17377|c0_g6_i1| --DFETMVAEFKKIT---------------------------------------------
19075|c0_g1_i2| --DFETMVAEFKKITLPEKQDELEALIRECWNEM-GGNI-----------SEIKKVQHCS
17377|c0_g9_i1| --DFETMMAEFKKIT---------------------------------------------
8258|c0_g1_i1|  --NFDVMLANMKNIILPEKQDEVEAIARECWSQK-GEDE-----------SKLREVMHCS
14992|c0_g1_i1| --NIDDVKAKMMNAVLPEKKTELEEVFNKCESDA-GEE------------KKVGPIMKCW
17937|c0_g1_i1| --TFDDKIEESMKAVLPDYVDRIRSMGKDCEANTDGEGV-----------HKIMKAFHCW
23271|c1_g4_i3| --SLEEILEYLVHITFPEKHEFVSEIVMKCWVDNVGTEK---------PTSLESDAAECI
23271|c1_g5_i1| IFTLEEILEFMLRFTLPEKQDFVAETIIACWVTTVGKDEA--------PGSEMSGMGKCF
23271|c1_g5_i2| IFTLEEILEFMLRFTLPEKQDFVAETIIACWVTTVGKDEA--------PGSEMSGMGKCF
17649|c0_g1_i1| --NFDNFLAQMME-YIKEEHDKIEASSRECWNNR-SNSDYTENQGSRLNQKQWRKAFLCV
20371|c0_g4_i2| --NFEQFLAKKLE-DLQAAQNEVKTAAEECWNNQ-GETDN-ETKGF----KKFRQAMRCF
16900|c0_g2_i2| RETYFRQAGVLLEFLLPEKRDEIEAMLTECWENT----------------SNILEEMECT
                            .                                               

11088|c0_g1_i1| ADKIKEICEEPNLSGD----------------------------------
17377|c0_g10_i1 --------------------------------------------------
17377|c0_g1_i1| --------------------------------------------------
17377|c0_g4_i1| --------------------------------------------------
17377|c0_g6_i1| --------------------------------------------------
19075|c0_g1_i2| IEKIRKICEMPRWE------------------------------------
17377|c0_g9_i1| --------------------------------------------------
8258|c0_g1_i1|  YDKIKEICEVPGHSNK----------------------------------
14992|c0_g1_i1| RQEVRKRCKGPGRHGK-GKGKGKGDKKGGSGEGGSGEKGKSGEEPPPEAF
17937|c0_g1_i1| FKKIQEMCKMPEAFKS-WQKMG----------------------------
23271|c1_g4_i3| RDKLLSVCEWSGKSES-SEKLF---------------------------F
23271|c1_g5_i1| DDDLLSVCEIPEPYKK-YKMLF---------------------------F
23271|c1_g5_i2| DDDLLSVCEIPEPYKK-YKMLF---------------------------F
17649|c0_g1_i1| FRAVREHCDVPSWKE--FRGMG-----GGRGRGGGRERGGEGR-------
20371|c0_g4_i2| MEAVRQYCKRPPGGPGGPGGPG-----GPGGRGGPRGRGGPPP-PPPEEK
16900|c0_g2_i2| -GKVLEMCEPPPTVPA------------------------STF-SSVDKY
                                                                  

Novel4
CLUSTAL format alignment by MAFFT L-INS-i (v7.304b)


20670|c0_g1_i1| MLVNTMSTIPALLLLLISINGFILADSATLEATRSAEPSTLRSLDSLGAISPRSQKKRKA
20670|c1_g6_i1| MLVNTMSTIPALLLLLISINGFILADSATLEATRSAEPSTLRSLDSMGAISPRSQKKRKA
20670|c1_g3_i1| MLVNTMSTIPALLLLLISISGFILADSATLEATRSAEPSTLRSLDSLGAISPRS------
20670|c1_g7_i1| MLVNTMPTIPALLLLLISISGFILADSATLEATRSAEPSTLRSLD---------------
20670|c1_g4_i2| MLVNTMSTIPALLLLLISINGFILADSATLEATRSAEPSTLRSLDSLDAISPGSQKKRKA
                ******.************.*************************               

20670|c0_g1_i1| FDTL-GISLG
20670|c1_g6_i1| FDTL-GISLG
20670|c1_g3_i1| ----------
20670|c1_g7_i1| ----------
20670|c1_g4_i2| FDTLDGTSLG
                          

Novel5
CLUSTAL format alignment by MAFFT L-INS-i (v7.304b)


20007|c0_g1_i1| MQTFRMKSFQFLLLSLFFAFIAASPVIITADEEEPPVPSFAEIYTANGTIRLPYAEIVEP
22181|c0_g1_i1| MK---------IFLAL--------------------------------------------
22971|c0_g1_i1| MK---------YLLPL--------------------------------------------
22508|c0_g1_i1| MATIQVVSWFCLLIGLCVLFRGSS--------------------SGRGRIVGGWTDK---
20258|c0_g1_i1| MNHFNRQLW--LFVIL--------------------------------------------
24330|c0_g2_i1| MSLSPVGFFCFSFLLL--VFSGEI--------------------SADTPANCTYDDV---
                *           :: *                                            

20007|c0_g1_i1| FSIWYDGTNNRSRIDYYDGTMKTYQRADLFNNGVTWTVVPFTNDSLNIQETCFEVNGTSN
22181|c0_g1_i1| ------------------------------------------------------------
22971|c0_g1_i1| ------------------------------------------------------------
22508|c0_g1_i1| -----DSSSD------YIKELSDFALSEIDSQ----------SNALYKQKV-IEVIKAES
20258|c0_g1_i1| ------------------------------------------------------------
24330|c0_g2_i1| -----EGS---------------------------WIF--------------YETERSET
                                                                            

20007|c0_g1_i1| STVSAQGVFPNMTQFKYLGPR---MFNSKLC----DVWENIVENFDKVNTYRFWGITDKM
22181|c0_g1_i1| ------------------------------------------------------------
22971|c0_g1_i1| ------------------------------------------------------------
22508|c0_g1_i1| QVVSGVK-YRIVMRVKYTTCRKGKSINNDQCVEDPNRDPNICT-------VEIWE-----
20258|c0_g1_i1| ------------------------------------------------------------
24330|c0_g2_i1| SSIDCNKPGPVVYQVKVK-----------------LLFPNIAT--DEFGNTGYWTIIYNQ
                                                                            

20007|c0_g1_i1| AKKTIPVRYEMFGYDSLFGSHYDKYEIIYNGYEEYDAINETLFEPKLNTQCRAFLGPGRS
22181|c0_g1_i1| --------------------------------------------------LGCLLATVDA
22971|c0_g1_i1| --------------------------------------------------CVCLLVTTEA
22508|c0_g1_i1| --EVWKNHRELQKFDC------QPDE----GISKRKRT----------------------
20258|c0_g1_i1| ------------------------------------------------------LNTLIL
24330|c0_g2_i1| GFEVVINQRKYFAF-----SYYKKD-----GKNVTSICNET-------------------
                                                                            

20007|c0_g1_i1| HHVVQMNPMHEFVNSYSDHVDEMFEEFK-----NTHQKSY-ANDIEHSQRKMNYLQNLRF
22181|c0_g1_i1| V-------------SFFELVANEWETFK-----VFHGKNY-SNSVEEKFRMKIYMENKNY
22971|c0_g1_i1| L-------------SVIQLVESEWESFK-----VLYGKNY-SSPLEDQLRMRIYMENRNY
22508|c0_g1_i1| --------LKYFDDSNYGEELQHFKDFV-----QKYNKIY-KDEEEMKKRFKIFQTNLKT
20258|c0_g1_i1| V-------------ITSKDFSMTFDTYI-----KVFNKPYKSNSSEYWARFNNFQESQKR
24330|c0_g2_i1| -----------FPGWSHDILVRNWACFKGHKVETVAPKHY--TLPEAFGSNSVFRNNKHF
                                       :  :          * *     *       :  . . 

20007|c0_g1_i1| INSHNRAGKS----YQLALNHMADWGNQEFG-QL-RGHIASDPDKQDGLDFDP-------
22181|c0_g1_i1| IAQHNKEYKQGLHTYRLAMNKFGDLLSHEFT----VIMNGFRPKYYNGTKPKGTTY----
22971|c0_g1_i1| IAQHNKEYKQGLHSYRLAMNKFGDLNSREFA----SIMNGLRSRNFNGS--EGSTY----
22508|c0_g1_i1| IQMLKKTEQG---TGEYGITEFTDLTKEEFK----RHYLGLNPSLAAHEIEKQ-------
20258|c0_g1_i1| IEKLNRNASSHDGNIKYGLTKFSDLSSDEFHTKVLKHVDGVNSRQKKISLNQLKTSIFHN
24330|c0_g2_i1| IRQVNAHQKS---WIAKAYPQFEAMKYEDIL----RMRGGRNSIIISRPEPAPVTS----
                *   :   .        .  .:      ::         .  .                 

20007|c0_g1_i1| ---SQYDPSDLPDNLDWRLYGA---VTPVKDQAICGSCWSYGTSGALEGAYFVKNQKLIV
22181|c0_g1_i1| --LSPANV-KLPTSIDWRSEGL---VTPVKNQGQCGSCWAFSTTGSLEGQHAKKTGSLVS
22971|c0_g1_i1| --LSPSNV-DLPDSVDWRTKGW---VTPIKDQGQCGSCWAFSSTGSLEGQHAKKNGTLTS
22508|c0_g1_i1| --AKIPDI-KFPPSFDWRDHNA---VTPVKNQKMCGSCWAFSVTGNVEGQWAIQRGKLIS
20258|c0_g1_i1| NFLSKSLMKNLPLKVDWREQHA---VTPVKNQQNCGACWAFSIVETIESINKIKRGELTD
24330|c0_g2_i1| --IVEKVVADLPTSFDWRNVNGVNYVSPIRNQGTCGSCYAFASMALLEARLRILTNNTFQ
                         .:* ..***       *:*:::*  **:*:::.    :*.           

20007|c0_g1_i1| --LSQQALIDCSWIEGNNGCNGGEDYRAYRWIK--EHGLPKSEVYGPYLGIDGKCHLQNI
22181|c0_g1_i1| --LSEQNLVDCSKKFGNHGCEGGLMDYAFAYIK-SNHGIDTEESY-PYEARDGKCRFK--
22971|c0_g1_i1| --LSEQNLVDCSRKFGNQGCDGGYMDNSFKYIK-YNHGIDTEESY-PYKARDGKCRFN--
22508|c0_g1_i1| --LSEQELVDCDKL--DDGCNGGFMTNAYEQII-KLGGLESENDY-PYEAEDEKCHFQ--
20258|c0_g1_i1| --LSVQQVIDCAVG-GEFGCNGGNTCEVLEWMNATNFNLTTEEIY-PLKDVLGKCHRV--
24330|c0_g2_i1| GVFSPEDVISCSEY--SQGCDGGFPYLIAGKYA-QDFGVIPEKCD-PYQGHASQCQE---
                  :* : ::.*     . **:**              .:  .:   *      :*:    

20007|c0_g1_i1| SESDRVYITN-YVNVTS----RNAEHLKLAMFNNGPISVSIDASHKTFSFYSNGVYE---
22181|c0_g1_i1| KPDVGASDTG-FVDIPE----GQEDKLQEASATIGPISVAIDASHNSFQFYDGGVYY---
22971|c0_g1_i1| RQDVGATDTG-YVDIPK----GNEQKLQEATATVGPISVGIDASHSSFQLYQTGVYY---
22508|c0_g1_i1| KPKVQVTINS-YLNISQ-----NETEMAQWLYKNGPISIGINAN--AMQFYFGGISHPW-
20258|c0_g1_i1| KSSSNIQIAGNFTCLPYV---NREELMARLIAFHGPIVAAVDAT--TWQDYLGGII----
24330|c0_g2_i1| KDCIRHYSSS-YEYVGGFYGGCNEALMRYALVHNGPVAVGFEVY-GDFMNYKGGIYHHTG
                         . :  :       .   :       **:  ..:.       *  *:     

20007|c0_g1_i1| --DSECKTGVNDLDHSVLAVGYGV------LGGKPYWLIKNSWSTYWGNDGYVLMSQ--E
22181|c0_g1_i1| --EKKCST--EALDHGVLVVGYGTDE----S-DGDYWIVKNSWGPEWGENGYIRMARNKN
22971|c0_g1_i1| --EKRCST--EEIDHGVLVVGYGTDQ----SGGGDYWIVKNSWGEDWGEKGYILMARNRE
22508|c0_g1_i1| --KFLCSP--KDLDHGVLIVGYGSSTYPIFNKTIPYWIVKNSWGSSWGEKGYYRVFRG-D
20258|c0_g1_i1| --QYHCD---KRLNHAVEIVGYDF------TGKVPYYIVRNSWGTDYGLDGYLHIASG-K
24330|c0_g2_i1| LNDKFNPF--ELTNHAVLVVGYGEDS----GTGEKYWIVKNSWGTSWGENGFFRIRRG-T
                  .       :  :*.*  ***.            *::::***.  :* .*:  :     

20007|c0_g1_i1| SDCGVTTQPTYV--IL
22181|c0_g1_i1| NNCGIASSASYP--LV
22971|c0_g1_i1| NNCGIASLASYP--LV
22508|c0_g1_i1| GTCGLNLMATSSE-VE
20258|c0_g1_i1| DLCGIAEYVSVFD-IK
24330|c0_g2_i1| DECGIESLAVEATPIP
                . **:         : 

Novel6
CLUSTAL format alignment by MAFFT L-INS-i (v7.304b)


20007|c0_g1_i1| MQTFRMKSFQFLLLSLFFAFIAASPVIITADEEEPPVPSFAEIYTANGTIRLPYAEIVEP
22181|c0_g1_i1| MK---------IFLAL--------------------------------------------
22971|c0_g1_i1| MK---------YLLPL--------------------------------------------
22508|c0_g1_i1| MATIQVVSWFCLLIGLCVLFRGSS--------------------SGRGRIVGGWTDK---
20258|c0_g1_i1| MNHFNRQLW--LFVIL--------------------------------------------
24330|c0_g2_i1| MSLSPVGFFCFSFLLL--VFSGEI--------------------SADTPANCTYDDV---
                *           :: *                                            

20007|c0_g1_i1| FSIWYDGTNNRSRIDYYDGTMKTYQRADLFNNGVTWTVVPFTNDSLNIQETCFEVNGTSN
22181|c0_g1_i1| ------------------------------------------------------------
22971|c0_g1_i1| ------------------------------------------------------------
22508|c0_g1_i1| -----DSSSD------YIKELSDFALSEIDSQ----------SNALYKQKV-IEVIKAES
20258|c0_g1_i1| ------------------------------------------------------------
24330|c0_g2_i1| -----EGS---------------------------WIF--------------YETERSET
                                                                            

20007|c0_g1_i1| STVSAQGVFPNMTQFKYLGPR---MFNSKLC----DVWENIVENFDKVNTYRFWGITDKM
22181|c0_g1_i1| ------------------------------------------------------------
22971|c0_g1_i1| ------------------------------------------------------------
22508|c0_g1_i1| QVVSGVK-YRIVMRVKYTTCRKGKSINNDQCVEDPNRDPNICT-------VEIWE-----
20258|c0_g1_i1| ------------------------------------------------------------
24330|c0_g2_i1| SSIDCNKPGPVVYQVKVK-----------------LLFPNIAT--DEFGNTGYWTIIYNQ
                                                                            

20007|c0_g1_i1| AKKTIPVRYEMFGYDSLFGSHYDKYEIIYNGYEEYDAINETLFEPKLNTQCRAFLGPGRS
22181|c0_g1_i1| --------------------------------------------------LGCLLATVDA
22971|c0_g1_i1| --------------------------------------------------CVCLLVTTEA
22508|c0_g1_i1| --EVWKNHRELQKFDC------QPDE----GISKRKRT----------------------
20258|c0_g1_i1| ------------------------------------------------------LNTLIL
24330|c0_g2_i1| GFEVVINQRKYFAF-----SYYKKD-----GKNVTSICNET-------------------
                                                                            

20007|c0_g1_i1| HHVVQMNPMHEFVNSYSDHVDEMFEEFK-----NTHQKSY-ANDIEHSQRKMNYLQNLRF
22181|c0_g1_i1| V-------------SFFELVANEWETFK-----VFHGKNY-SNSVEEKFRMKIYMENKNY
22971|c0_g1_i1| L-------------SVIQLVESEWESFK-----VLYGKNY-SSPLEDQLRMRIYMENRNY
22508|c0_g1_i1| --------LKYFDDSNYGEELQHFKDFV-----QKYNKIY-KDEEEMKKRFKIFQTNLKT
20258|c0_g1_i1| V-------------ITSKDFSMTFDTYI-----KVFNKPYKSNSSEYWARFNNFQESQKR
24330|c0_g2_i1| -----------FPGWSHDILVRNWACFKGHKVETVAPKHY--TLPEAFGSNSVFRNNKHF
                                       :  :          * *     *       :  . . 

20007|c0_g1_i1| INSHNRAGKS----YQLALNHMADWGNQEFG-QL-RGHIASDPDKQDGLDFDP-------
22181|c0_g1_i1| IAQHNKEYKQGLHTYRLAMNKFGDLLSHEFT----VIMNGFRPKYYNGTKPKGTTY----
22971|c0_g1_i1| IAQHNKEYKQGLHSYRLAMNKFGDLNSREFA----SIMNGLRSRNFNGS--EGSTY----
22508|c0_g1_i1| IQMLKKTEQG---TGEYGITEFTDLTKEEFK----RHYLGLNPSLAAHEIEKQ-------
20258|c0_g1_i1| IEKLNRNASSHDGNIKYGLTKFSDLSSDEFHTKVLKHVDGVNSRQKKISLNQLKTSIFHN
24330|c0_g2_i1| IRQVNAHQKS---WIAKAYPQFEAMKYEDIL----RMRGGRNSIIISRPEPAPVTS----
                *   :   .        .  .:      ::         .  .                 

20007|c0_g1_i1| ---SQYDPSDLPDNLDWRLYGA---VTPVKDQAICGSCWSYGTSGALEGAYFVKNQKLIV
22181|c0_g1_i1| --LSPANV-KLPTSIDWRSEGL---VTPVKNQGQCGSCWAFSTTGSLEGQHAKKTGSLVS
22971|c0_g1_i1| --LSPSNV-DLPDSVDWRTKGW---VTPIKDQGQCGSCWAFSSTGSLEGQHAKKNGTLTS
22508|c0_g1_i1| --AKIPDI-KFPPSFDWRDHNA---VTPVKNQKMCGSCWAFSVTGNVEGQWAIQRGKLIS
20258|c0_g1_i1| NFLSKSLMKNLPLKVDWREQHA---VTPVKNQQNCGACWAFSIVETIESINKIKRGELTD
24330|c0_g2_i1| --IVEKVVADLPTSFDWRNVNGVNYVSPIRNQGTCGSCYAFASMALLEARLRILTNNTFQ
                         .:* ..***       *:*:::*  **:*:::.    :*.           

20007|c0_g1_i1| --LSQQALIDCSWIEGNNGCNGGEDYRAYRWIK--EHGLPKSEVYGPYLGIDGKCHLQNI
22181|c0_g1_i1| --LSEQNLVDCSKKFGNHGCEGGLMDYAFAYIK-SNHGIDTEESY-PYEARDGKCRFK--
22971|c0_g1_i1| --LSEQNLVDCSRKFGNQGCDGGYMDNSFKYIK-YNHGIDTEESY-PYKARDGKCRFN--
22508|c0_g1_i1| --LSEQELVDCDKL--DDGCNGGFMTNAYEQII-KLGGLESENDY-PYEAEDEKCHFQ--
20258|c0_g1_i1| --LSVQQVIDCAVG-GEFGCNGGNTCEVLEWMNATNFNLTTEEIY-PLKDVLGKCHRV--
24330|c0_g2_i1| GVFSPEDVISCSEY--SQGCDGGFPYLIAGKYA-QDFGVIPEKCD-PYQGHASQCQE---
                  :* : ::.*     . **:**              .:  .:   *      :*:    

20007|c0_g1_i1| SESDRVYITN-YVNVTS----RNAEHLKLAMFNNGPISVSIDASHKTFSFYSNGVYE---
22181|c0_g1_i1| KPDVGASDTG-FVDIPE----GQEDKLQEASATIGPISVAIDASHNSFQFYDGGVYY---
22971|c0_g1_i1| RQDVGATDTG-YVDIPK----GNEQKLQEATATVGPISVGIDASHSSFQLYQTGVYY---
22508|c0_g1_i1| KPKVQVTINS-YLNISQ-----NETEMAQWLYKNGPISIGINAN--AMQFYFGGISHPW-
20258|c0_g1_i1| KSSSNIQIAGNFTCLPYV---NREELMARLIAFHGPIVAAVDAT--TWQDYLGGII----
24330|c0_g2_i1| KDCIRHYSSS-YEYVGGFYGGCNEALMRYALVHNGPVAVGFEVY-GDFMNYKGGIYHHTG
                         . :  :       .   :       **:  ..:.       *  *:     

20007|c0_g1_i1| --DSECKTGVNDLDHSVLAVGYGV------LGGKPYWLIKNSWSTYWGNDGYVLMSQ--E
22181|c0_g1_i1| --EKKCST--EALDHGVLVVGYGTDE----S-DGDYWIVKNSWGPEWGENGYIRMARNKN
22971|c0_g1_i1| --EKRCST--EEIDHGVLVVGYGTDQ----SGGGDYWIVKNSWGEDWGEKGYILMARNRE
22508|c0_g1_i1| --KFLCSP--KDLDHGVLIVGYGSSTYPIFNKTIPYWIVKNSWGSSWGEKGYYRVFRG-D
20258|c0_g1_i1| --QYHCD---KRLNHAVEIVGYDF------TGKVPYYIVRNSWGTDYGLDGYLHIASG-K
24330|c0_g2_i1| LNDKFNPF--ELTNHAVLVVGYGEDS----GTGEKYWIVKNSWGTSWGENGFFRIRRG-T
                  .       :  :*.*  ***.            *::::***.  :* .*:  :     

20007|c0_g1_i1| SDCGVTTQPTYV--IL
22181|c0_g1_i1| NNCGIASSASYP--LV
22971|c0_g1_i1| NNCGIASLASYP--LV
22508|c0_g1_i1| GTCGLNLMATSSE-VE
20258|c0_g1_i1| DLCGIAEYVSVFD-IK
24330|c0_g2_i1| DECGIESLAVEATPIP
                . **:         : 
