# Supplementary material for: True Lies: Using Proteomics to Assess the Accuracy of Transcriptome-Based Venomics in Centipedes Uncovers False Positives and Reveals Startling Intraspecific Variation in Scolopendra subspinipes
Source: Toxins (Basel). 2018 Feb 28;10(3):96. doi: 10.3390/toxins10030096 (PMC5869384; doi:10.3390/toxins10030096)
Supplement: Supplementary file 1 [file toxins-10-00096-s001.zip › Supplementary file 6.txt]

BPFTX

CLUSTAL format alignment by MAFFT L-INS-i (v7.304b)


14903|c0_g1_i1  --------------MKQLL--ICWF-ITTVWS-R----------KIDVEYSGL----DKS
15132|c0_g1_i1  MIIFISSYVYRKKNMLAVF--LLLF-FPAIWSAK----------EEDFNLSKY----HQS
15180|c0_g1_i1  --------------MFQKSLFLILI-NIFCFGFA----------IEDFIKRWR---NDFG
17938|c0_g1_i1  ------------MFKFFLCAVFLLC-FILLQSVQ---------SEEEDPFYQR---HFKP
18366|c0_g1_i1  MR------LTIEMKMLLNSILLLSFGVSLVHSAA--------PSQADYVTKWR---KATE
20170|c1_g1_i1  M-----------NSMMRYL-FLLFT-LEIASCYI----------SEESNFIGH----KKP
20255|c0_g1_i1  --------------MVPWVHGLFIL-IFAAVSVHC----ECDP-------------NFKQ
20502|c0_g2_i1  ---------------MLLA--LILF-SNAVLSAV----------VEDFQDNGF----RKS
21242|c0_g1_i1  --------------MFFILLCYLVF-ISKA--------------FSQKCETGN------T
21868|c2_g1_i1  MRS-----FSPFSKMFHQCVFLLLV-NWLGYSFA----------IEDFIKRWR---NELG
22070|c0_g1_i1  --------------MKMLL-ELLLF-ASAAWSAE----------VDDFEYSGV----YNS
23186|c0_g3_i1  --------------MLPVF--LLFI-FPIIWSAK----------EEDFSLTGF----HRS
23186|c0_g3_i2  --------------MLPVF--LLFI-FPIIWSAK----------EEDFSLTGF----HRS
23314|c3_g2_i1  --------------MYFLS--IIIL-FVTVKEYK---SLYFDP-YKDECNEGF-------
23314|c3_g2_i2  --------------MYFLS--IIIL-FVTVKEYK---SLYFDP-YKDECNEGF-------
23314|c3_g3_i1  --------------MFFFSSIIFIL-FITLQKYP---SIGFKP-YKEDCTQGF-------
23538|c1_g1_i1  ------------MVFFDVCAISLLC-IFLIQSVM---------LVEEDPFLTR---HFKP
23538|c1_g5_i1  ------------MVFFDVCAISLLC-IFLIQSVM---------LVEEDPFLKR---HFKP
23538|c1_g6_i1  ------------MVFFDVCAISLLC-IFLIQSVM---------LVEEDPFLTR---HFKP
23549|c0_g3_i1  ------------MKMLHWSVFLTLI----CCSVG----------VEDFILRWR---NELG
23549|c0_g3_i2  ------------MKMLHWSVFLTLI-ICVCCSVA----------IEDFILRWR---NELD
23549|c0_g3_i3  ------------MKMLHWSVFLTLI-ICVCCSVA----------IEDFILRWR---NELD
24015|c0_g1_i10 MCT-IS--VIQRKMFLSLV--LFFA-ATVVWSRK----------AEDFENTGT----YSS
24015|c0_g1_i1  MCT-IS--VIQRKMFLPLL--LFFA-ATVVWSRK----------AEDFENTGT----YSS
24015|c0_g1_i2  MCT-IS--VIQRKMFLPLL--LFFA-ATVVWSRK----------AEDFENTGT----YSS
24015|c0_g1_i3  -------------MFLSLV--LFFA-ATVVWSKK----------VGDFENTGT----YYS
24015|c0_g1_i4  MCT-IS--VIQRKMFLSLV--LFFA-ATVVWSRK----------AEDFENTGT----YSS
24015|c0_g1_i5  -------------MFLSLV--LFFA-ATVVWSKK----------VGDFENTGT----YYS
24015|c0_g1_i6  MCT-IS--VIQRKMFLPLL--LFFA-ATVVWSRK----------AEDFENTGT----YSS
24015|c0_g1_i7  -------------MFLSLV--LFFA-ATVVWSKK----------VGDFENTGT----YYS
24015|c0_g1_i8  MCT-IS--VIQRKMFLPLL--LFFA-ATVVWSRK----------AEDFENTGT----YSS
24015|c0_g1_i9  MCT-IS--VIQRKMFLPLL--LFFA-ATVVWSRK----------AEDFENTGT----YSS
24172|c0_g1_i1  M-----------MKMLQYSLFLILF-IFPSLNSG----------VEDFILRWR---NEMT
24172|c0_g1_i2  M-----------MKMLQYSLFLILF-IFPSLNSG----------VEDFILRWR---NEMT
24172|c0_g1_i3  M-----------MKMLQYSLFLILF-IFPSLNSG----------VEDFILRWR---NEMT
24172|c0_g1_i4  M-----------MKMLQYSLFLILF-IFPSLNSG----------VEDFILRWR---NEMT
24172|c0_g1_i5  M-----------MKMFQYSLFLILI-MFPSLISG----------VEDFILRWR---NEMT
24172|c0_g1_i6  M-----------MKMFQYSLFLILI-MFPSLISG----------VEDFILRWR---NEMT
24172|c0_g1_i7  M-----------MKMLQYSLFLILI-IFPSLNSG----------VEDFILRWR---NEMT
GASH01000018    ---------------FFQTILLLVF-AVGIIESQ----------VNDYIKRWR---NEKD
GASI01000012    --------------MGLRVILLMFI-VNVYTTSA----------MNQIIADWR---NERD
GASI01000013    --------------MGLRVILLMFI-VNVCTTSA----------MNQIIADWR---NERD
GASI01000014    --------------MGLRVIFLMFI-VNVCTTSS----------MNQIIADWR---NERD
GASI01000015    --------------MGLRVIFLMFI-VNVCTTSS----------MNQIITDWR---NERD
GASI01000016    --------------MGLRVILLMFI-VNVRITSA----------MNQIITDWR---NERD
GASI01000017    -----------------CVILLMFI-VNVYTTSA----------MNQIIADWR---NERD
GASH01000019    --------------MSLIHFFITVF-ISVRFLEA-----------VNYVDKWK---NRPD
GASH01000020    --------------MSLIHIFITVF-ISVRFMEA-----------VNYVDLWK---NRPD
GASI01000018    MKV-----LESKVTLLYWLTGVLVL-VLLQKPTV----------ANNYVEKWR---NFRA
GASH01000017    --------------MMRCL-ILLFS-LGIASCYI----------STEANYNGH----KKP
GASI01000019    MKV-----LESKVTLLYWLTGVLVL-VLLQKPTV----------ANNYVEKWR---NFRA
GASI01000020    MKV-----LESKVTLLYWLTGVLVL-VLLQKPTV----------ANNYVEKWR---NFRA
GASI01000021    MKI-----LESKITLFYWVTGVLVL-VLLQKPTV----------ANNYVEKWR---NFRA
GASI01000022    MKF-----LESKVTLLYWVTGVMVL-VLLQKPAV----------ANNYVEKWR---NFRA
GASI01000023    MKV-----LESKVTLLYWVTGVLVM-VLLQKTTV----------ANNYVEKWR---NFRA
GASI01000024    M-----------TSLLFLRQFFFLI-SCYLFSIT---------NAEEDPFLAR---HFKP
GASI01000025    --------------MLFISGLLIIL-LHILNVQT---YRYIDP-YEADCSPGF-------
GASK01000005    --------------MLLRFILLILL-SVVVVAEE-----------EHYILRWRKK-NTPM
GASI01000026    -------------------LCVLLL-VSLVSV------------ASENVCSDE------T
GASI01000027    ----------------MLGLIFLTL-VSFVSE------------AVGQMCAGE------T
GASH01000021    --------------MLRLP--FIVL-LLVSCSQG----------EERSCYNGE----RRP
GASI01000029    ----------------------MPR-MDL-------------------------------
GASH01000022    --------------MFFKISCYLIL-ISEA--------------LLQKCEPGN------T
GASH01000023    --------------MVRFYVGAIFL-IFLTYSVQ----------TEDEPFLDR---DYEP
GASH01000024    --------------MLPLF--LFLL-FTNVWSVV----------EEDFQLSGT----YKT
GASH01000025    --------------MLVAL--LLLV-LHPIWSAK----------VEDFNLSGY----HHS
GASH01000027    MPV-IN--LY-NKKMHQVL--ILLF-FATAWSAE----------EQDFEYSGF----ETS
GASH01000028    --------------MFFQTILLLVF-AVGIIESQ----------VNDYIKRWR---NEKD
GASH01000029    --------------MHQVL--ILLF-FATAWSAE----------EQDFEYSGF----ETS
GASL01000003    --------------MLSQLSFLLLF-TSYVFAEE-----------EHFILLWREKHNKAQ
GASH01000031    M------------KEMIVF--LLVL-ATSVWSAE----------VEDLEFGGP----YRA
GASH01000032    M-----------LKMFHYSTFVILI-SNALLSSG----------IEDYIIKWR---NEMG
GASH01000033    --------------MVRFYVGAIFL-IFLTYSVQ----------TEDEPFLDR---DYEP
GASL01000004    --------------MSPILSILALV-LAVAWGAE----------VEDIETSGV----RKP
GASL01000006    --------------MSLILSILALV-LAVACGAE----------VEDIETSGV----RKP
GASL01000007    M----------ASVQLFLF--PLLL-LCLTFHGT----------VEESCFIGD----SKV
GASL01000008    --------------MLSQLSFLLLF-TSYVFAEE-----------EHFILLWREKHNKAQ
GASL01000009    --------------MSPILSILALV-LAVACGTE----------VEDIETSGV----RKP
GASK01000006    -----------------RFILLILL-SVVVVAEE-----------EHYILRWRKK-NTPM
GASI01000030    MMF--------QQEILTLLLSLALY-ISVESDHV----------VENFPHIGY----RKP
GASI01000031    NDV--------PTEILTLLLSLALY-ISVESDHV----------VENFPHIGY----RKP
GASI01000032    MMF--------QQEILTLLLSLTLY-ISVESDHV----------VENFPHIGY----RKP
GASI01000033    MMF--------QQEILTLLLSLALY-ISVESDHV----------VENFPHIGY----RKP
GASI01000034    MMF--------QQEILTLLLSLALY-ISVESDHV----------VENFPHIGY----RKP
GASK01000007    ------------MKMFQYHLFLILI-IFPSLNSG----------FEDFILRWR---NEMT
GASH01000034    --------------MFRYSLFLILI-FYVLFSAG----------IEDFIIRWR---NELG
GASH01000035    --------------MFSRCYFVLLV-TLLAASDTLGDEEEVEE-VEDFIKRWR---NEVG
GASL01000011    M-------------APCYTVLLLVV-NVCFVLGA----------VEKFIEEWR---NEMY
GASL01000012    M-------------APCYAALLLTL-NVCFVLGA----------VEDFIVKWR---NEMF
                                                                            

14903|c0_g1_i1  ML-LLHLDS---GDYGNFVPMFYQSS-SLLYQVYYC--SHDFRK----------NNLPNS
15132|c0_g1_i1  VY-LRF--------EDNQLKHVFTQR-STLYQLYYC--AYGFRQ----------KYLPNS
15180|c0_g1_i1  GP-IAYIRAADVGTTNKYENINI-----PTEDMVRC--IKNVRE----DHE---KEHFKT
17938|c0_g1_i1  VS-FVLESLITY-NQTLTHRHRLNS--KQVKSTRDC-FIKDF-------------ITADT
18366|c0_g1_i1  KL-ITAFEFD--GKTEMKHNKSVSE--ANLKEIERC-FAEKYTH----------KVIPRE
20170|c1_g1_i1  LY-LVF-------NNDKAERKILTST-LDLQPVYLC--AQDIRK----------KYHPKS
20255|c0_g1_i1  IF-FES------AYKQGETKRSV----TRVIPIRGC-YMKELIQNCIKNDEVLLNRHTVH
20502|c0_g2_i1  VF-LEF--------VNGKLEKFINPI-QDLHTVYMC--THEFRK----------SHLPNS
21242|c0_g1_i1  YY-FKY------NNDGSQNVQFVDRC-QTAQLMQRCNHVSRMIE----------KYHPTL
21868|c2_g1_i1  EP-IQYIFASQLGFANTYHNFSA-----NSEEMVQC--IEEQRL--IHGK----DDYLSK
22070|c0_g1_i1  VH-LWY--------YDDRFWNFNFPI-QMLYEVYLC--THEFRS----------THHPNS
23186|c0_g3_i1  YY-LTY------NPKNGTKHHHVISK-LNLFQLYFC--TYVFRQ----------EYLPSS
23186|c0_g3_i2  YY-LTY------SAENGT-MHHVISK-SNLYQLYFC--TYGFRQ----------TYLPSA
23314|c3_g2_i1  ---TRVF-----KPASPKSVYMIKDC-SQVVAIQTC--VNSFTS----------TVHPEL
23314|c3_g2_i2  ---TRVF-----KPASPKSVYMIKDC-SQVVAIQTC--VNSFTS----------TVHPEL
23314|c3_g3_i1  ---TQVY-----KPAEPKRYYLIIDC-SQVTSIQNC--VNEFSN----------IVHPEL
23538|c1_g1_i1  VS-IKIETLET------SKTYNLVP--EKIKEIRD-------------------------
23538|c1_g5_i1  VS-IKIETLET------SKTYNLVP--EKIKEIRD-------------------------
23538|c1_g6_i1  VS-IKIETLET------SQTYNLVP--GKIKEIRDC-FIKDF-------------ITADT
23549|c0_g3_i1  EP-IKYIRGSDVGRTNKYHELDI-----RTEDMVIC--IIYRHI--FFSFWF-NPFKTEI
23549|c0_g3_i2  EP-IKYIYGSDVGRTNTYHEIDI-----RTEDMVDC--IYKRYL--FFAFWF-SPNEVGK
23549|c0_g3_i3  EP-IKYIYGSDVGRTNTYHEIDI-----RTEDMVDC--IYKRYL--FFAFWF-SPNEVGK
24015|c0_g1_i10 KI-LVYFNNS--KYKENIFFSPYEHS-LNLHGVYLC--SQEFLS----------TNRPDN
24015|c0_g1_i1  TM-LIY--------YGALPLTVDKGL-VNLHGVYLC--SQNFLS----------TNRPDN
24015|c0_g1_i2  TM-LIY--------YGALPLTVDKGL-VNLHGVYLC--SQNFLS----------TNRPDN
24015|c0_g1_i3  TV-LLY--------NWKLPLIPLKYV-SNLHGVYLC--SQEFLS----------TNRPDN
24015|c0_g1_i4  KI-LVYFNNS--KYKENIFFSPYEHS-LNLHGVYLC--SQEFLS----------TNRPDN
24015|c0_g1_i5  TV-LLY--------NWKLPLIPLKYV-SNLHGVYLC--SQEFLS----------TNRPDN
24015|c0_g1_i6  TM-LIY--------YGALPLTVDKGL-VNLHGVYLC--SQNFLS----------TNRPDN
24015|c0_g1_i7  TV-LLY--------NWKLPLIPLKYV-SNLHGVYLC--SQEFLS----------TNRPDN
24015|c0_g1_i8  TM-LIY--------YGALPLTVDKGL-VNLHGVYLC--SQNFLS----------TNRPDN
24015|c0_g1_i9  TM-LIY--------YGALPLTVDKGL-VNLHGVYLC--SQNFLS----------TNRPDN
24172|c0_g1_i1  GP-LQYVRGKDVGRKNKMYNLDV-----TQAKMVGC--LNDKRE-------------NKN
24172|c0_g1_i2  GP-LQYVRGKDVGRKNKMYNLDV-----TQAKMVGC--LNDKRE-------------NKN
24172|c0_g1_i3  GP-LQYVRGKDVGRKNKMYNLDV-----TQAKMVGC--LNDKRE-------------NKN
24172|c0_g1_i4  GP-LQYVRGKDVGRKNKMYNLDV-----TQAKMVGC--LNDKRE-------------NKN
24172|c0_g1_i5  GP-IRYIRGKDVGKNNKMYNLDV-----TQAKMIRC--LNDKRE-------------NKN
24172|c0_g1_i6  GP-IRYIRGKDVGKNNKMYNLDV-----TQAKMIRC--LNDKRE-------------NKN
24172|c0_g1_i7  GP-IQFIFGTDVGLSNQINTFNI-----PTAEMIGC--LNDKRE-------------DKI
GASH01000018    QEVIEFYKGVQVGLGDEVHRSTI----RNPVEVVKC--IEDNRK----RD----DQSEDS
GASI01000012    YP-ILFYRGTQLGKGRDHHTAGNN---PPPQTMAKC--IEGWRK----EE----KSHTKS
GASI01000013    YP-ILFYRGTQLGKGRDHHTAGNN---PPPQTMAKC--IEGWRK----EE----KSHTKS
GASI01000014    YP-ILFYRGTQLGKGRDHHTAGNN---PPPQTMAKC--IEGWRK----EE----KSHTKS
GASI01000015    YP-ILFYRGTQLGKGRDHHTAGNN---PPPQTMAKC--IEGWRK----EE----KSHTKS
GASI01000016    YP-ILFYRGTQLGKGRDHHTAGNN---PPPQTMAKC--IEGWRK----EE----KSHTKS
GASI01000017    YP-ILFYRGTQLGKGRDHHTAGNN---PPPQTMAKC--IEGWRK----EE----KSHTKS
GASH01000019    IG-VKYY-------LNNERKSKYTPT-VNLDKLEDC-IYDQYKP----------FAEANP
GASH01000020    IG-VKYY-------LNNERKSKYTPT-VNLDKLEDC-IYGEYKP----------FAEANP
GASI01000018    IT-VTFMELN--DKTVIQHEENLTI--DTVTKIEKC-FLKEYKE----------AVIPRE
GASH01000017    MY-LLF-------NGDEPERKTLSST-LELQPVYEC--TKDIRK----------KYHPKS
GASI01000019    IT-VTFMELN--NKTVIQHEENLTI--DTVTKIEKC-FLKEYKE----------AVIPRE
GASI01000020    IT-VTFMELN--NKTLIQHEENLTI--DTVTKIEKC-FLKEYKE----------AVIPRE
GASI01000021    IT-VTFMELN--NKTVIQHEENLTI--DTVTKIEKC-FLKEYKE----------AVIPRE
GASI01000022    IK-VTLLEVN--DKTVISHKESLSK--DTVTKIEKC-FLKEYKE----------AVIPRE
GASI01000023    IT-VTLLELD--NNTVIPHEVSLPQ--DIVTKIEKC-FLQEYKD----------AETPRE
GASI01000024    AT-IKLEIVGEA-----DEFKDVST--SEAKSIRDC-FISNF-------------ISADS
GASI01000025    ---IHLF-----KPSPPKNFKLIKNC-HGVTSIKYC--VAGLIE----------KVDPEL
GASK01000005    GD-LKVYDSATVGMGTRDKATKVKI--SSVPLFVNC--IKEKRE----KN----KDLEKT
GASI01000026    YY-FHY------ANNGSQVIEYIESC-SFAEELSNCAGVKTITR----------KYHPTL
GASI01000027    YY-FHY------DSSGSQVLKFIDRC-TYAKTLSGCDKVQQVVT----------KYHPRL
GASH01000021    MY-FRFV-------GDEPDIVFLKSCVDLLHRIHEC--LQDIKS----------QYSPEM
GASI01000029    -----------------KLLTILRVV-LFLTYSVTAKNVAALTR----------KYHPTL
GASH01000022    YY-FTY------KNDGSQDVRFENRC-ESAKLMKECNRVKQLID----------KYHPTV
GASH01000023    KT-LYLSNFDK------QVISQVVKS-GTMKKIEDC-FMEKY-------------FSSNN
GASH01000024    VH-LYY--------SNGEFTKLDYPL-VSLHEAYLC--TYEFRE----------KHLANK
GASH01000025    VY-LVY--------KDEQFQIGFTPR-NILDSVYGC--TYVIRL----------TYLPTS
GASH01000027    KY-IFYYPV-----FNRLESTIEVTS-AILNDIYLC--SHDFRS----------NNLPNS
GASH01000028    QEVIEFYKGVQVGLGDEVHRSTI----RNPVEVVKC--IEDNRK----RD----DQSEDS
GASH01000029    KY-IFYYPV-----FNRLESTIEVTS-AILNDIYLC--SHDFRS----------NNLPNS
GASL01000003    RE-LRVYDSSTVGMGTRDKATKVVFG-NSGFLLAQC--IKEKRD----GN----DDYIKT
GASH01000031    RT-MYATSS-----DGYLLHREERYD-WPLNDIYMC--CQEFIR----------TNRPDS
GASH01000032    GN-VQYIRGSEIGITNKKYDLGV-----TTEKMINC--MIDKRE-------------NPT
GASH01000033    KT-LYLSNFDK------QVISQVVKS-GTMKKIEDC-FMEKY-------------FSSNN
GASL01000004    VY-LTE-------ENGQLVRKILPST-LKLYPVYQC--TLEFRK----------FNHPKS
GASL01000006    VY-LIE-------ENGKLKREILPST-LKLYPVYQC--TLEFRK----------FNHPKS
GASL01000007    HH-IFS--------SSIRMPIILTTC-MELKEVYDC--TKDIRK----------KYHPDS
GASL01000008    RE-LRVYDSSTVGMGTRDKATKVVFG-NSGFLLAQC--IKEKRD----GN----DDYIKT
GASL01000009    VY-LTE-------ENGKLKIKIVKST-LQLYRVYQC--TLAFRT----------FNHPKS
GASK01000006    GD-LKVYDSATVGMGTRDKATKVKI--SSVPLFVNC--IKEKRE----KN----KDLEKT
GASI01000030    LY-LSF-------NGDEPVKHVLKST-LNLQPVYSC--THDIRR----------TYSPDE
GASI01000031    LY-LSF-------NGDEPVKHVLKST-LNLQPVYSC--THDIRR----------TYSPDE
GASI01000032    LY-LSF-------NGDEPVKHVLKST-LNLQPVYSC--THDIRR----------TYSPDE
GASI01000033    LY-LSF-------NGDEPVKHVLKST-LNLQPVYSC--THDIRR----------TYSPDE
GASI01000034    LY-LSF-------NGDEPVKHVLKST-LNLQPVYSC--THDIRR----------TYSPDE
GASK01000007    GP-IQYIRGKDAGLSNKKQNLDV-----SPAKMIGC--LNDKRE-------------DKN
GASH01000034    EP-IKYIRGSDIGRTTKYHEVNI-----STEDMVNC--IEIKHY--YNST----NPKSRD
GASH01000035    GP-IQYIYGTQVGMDNTYHDFTV-----NSQDMVEC--IENQRL--IHGK----DDYVAK
GASL01000011    IP-FEFYRASLIGLTYDPIRGKT----VNSQEMVNC--INDLRE----RD----SGAKNS
GASL01000012    LP-FQFYRASQIGLSYDPINSKT----VNAQEMVNC--INGLRK----ND----SGTKNS
                                                                            

14903|c0_g1_i1  NNINFDELAKTYAKCYFDAILQK-----LTEITWIELYG-NKDELKL-QKFSGLRVELAM
15132|c0_g1_i1  DNLDFDKLANTYALCYFQVLSAA-----FFYPEWIELYG-NKDILKP-SKFSNLRVRLSM
15180|c0_g1_i1  GITKFDDVFKFFGNCVCYYVKKK----KDLSKCSATIDY-SQKELQY-RHYQKFKLDQQK
17938|c0_g1_i1  SFPDLNSILEVATKCVLKEVEK------YKKIEWVSFDN-GKPELRG-REYRKYKIKAKM
18366|c0_g1_i1  NYINIDGVLRAYGECAFATAFS------DNKLEFVSING-SEAAFLV-RKYRKFDPKLKV
20170|c1_g1_i1  ENLDFEIFANRYIDCFAQKIL-------KGTPTWKSLYG-EKEELKH-HRYSGLYVHMLM
20255|c0_g1_i1  DPGTWSEYAEAYVKCILNTVYPE--NKAKDKQGFRKIYS-YGEKLER-IKSEDIILKAAY
20502|c0_g2_i1  DNLDFDEIATNYAKCYLESLK------LLAKPTWIELYG-DMHRLKD-PKVRNLRVYLRM
21242|c0_g1_i1  GVRPFDRFAEAYIKCFVE--VNQ----PTKKIHWIDLYG-HSPILKT-EKYYGHKLRAVI
21868|c2_g1_i1  GITRFETLFKLFGLCFCKFLGN------SISKCDATIDY-SQKDLQS-RYYEDMKINQAW
22070|c0_g1_i1  KELDFEELVMAYASCYFKVADTS-----GSSPDWIELYG-NTSELKENAKFNDLRVHLAL
23186|c0_g3_i1  DDLDFDKLASTYARCFMQILMGS-----YNPYEWIDLYG-NRNELKS-PKFSDLNLKLRM
23186|c0_g3_i2  DDLDFDKLAETYAHCFVQILTLI-----NFPFQWIELYG-NRDELKH-SRFFGLHLKLRM
23314|c3_g2_i1  DFVNFDVFAEKYIRCVADNLKLIKDFQLNQDLQWIDLYG-KEAELQT-PIHKGMHLKASV
23314|c3_g2_i2  DFVNFDVFAEKYIRCVADNLKLIKDFQLNQDLQWIDLYG-KEAELQT-PIHKGMHLKASV
23314|c3_g3_i1  DFVNFDDFAKKYVECVAENLKYIDEFRINEKLEWIDLNG-AKEALQT-PIHKGMHIRASV
23538|c1_g1_i1  ------------------------------------------------------------
23538|c1_g5_i1  ------------------------------------------------------------
23538|c1_g6_i1  NFPDLNSILEVGTKCVIRTVLP------NKKIDWVSFDN-EKSELKN-RIYRKYKVKAKM
23549|c0_g3_i1  DVIEFEDVFKYFGHCLCGFIKNT----GFDHKCNATIDY-SDAKLQN-RRYQKFRLKTTK
23549|c0_g3_i2  DVIKFDNVFQYFGHCVCSFIKNI----TFAPTCNATIDY-SDAKLQN-RRYQKFRLKTTK
23549|c0_g3_i3  DVIKFDNVFQYFGHCVCSFIKNI----TFAPTCNATIDY-SDAKLQN-RRYQKFRLKTTK
24015|c0_g1_i10 ENLDFEKLAKTYARCYYEAQCLK----FSENISWIELYG-NKEELKL-PQLSDFRINLKM
24015|c0_g1_i1  EKLDFEKLAKTYARCYYEAYVSH----FSEQDDWIELYG-NKEELKH-PYLSDLRINLKM
24015|c0_g1_i2  EKLDFEKLAKTYARCYYEAYVSH----FSEQDDWIELYG-NKEELKH-PYLSDLRINLKM
24015|c0_g1_i3  ENLDFEKLAETYARCYVEAHPVP----YFHKIHWIELYG-NKEELKH-PYLSDLRINLKM
24015|c0_g1_i4  ENLDFEKLAKTYARCYYEAQCLK----FSENISWIELYG-NKEELKL-PQLSDFRINLKM
24015|c0_g1_i5  ENLDFEKLAKTYARCYYEAQCLK----FSENISWIELYG-NKEELKL-PQLSDLRVNLKM
24015|c0_g1_i6  EKLDFEKLAKTYARCYYEAYVSH----FSEQDDWIELYG-NKEELKH-PYLSDLRINLKM
24015|c0_g1_i7  ENLDFEKLAETYARCYVEAHPVP----YFHKIHWIELYG-NKEELKH-PYLSDLRINLKM
24015|c0_g1_i8  EKLDFEKLAKTYARCYYEAYVSH----FSEQDDWIELYG-NKEELKH-PYLSDLRINLKM
24015|c0_g1_i9  EKLDFEKLAKTYARCYYEAQCLK----FSENISWIELYG-NKEELKL-PQLSDLRVNLKM
24172|c0_g1_i1  EKLKFEKVFELFGLCVCNFLNN------GFSKCKATIDYEKEERLHF-AHFQKFKVKQKK
24172|c0_g1_i2  EKLKFEKVFELFGLCVCNFLNN------GFSKCKATIDYEKEERLHF-AHFQKFKVKQKK
24172|c0_g1_i3  EKLKFEKVFELFGLCVCNFLNN------GFSKCKATIDYEKEERLHF-AHFQKFKVKQKK
24172|c0_g1_i4  EKLKFEKVFELFGLCVCNFLNN------GFSKCKATIDYEKEERLHF-AHFQKFKVKQKK
24172|c0_g1_i5  QIMKFEKVFELFGLCVCNFLNN------GFSKCKATIDYEKEERLHF-AHFQKFKVKQKK
24172|c0_g1_i6  QIMKFEKVFELFGLCVCNFLNN------GFSKCKATIDYEKEERLHF-AHFQKFKVKQKK
24172|c0_g1_i7  KIMKFEEVFELFGLCICSFMTQ------GFSKCDATIDYESHKQLHF-AHYQKLKVKQTK
GASH01000018    GILYIDKAFEYFGKCFCSVILS------SSGQCQATVDY-NQAELQY-RHYHRFHIRKTF
GASI01000012    GMITLDSALVYFGRCFCQEIMLN----TRENCKDATVDY-DRDDLQY-RYYRRFRIEKEV
GASI01000013    GMITLDSALVYFGRCFCQEIMLN----TRENCKDATVDY-DRDDLQY-RYYRRFRIEKEV
GASI01000014    GMITLDSALVYFGRCFCQEIMLN----TRENCKDATVDY-DRDDLQY-RYYRRFRIEKEV
GASI01000015    GMITLDSALVYFGRCFCQEIMLN----TRENCKDATVDY-DRDDLQY-RYYRRFRIEKEV
GASI01000016    GMITLDSALVYFGRCFCQEIMLN----TRENCKDATVDY-DRDDLQY-RYYRRFRIEKEV
GASI01000017    GMITLDSALVYFGRCFCQEIMLN----TRENCKDATVDY-DRDDLQY-RYYRRFRIEKEV
GASH01000019    HSLDVVRAMEAFGNCFCTDAFDK-----KYTCHYVTINYLKHDELKK-AKFYDLRVKIVQ
GASH01000020    HSLDVARAMEAFGNCFCTDAFDI-----KYKCHYVTIDYLKHEELKK-AKYYDLRVKIVQ
GASI01000018    HYVDVDKVLQAYGNCLYENAFAK-----TYGSNYENMIG-KLESMLD-RNYRIFDLDISL
GASH01000017    ENLDFDTFAKTYVTCFAQKIL-------KGNTSWINLYG-ERDEVKK-YKYSGLYVHMIM
GASI01000019    HYVDVDKVLQAYGNCLYENAFAK-----SYGSNYENMIG-KLESMLD-RNYRIFDLDISL
GASI01000020    HYVDVDKVLQAYGNCLYENAFAK-----TYGSNYENMIG-KLESMLD-RNYRIFDLDISL
GASI01000021    HYVDVDKVLQAYGNCLYENAFAK-----TYGSNYENMIG-KLESMLD-RNYRIFDLDISL
GASI01000022    HYVDVDKVLQAYGNCLYENAFAK-----SYGSNYENMIG-KLESMLD-RNYRIFDLDISL
GASI01000023    HYVDVDKIIQAYGNCLYRNAFAS-----TYGSKYENMIG-KLESMLD-RNYRIFDLDISL
GASI01000024    NFPDLDSVLEVGIKCIMDEKYG------KNRVEWVSFNQ-KQSALES-RNFRKYKVKAKI
GASI01000025    DFVNLDTFIEKYADCVADQ------FGPNKKLSWKTISG-KQDELQT-PAHKGLHARATV
GASK01000005    GYLNYKSALIYFGECVCEEMYKD-----KGVKCEGTLDY-SKKDLAL-RYFDKFHLATDY
GASI01000026    GVRPFDEFAETYVRCFVERKMRR-----S--VDWIDLYG-KHEKLKN-VKYQGHGLRALI
GASI01000027    GVRPFDEFAKAYVSCFVRLIMKK-----NE-PKWIALYG-KKPELQH-ERYKSHRLRALI
GASH01000021    HGFPFNKFAEEYIDCYAKHVL-------GGDAEWKDLDQ-KRQELQS-SKYLGLSVRIKL
GASI01000029    GVRPFDEFAETYVRCFVDKKMTE-----GSVVDWIDLYG-KHVELRN-AKYYGHHLRALI
GASH01000022    GVRPFDEFAESYIRCFVDKIMRI----PEGKISWIDLYG-NHPSLKR-EKYYGHKIRAAI
GASH01000023    AFPNLKTLLENGTRCIINSVFT------GFKIIWISFDD-EHYPLGK-RKYREYKIRMEV
GASH01000024    DEIDFDQLAMIFARCVYSN-------------EWTELYG-KREELKNDPKLKDLRVHIAM
GASH01000025    DSLDFDELAKIYANCYLRALT-------YIFPDKIELYG-DKDSKIS-KLFPDLSVKLKM
GASH01000027    DNLNFDELATTYAKCYWQAIFYK-----EIEPTWIELYG-KRSELKL-QRLSGLQVHLAM
GASH01000028    GILYIDKAFEYFGKCFCSVILS------SSGQCQATVDY-NQDELQY-RHYHRFHIRKTF
GASH01000029    DNLNFDELATTYAKCYWQAIFYK-----EIEPTWIELYG-KRSELKL-QRLSGLQVHLAM
GASL01000003    GYLNYKSALIYFGECVCKKMY-------EGKTCKGTVDY-SNDDLNS-RHFSKYHLAVEY
GASH01000031    KTLDFDKLATTYVKCSLYPPSRY----FDDRIKWIELYG-NKEELEK-NQLSSLRVNLKM
GASH01000032    QVLVLKEAFQLFGLCVCYFIND------GFSKCDATVDYENVERLRY-YHYQKFAITQEK
GASH01000033    AFPNLKTLLENGTRCIINSVFT------GFKIIWISFDN-EHYPLGK-RKYREYKIRMEV
GASL01000004    DKIDFDELAKTFATCYANKIL-------GGSPNWIDLYG-KTSDVKK-PKFSGLSLRLAM
GASL01000006    DNINFDELANTFATCYAERIL-------RRTPDWIDLYG-KTSDLKK-PKFSGLSLRLAM
GASL01000007    PDLKFEPFAIRYAECYAKHNL-------GLEPKWIELYG-NRDELKK-PHYRGLRITFAM
GASL01000008    GYLNYKSALIYFGECVCKKMY-------EGKTCKGTVDY-SNDDLNS-RHFSKYHLAVEY
GASL01000009    DKIDFDILAETFANCSAKNIL-------GGDPEWVDLYG-MKDELKK-PKFSGLNLRLAM
GASK01000006    GYLNYKYALIYFGECVCEEMYKD-----KGMKCEGTLDY-SKKDLAL-RYFDKFHLATDY
GASI01000030    ESLTFEIFANKYAECYADKII-------KGHRDWVELYG-NKDELKD-SKYKGLHVHLAM
GASI01000031    ESLTFEIFANKYAECYADKII-------KGHRDWVELYG-NKDELKD-NKYKGLHVHLAM
GASI01000032    ESLTFEIFANKYAECYADKII-------KGHRDWVELYG-NKDELKD-SKYKGLHVHLAM
GASI01000033    ESLTFEIFANKYAECYADKII-------KGHRDWVELYG-NKDELKD-SKYKGLHVHLAM
GASI01000034    ESLTFEIFANKYAECYADNII-------KGHRDWVELYG-NKDELKD-SKYKGLHVHLAM
GASK01000007    KILKFEEAFELFGLCVCNFLNN------GFSKCKATIDYEKEERLHF-THYQQFKVEKNK
GASH01000034    RIMKFEDVFKFFGNCICHYLTKKP--LYSYTPCESTIDY-SDAKLQY-RHYQKFQVKRTM
GASH01000035    GVTKFETVFKLFGLCFCKFLTN------SISKCEATIDY-SHEDLQS-RHYKLFKVEQIL
GASL01000011    GIIDFDKAFQFYGKCFCHKAMLQ----SDMGKCNAMIDY-NIKDLRY-RHFHRFNVHKVL
GASL01000012    GIIDFDKAFHFYGKCFCHKAMQQ----SDMNKCDATIDY-NIKDLRY-RHFHRFNVHKVL
                                                                            

14903|c0_g1_i1  NDVTFSKKNS--VNSNVELSVRNVVDNSRSGHDISSKVEHTVEKVTTSTSTGTHSWAMSS
15132|c0_g1_i1  NDVKFSKKDT--ISKNVELSLRNVIENSRSETSASIKVEHKVERVTT-------------
15180|c0_g1_i1  GTLKFFDQTN--LPEKTENVFYKTVTNRGSNN-VTATISLKFEKSETRTTSHTNEIGGSI
17938|c0_g1_i1  GNVQYVSRPE--ISQQPDILAVKWIHNRQTNSTIESVVSESISREEKTSVKTTHSYGGSI
18366|c0_g1_i1  GEMRYFPVEN--FPPRPRTVMTKWIHNHGEKT-IESELSETIVSEDSMSNTYTHTVGGSV
20170|c1_g1_i1  NDVEFTKETP--VSTHVDISVRNVVYNFNSSAEVTNKVQESVEKTTSVTTSSKHSWKTSG
20255|c0_g1_i1  HDVETKELED--AVFDSNIVLLSTREGNQEGD--KRKVEHHSSASLLDIADWENGFKYAT
20502|c0_g2_i1  NDVTFSKTDP--VSPKVELSLRNIIDRSQSNSQSNFEVEHNVARVTKKSSTTTHTWKHSR
21242|c0_g1_i1  TDIKYETPKQ--ISKSVDSLLVKTFTNAQPKEDMTGEVNEEISKTTESTKSRQHDWNVGA
21868|c2_g1_i1  GALKYFDQAN--LPEQTENLFVKTVTNRGSND-VSSTISLQFDKTETFSSSFTNEFGASI
22070|c0_g1_i1  NEVQFSPQNTG-TNKNVDLSLRNIMDGSKAETESSLEVEHTVERTIKVSTTTSHALNYKA
23186|c0_g3_i1  NDVKFSKKTT--ENKNVEVSLRNIIENSRSEKEVNMKVEHQVERVTTATATSTHAWNHES
23186|c0_g3_i2  NDVKFSKKTT--ENKNVEVSLRNIIENSRSEKEVNMKVEHQVERVTTATATSTHAWNHES
23314|c3_g2_i1  RDLKYRPLERT-LQEKPEILLIKWLHNNQSEQEISAKISEEVEKTIVTSYSVTHGVETSM
23314|c3_g2_i2  RDLKYRPLERT-LQEKPEILLIKWLHNNQSEQEISAKISEEVEKTIVTSYSVTHGVETSM
23314|c3_g3_i1  RDLKYSPLERT-LQEKPEILLIKWLHNNQSQQAISAKISETVEKTIITSNTVTHGVETSV
23538|c1_g1_i1  ------------------------------------------------------------
23538|c1_g5_i1  ------------------------------------------------------------
23538|c1_g6_i1  GDVQYVSRPE--ISHQPDILAVKWIHNRQTNSTIESVVSESIS-----------------
23549|c0_g3_i1  GGIKFFDQSN--SPAKTEKVFIKTVTNRGSND-VTSTVALTLEKGETVTTSSSNEFGGSV
23549|c0_g3_i2  GGIKFFDQSN--SPAKTEKVFIKTVTNRGSND-VTSTVALTLEKGETVTTSSSNEFGGSV
23549|c0_g3_i3  GGIKFFDQSN--SPAKTEKVFIKTVTNRGSND-VTSTVALTLEKGETVTTSSSNEFGGSV
24015|c0_g1_i10 KDVKFSNKNS--FPDKVELSLRNFIDNSQADLDASLKVEHKIEKTTSATVESSHSMSYSA
24015|c0_g1_i1  KDVKFSNKNS--FPDKVELSLRNFIDNSQADLDASLKVEHKIEKTTSATVESSHSMSHSA
24015|c0_g1_i2  KDVKFSNKNS--FPDKVELSLRNFIDNSHSDTDASVKVEHRLDKITSSTVESSQSMSLSQ
24015|c0_g1_i3  KDVKFSNKNS--FPDKVELSLRNFIDNSHSDTDASVKVEHRLDKITSSTVESSQSMSLSQ
24015|c0_g1_i4  KDVKFSNKNS--FPDKVELSLRNFIDNSQADLDASLKVEHKIEKTTSATVESSHSMSHSA
24015|c0_g1_i5  KDVKFSNKNS--FPDKVELSLRNFIDNSQADLDASLKVEHKLDKITSATVESSQSMSLSQ
24015|c0_g1_i6  KDVKFSNKNS--FPDKVELSLRNFIDNSQADLDASLKVEHKIEKTTSATVESSHSMSYSA
24015|c0_g1_i7  KDVKFSNKNS--FPDKVELSLRNFIDNSQADLDASLKVEHKIEKTTSATVESSHSMSYSA
24015|c0_g1_i8  KDVKFSNKNS--FPDKVELSLRNFIDNSQADLDASLKVEHKIEKTTSATVESSHSMSHSA
24015|c0_g1_i9  KDVKFSNKNS--FPDKVELSLRNFIDNSQADLDASLKVEHKLDKITSATVESSQSMSLSQ
24172|c0_g1_i1  GDLKFFDQAN--LPEKTENVFIKNVINRGFNN-FTSTVSLAFETTETSATSMTNEIGGSI
24172|c0_g1_i2  GDLKFFDQAN--LPEKTENVFIKNVINRGFNN-FTSTVSLAFETTETSATSMTNEIGGSI
24172|c0_g1_i3  GDLKFFDQAN--FPDKTENVFVKRVINRSSKN-FLSTVSLTFETSETTVKSMSNEIGGSI
24172|c0_g1_i4  GDLKFFDQAN--FPDKTENVFVKRVINRSSKN-FLSTVSLTFETSETTVKSMSNEIGGSF
24172|c0_g1_i5  GDLKFFDQAN--FPDKTENVFVKRVINRSSKN-FLSTVSLTFETSETTVKSMSNEIGGSF
24172|c0_g1_i6  GDLKFFDQAN--LPEKTENVFIKNVINRGFNN-FTSTVSLAFETTETSATSMTNEIGGSI
24172|c0_g1_i7  GDLKFFDQAN--FPDKTENVFVKRVINRSSKN-FLSTVSLTFETSETTVKSMSNEIGGSI
GASH01000018    GSIRYFEQQN--LPEKKENIFVKTITNRGSKK-VQSSAEITIVKTDSSSTTASSEVGVSL
GASI01000012    GAVRYFDESN--LPEKKENVFIKTIINRSSKE-VKSTVALKMSTSDKVTNTMRSEIGGSL
GASI01000013    GAVRYFDESN--LPEKKENVFIKTIINRSSKE-VKSTVALKMSTSDKVTNTMRSEIGGSL
GASI01000014    GAVRYFDESN--LPEKKENVFIKTIINRSSKQ-VKSTVDLKMSTSDKVTNTMRSEIGGSL
GASI01000015    GAVRYFDESN--LPEKKENVFIKTIINRSSKQ-VKSTVDLKMSTSDKVTNTMRSEIGGSL
GASI01000016    GAVRYFDESN--LPEKKENVFIKTIINRSSKQ-VKSTVDLKMSTSDKVTSTMRSEIGGSL
GASI01000017    GAVRYFDESN--LPEKKENVFIKTIINRSSKQ-VKSTVDLKMSTSDKVTSTMRSEIGGSL
GASH01000019    GVPRYFNEMN--APAKLDTLVSKIVTNRGSQE-AKTTIQQTIKKEDSITTTVTTGISIDV
GASH01000020    GVPRYFNEMN--APAKLDTLVSKIVTNRGSQE-AKTTIQQTIKKDDSITTTLTSGISVDA
GASI01000018    GDVRYFPVEN--RPPQPKTVMSKSVHNYGEKS-VESVISEKVETEDVTTNTMTHTAGASY
GASH01000017    NDVQFSKETP--ANTQVDISVRNVVYNMNSSAEVTNKVQESVEKITSVTTSSKHSWKTAG
GASI01000019    GDVRYFPVEN--RPPQPKTVMSKSVHNYGEKS-VESVISEKVETEDVTTNTMTHTAGASY
GASI01000020    GDVRYFPVEN--RPPQPKTVMSKSVHNYGEKS-VESVISEKVETEDVTTNTMTHTAGASY
GASI01000021    GDVRYFPVEN--RPPQPKTVMSKSVHNYGEKS-VESVISEKVETEDVTTNTMTHTAGASY
GASI01000022    GDVRYFPVEN--RPPQPKTVMSKSVHNYGEKS-VESVISEKVETEDVTTNTMTHTAGASY
GASI01000023    GDVRYFPLEN--RPPQPKTVMTKWIHNYGEKS-VESVISEKVETEDVTTNTMTHTAGASY
GASI01000024    GDVQYLTRPE--LAPEPDVLAVKWIHNSQSKSSIKSVLSETVSREEKTSVQITHSYGGSI
GASI01000025    TNVEYQPMQRN-IQAKPEVLLTKWLHNNLPNQEITAQITEEVEKTDTETTTLMHGVETSL
GASK01000005    GSAHFYDEVE--YPEKSENVFVKTITNRGTEK-AESSISIAFQTKGSNSSSESNEIGGSF
GASI01000026    TEMEYETPKT--LNTNVDSLLVKTFSNSQSSEEVSGEISEEIAKTVETVTARQHDWNVGV
GASI01000027    TDMEYEVPKT--LSTNVDSLLVKTFSNAQSGEEISGEISEEIAKVVETVTSRQHAWNVGA
GASH01000021    HGLDFSRPIE--KSVETDIALMKWYFNSDSNTQLSSTVENTYDIITKETVSSEDSWNFGR
GASI01000029    TEMEYETPKT--LNKNVDSLLVKTFSNSQSSEEVSGEISEEIAKTVETVTARQHDWNIGA
GASH01000022    TDVKYESPKQ--IRKSVDSLLVKTFTNAQPKEDMSGEVSEEITKTVESTKSRQHDWNVGT
GASH01000023    SNTTYKSKPM--LHPQLDVMAVKWVHNYQTSSPITAIISETIKREESTIVTISNSFSSSI
GASH01000024    NDVRFSNENKGTNKNEVEISLRSIIDRSNADTDSGLEVEHKVERVTTITTTTNQAMKYSA
GASH01000025    NDVKFSKKDT--ISKNVDLSLRNIIENSRSEIDASMKVEHKVEKVTTMSSTATHSWKHER
GASH01000027    NDVTFSKGNA--IAENVELSLRNVIDNSRSGEETTMKVEHAVEKP---------------
GASH01000028    GSIRYFEQQN--LPEKKENIFVKTITNRGSKK-VQSSAEITIVKTDSSSTTASSEVGVSL
GASH01000029    NDVTFSKGNA--IAENVELSLRNVIDNSRSGEETTMKVEHAVEKTTTATLSSAHSWSYSS
GASL01000003    GSVSFYDEVS--YPEKSENVFVKTVTNRGTQN-AETSTSTVFAATNSNSSTVSNEIGGSF
GASH01000031    KDVSFSNKNTP-TNNKVALFIRKFNDNSQSERDSSLKIEHKLDKVTTTTTERTHSFSSSV
GASH01000032    GSIKFFDQAN--MPEKSENVFVKTVTNRSSKD-VITGVSITFEKEETAATSGSDEIGAGF
GASH01000033    SNTTYKSKPM--LHPQLDVMAVKWVHNYQTSSPITAIISETIKREESTIVTISNSFSSSI
GASL01000004    NDVTFSGKNP--ISTNVDVSLRNIVQNSDSNVDVTSKVQHVVEKVTTTSTSSTHSWSHSE
GASL01000006    NDVTFSGNNP--ISTNVDVSLRNIVQNSDSNVDVTSKVQHVVEKVTKTSTSSTHSWSHSE
GASL01000007    KDVKFTNQQQ--VIAKPEVSLRNFAHNTGSSVDVKNTIEHIVEKVTKLSTTRESTWKMEQ
GASL01000008    GSVSFYDEVS--YPEKSENVFVKTVTNRGTQN-AETSTSTVFAATNSNSSTVSNEIGGSF
GASL01000009    NDVTFSGKKP--VSTNVDVSLRNIVQNSDSNVEVTSKVQHVVEKVTTTSTSSTHSWSHSE
GASK01000006    GSAHFYDKVE--YPEKSENVFVKTITNRGTEK-AESSISIVFETKGSNSSSESNEIGGSF
GASI01000030    NDVQFSSEEI--QDKKVDVSVRHVVPNSDSTTEVTSTISNTMTTETSFEAKSKHSWKTSS
GASI01000031    NDVQFSSEEI--QDKKVDVSVRHVVPNSDSTTEVTSTISNTMTTETSFEAKSKHSWKTSS
GASI01000032    NDVQFSSEEI--QDKKVDVSVRHVVPNSDSTTEVTSTISNTMTTETSFEAKSKHSWKTSS
GASI01000033    NDVQFSSEEI--QDKKVDVSVRHVVPNSDSTTEVTSTISNTMTTETSVEAKSKHSWKTSS
GASI01000034    NDVQFSSEEI--QDKKVDVSVRHVVPNSDSTTEVTSTISNTMTTETSVEAKSKHSWKTSS
GASK01000007    GDIKFFDQAN--FPDKTENVFVKNVINRGSNN-FTSTVSLTFETSETTVTSMSTEIGGSY
GASH01000034    GAMKFFDQGN--FPDKTENVFVKTVTNRGSND-VTSTVSLTFEKGEVSSTSSSNEIGGSF
GASH01000035    GDIKYFDQSN--LPEQAERVFVKSVINRGNKD-VTSTVAVDFDKTETFLSSYTWEIGGSL
GASL01000011    GAVKYFEQTN--LPERKENVFIKTITNRGTKS-VKSTAAISFTKTNSQTSSASNEIGGSV
GASL01000012    DAVKYFEQTN--LPERKENVFIKTITNRGTKS-VKSTAAISFTKTNSQTSSASNEIGGSI
                                                                            

14903|c0_g1_i1  SIEFGIKDPITE-SGASVKMSIFSSETHGTSEADSDKVTYTLSDKSTVPAQKVGRLVWTK
15132|c0_g1_i1  ------------------------------------------------------------
15180|c0_g1_i1  GGKTELNLPG---FSMTAEIETKYSYTASSQEDKVKTSSFNLEREFTIPPYSSRRIVCSV
17938|c0_g1_i1  TAGFSVPFF----KAVSVSVSVGYKG----------------------------------
18366|c0_g1_i1  TASAEFSFF----VSLKTSVTAGYSHTWTDTVTKTTTKTLVLTDTVNVPGNSSVNINWVL
20170|c1_g1_i1  SMEVGFTEPITKCCSASVKFSMFSGGSQGSDKSDSDSIKYFISDASTVPAHTNGRLVWTK
20255|c0_g1_i1  RIESEVNIGLIK-WSGGFDLT-GDDRAKGGSDRKNVTTTTKISIDFKVPTGKFVRTLWTA
20502|c0_g2_i1  SIEVGFKEPTIG-IGASVKLGLFVAGNAGSSKSDSDTMKYTVSDLYTVPPHKLGRLIWTK
21242|c0_g1_i1  SVEVGASDLFDI-FSVSVEVSVEYSGSSTTDTTTTSTRTYNIKDKVIVPANTTMRMMWTM
21868|c2_g1_i1  GGTAEFKLFG---FSSKVEVEVGYTYTGTSEQEDEYKNTLAAKRKFSIPPQSSRQIVCSL
22070|c0_g1_i1  SMEMGNKDPITG-SGITVKLSAFGSHTWGKSEANANSVIYTLTDECTVPAHKTGRLIWTK
23186|c0_g3_i1  SLEVGVKDPITD-SGASLKMSMFASGTSGSSNSD--------------------------
23186|c0_g3_i2  SLEVGVKDPITD-SGASLKMSMFASGTSGSSNSD--------------------------
23314|c3_g2_i1  EIEWD--------AVVSGSISAEYSFEKETEESVESKKTFKLEDTIAVPAQSSVKILWLI
23314|c3_g2_i2  EIEWD--------AVVSGSISAEYSFEKETEESVESKKTFKLEDTIAVPAQSSVKILWLI
23314|c3_g3_i1  TIEWE--------AIVSGSISAEYSFEKEAETANATKKTFKLEDKITVPANSSVKVLWLI
23538|c1_g1_i1  ------------------------------------------------------------
23538|c1_g5_i1  ------------------------------------------------------------
23538|c1_g6_i1  ------------------------------------------------------------
23549|c0_g3_i1  GGSVELNFGI---FSAKAEMETSYSYTTTSENEESKKSTFTIEKEFTIPPHSSRQIVCFV
23549|c0_g3_i2  GGSVELNFGI---FSAKAEMETSYSYTTTSENEESKKSTFTIEREFTIPPHSSRQIVCSV
23549|c0_g3_i3  GGSVELNFGI---FSAKAEMETSYSYTTTSENEESKKSTFTIEKEFTIPPHSSRQIVCFV
24015|c0_g1_i10 SLEVGVGDPITD-SGASVKVSMFGSASTGSSNTDSSKVTYTVTDVNTVSGHNIGRLIWTK
24015|c0_g1_i1  SLEVGVGDPITD-SGASVKVSMFGSASTGSSNTDSSKVTYTVTDVNTVSGHNIGRLIWTK
24015|c0_g1_i2  SLEVGFSDPISD-SGASIKMGMFSANSNGSSNTDSSKVTYTVTDVNTVSSHKIGRLIWTK
24015|c0_g1_i3  SLEVGFSDPISD-SGASIKMGMFSSSSNGSSNTDSSKVTYTVTDVNTVAGHKIGRLIWTK
24015|c0_g1_i4  SLEVGVGDPITD-SGASVKVSMFGSASTGSSNTDSSKVTYTVTDVNTVSGHNIGRLIWTK
24015|c0_g1_i5  SLEVGFSDPISD-SGASIKMGMFSSSSNGSSNTDSSKVTYTVTDVNTVAGHKIGRLIWTK
24015|c0_g1_i6  SLEVGVGDPITD-SGASVKVSMFGSASTGSSNTDSSKVTYTVTDVNTVSGHNIGRLIWTK
24015|c0_g1_i7  SLEVGVGDPITD-SGASVKVSMFGSASTGSSNTDSSKVTYTVTDVNTVSGHNIGRLIWTK
24015|c0_g1_i8  SLEVGVGDPITD-SGASVKVSMFGSASTGSSNTDSSKVTYTVTDVNTVSGHNIGRLIWTK
24015|c0_g1_i9  SLEVGFSDPISD-SGASIKMGMFSSSSNGSSNTDSSKVTYTVTDVNTVAGHKIGRLIWTK
24172|c0_g1_i1  GQSITADFLV---ATVTMEMESTYTYTTTSNKETGKTSSFTVERTFTIPPNSARQIVCNV
24172|c0_g1_i2  GQSITADFLV---ATVTMEMESTYTYTTTSNKETGKTSSFTVERTFTIPPNSARQIVCSV
24172|c0_g1_i3  GESVNLDFGI---VNVKMEVEATYKYTENSQKETGKTSSFTVEKTFTIPPNSARQIVCNV
24172|c0_g1_i4  GESLNLDFGI---VSVKFEVEATYKYTQNSHKETGKTSSFTVERTFTIPPNSARQIVCSV
24172|c0_g1_i5  GESLNLDFGI---VSVKFEVEATYKYTQNSHKETGKTSSFTVERTFTIPPNSARQIVCSV
24172|c0_g1_i6  GQSITADFLV---ATVTMEMESTYTYTTTSNKETGKTSSFTVERTFTIPPNSARQIVCNV
24172|c0_g1_i7  GESVNLDFGI---VNVKMEVEATYKYTENSQKETGKTSSFTVEKTFTIPPNSARQIVCNV
GASH01000018    GATVDIKAGV---VNVKTNLEQSYSHTGSNTSKTEDKSTFALNRAFDVPPNSAVQIICSM
GASI01000012    GAAFDLNLGI---VKFKGEMEQSYSHEGTFSKAETVTDVMAVNRQFAVPAHSAVQIICSL
GASI01000013    GAAFDLNLGI---VKFKGEMEQSYSHEGTFSKAETVTDVMAVNRQFAVPAHSAVQIICSL
GASI01000014    GAAFDLNLGI---VKFKGEMEQSYSHEGTFSKAETVTDVMAVNRQFAVPAHSAVQIICSL
GASI01000015    GAAFDLNLGI---VKFKGEMEQSYSHEGTFSKAETVTDVMAVNRQFVVPAHSAVQIICSL
GASI01000016    GAAFDLNLGI---VKFKGELEQSYSHEGTFSKAETVTDVMAVNRQFAVPAHSAVQIICSL
GASI01000017    GAAFDLNLGI---VKFKGELEQSYSHEGTFSKAETVTDVMAVNRQFAVPAHSAVQIICSL
GASH01000019    EIKAEVNLIV---ASFSQSLSIGYENTYSSATTQGTANTFVLSDTVTIAPKTSKKITWTV
GASH01000020    EIKAEVDLIV---ASFSQSISIGYEYTYSSATTEGTGNTFVLSDAVPIAPRSSKKITWTV
GASI01000018    TASAEFDFL----ISFKTSATAGYSHTWNDATTSKTLKTLSISDTVTVPAKSSVEVTWLL
GASH01000017    SMEVGYTEPITK-SSASVKFSMFNGGSSGSDKSESNSIKYFISDSSTVPAHRNGRLVWTK
GASI01000019    TASAEFDFL----ISFKTSATAGYSHTWNDATTSKTLKTLSISDTVTVPAKSSVEVTWLL
GASI01000020    TASAEFDFL----ISFKTSATAGYSHTWNDATTSKTLKTLSISDTVTVPAKSSVEVTWLL
GASI01000021    TASAEFDFL----ISFKTSATAGYSHTWNDATTSKTLKTLSISDTVTVPAKSSVEVTWLL
GASI01000022    TASAEFDFL----ISFKTSATAGYSHTWNDATTSKTLKTLSISDTVTVPAKSSVEVTWLL
GASI01000023    TASAEFTFL----ISFKTSAKAGYSHTWNDATTSKTLKTLSISDTITVPPKSSVEVTWLL
GASI01000024    SAGFSV-------SVFSVSMSVGYKGSYSSKTETTAVKTYALQDTVDVPANSSVKVTWNL
GASI01000025    SIEWE--------AVVSGSISAEYSYEHEEENTATNKRKLKLDDTVTVPANSSVYMAWLL
GASK01000005    GVEVEINSGI---YKFKSNTEISGSKKKEETKTEEKTESFMVKKTFTVQAKSAVQLNCSV
GASI01000026    SVEMGVSDLFGI-ASVSTEVSAEYSGSKAEEVTNTVTRTYTIADTVKVPPSTTVRVMWTM
GASI01000027    SVEVGASDLFKI-ASVSVEVSAEYSGSSATEVSKTSSRTYSISDTIKVPPGKTVRVVWTM
GASH01000021    SIEASG-------FGASASLAINMMASDKEEMEATSTDSFGFKDEITVAAQRTGRLMWTI
GASI01000029    SVEMGASDVFGI-AKVSVEASAEYSGSKAEEVTNTVTRTYTIADTVKVPPSTTVRVMWTM
GASH01000022    TVEIGASDIFKI-SSLSVEATVEYSGSSASDVTATSTRTYNIMDKVTVPANTTLRMMWTM
GASH01000023    SLSVNFPDIGA--LSVTSSLTLSYSQSTSTTKELTAVKEFVLADTVKIAPESSVKVVWNF
GASH01000024    SAEFGVKDPVTG-SGMSMKFSVFGGFSRGESEAQKKSVTYTIADSCTIPAQKTGRLIWTK
GASH01000025    SLEVGIKDPITE-SGASVKMSMFASGTSGSSNSDSDSVTYTVTDTCTIPAHKTGRLIWTK
GASH01000027    ------------------------------------------------PPQHCLRLI---
GASH01000028    GATVDIKAGV---VNVKTNLEQSYSHTGSNTSKTEDKSTFALNRAFDVPPNSAVQIICSM
GASH01000029    SLEVGFKEPITD-SGATVRMSMFAGGTSESSSSYSDTVTYTLSDFTTIPAHKVGRLIWTK
GASL01000003    GVEVELNGGI---YNFKSSMEVGGSVKNEQSETEQKTDSLSIKKTFTILPKSSVQIVCSV
GASH01000031    SVESGFKDPTTK-SGASIKINLFKNSKFGKTNSNSDKVSYTLTDINNIAAHKLGRVIWTK
GASH01000032    ESKFVFDVGF---YSTTVEIKGSYSYLSSSKEEEGKTSTFTVEETFTIPPQSSKRIVCSV
GASH01000033    SLSVNFPDIGA--LSVTSSLTLSYSQSTSTTKELTAVKEFVLADTVKIAPESSVKVVWNF
GASL01000004    SVEVGVKDPITE-SGASAKLSTFNSGTSGSEEADTDKVSYTISDAAIVPGHKTGRLIWTK
GASL01000006    SVEVGVTDPITK-SGASAKLSMFNSGTSGSEEADTDKVSYTISDAAIVPGHKTGRLIWTK
GASL01000007    NVEMGVSDPITG-SGVSAKLTLFKENTQGSTNEDSKSVKYTLEDVSTVPAHKAGRLMWTK
GASL01000008    GVEVELNGGI---YNFKSSMEVGGSVKNEQSQTEEKTDSLSIKKTFTILPKSSVQIVCSV
GASL01000009    SVEVGVKDPITE-SGASAKLSTFSSGTSGSEEADTDKVSYTISDAAIVPGSKTGRLIWTK
GASK01000006    GVEVEINSGI---YKFKSNTEISGSKKKEETKTEEKTESFMVKKTFTVQAKSAVQLNCSV
GASI01000030    KLELGVTDPITK-SSGSVKMSMFSGGSSESGEGNGTKFEYTLSDASVVPAGKTGRILWTK
GASI01000031    KLELGVTDPITK-SSGSVKMSMFSGGSSESGEGNGTKFEYTLSDASVVPAGKTGRILWTK
GASI01000032    KLELGVTDPITK-SSGSVKMSMFSGGSSESGEGNGTKFEYTLSDASVVPAGKTGRILWTK
GASI01000033    KMELGATDPITK-SSGSVKMSMFSGGSSESGEGNGTKFEYTLSDASVVPAGKTGRILWTK
GASI01000034    KMELGVTDPITK-SSGSVKMSMFSGGSSESGEGNGTKFEYTLSDASVVPAGKTGRILWTK
GASK01000007    GESINLDLGF---ANLKMEVEVSGKETQNSQKETSKTSSFTVERTFTVPPHSARQIVCSV
GASH01000034    GGSVELNFGI---YSAKAEVDTSYSYEISSQRDESKKSTFTVERTFTIPPQSSRQIICSL
GASH01000035    GGTAEFSFFG---ISSKIEIELSYTYTSTKDQQNDKTSHFSVKRTFIIPPHSSREIICTL
GASL01000011    GGKAELNLGI---FSSTVEIEATYSYERTRSNTEENTDTFSLEREFEIPAKSAVQIICSL
GASL01000012    GGKAELNLGI---YSSTVEIEATYSYERTRSNTEENTDTFSLEREFEIPAKSAVQIICSL
                                                                            

14903|c0_g1_i1  SETDIEMDWNSYIEVNGWIAIR-Y-DYK----------FTRILFIPVADMAYVFSEY-IT
15132|c0_g1_i1  ------------------------------------------------------------
15180|c0_g1_i1  KKQDLDYVWELPVIVKGHVAIK-L-DRDSK--------NDDWIFVDVKYVAQYYKELTLT
17938|c0_g1_i1  ------------------------------------------------------------
18366|c0_g1_i1  TEQDFKMKWEAPLYMSGALGVS-A-KKGE---------IFKRYFLPISDMAQFFNEIGVT
20170|c1_g1_i1  TVSNMKMDWKAYIQVSGWMGTK-V-N-------------GKIYFLPVVDMIYVYDEY-LT
20255|c0_g1_i1  KRKKGYKKFIAKVMVSGWLWVK-Q-TDQITNGNSNHPFVENEYLFPVGDMGYYFDEF--I
20502|c0_g2_i1  SVSNVEMKWSAYIEVSGWIAVK-S-D-------------ESLYFFPVVDMAHVLSEY-VT
21242|c0_g1_i1  TEQNVKLSWTSKMQMSGLIAAN-I-S-------------NELWFFPVGEMANVYPEY-FT
21868|c2_g1_i1  KKQIVDLHWEVPVIVTGAVAIN-S-DKSKK--------GGNWLFVDVKYVAQFFKELSLT
22070|c0_g1_i1  SESDIMMDWSAYIEATGWIAVK-N-K-------------VYYYFFPVVDMAYVFGEY-VT
23186|c0_g3_i1  ------------------------------------------------------------
23186|c0_g3_i2  ------------------------------------------------------------
23314|c3_g2_i1  TEAKVKQEWTADIHIDGWMAFK-YSS------------SKEIWFLPVGDMGYYFREY-FT
23314|c3_g2_i2  TEAKVKQEWTADIHIDGWMAFK-YSS------------SKEIWFLPVGDMGYYFREY-FT
23314|c3_g3_i1  TEANVKQEWTADIRISGWIAFK-YES------------GDDIWFLPIGEMGYYFREF-FT
23538|c1_g1_i1  ------------------------------------------------------------
23538|c1_g5_i1  ------------------------------------------------------------
23538|c1_g6_i1  ------------------------------------------------------------
23549|c0_g3_i1  EKQDLDFLWEIPVSVSGSVAID-M-DIESE--------KGNWIFVDVKYVAKYFAELSLS
23549|c0_g3_i2  EKQDLDIVWEIPVLVNGSVAIN-M-DTESE--------EDDWIFVDVKYVAKYFTELSLS
23549|c0_g3_i3  EKQDLDFLWEIPVSVSGSVAID-M-DIESE--------KGNWIFVDVKYVAKYFAELSLS
24015|c0_g1_i10 AEKDVKMEWSAYIEASGYIVVK-TIS-------------EFIYFIPVAEMAYVYNDY-VT
24015|c0_g1_i1  AEKDVKMEWSSYIEASGWIAVKSSLT-------------KLIYFIPVVEMAYVYNDY-VT
24015|c0_g1_i2  AEKDVKMEWSAYIEASGYIVVK-TIS-------------EFIYFIPVAEMAYVYNDY-VT
24015|c0_g1_i3  AEKDVKMEWRAYIEANGWIAVM-GLT-------------RFIFFIPVVEMAYVYNDY-VT
24015|c0_g1_i4  AEKDVKMEWSSYIEASGWIAVKSSLT-------------KLIYFIPVVEMAYVYNDY-VT
24015|c0_g1_i5  AEKDVKMEWRAYIEANGWIAVM-GLT-------------RFIFFIPVVEMAYVYNDY-VT
24015|c0_g1_i6  AEKDVKMEWSAYIEASGYIVVK-TIS-------------EFIYFIPVAEMAYVYNDY-VT
24015|c0_g1_i7  AEKDVKMEWS--------------------------------------------------
24015|c0_g1_i8  AEKDVKMEWSSYIEASGWIAVKSSLT-------------KLIYFIPVVEMAYVYNDY-VT
24015|c0_g1_i9  AEKDVKMEWRAYIEANGWIAVM-GLT-------------RFIFFIPVVEMAYVYNDY-VT
24172|c0_g1_i1  KRQDYEFVWELPIIVTGAVAIN-L-NTDKQ--------NGDWIFVDVKFIARYFKEFSLS
24172|c0_g1_i2  KRQDYEFVWELPVIVTGAVAIN-L-NTDEE--------KGDWIFVDVKFAAMYFKELSLT
24172|c0_g1_i3  KRQDYEFVWELPVIVTGAVAIN-L-NTDKQ--------NGDWIFVD--------------
24172|c0_g1_i4  KRQDYEFVWELPVIVTGAVAIN-L-NTDEE--------KGDWIFVDVKFAARYFKELSLT
24172|c0_g1_i5  KRQDYE------------------------------------------------------
24172|c0_g1_i6  KRQDYE------------------------------------------------------
24172|c0_g1_i7  KRQDYE------------------------------------------------------
GASH01000018    KNQPFDLSWEIPVIISGAVAVK-M-KYTGD--------TEEYLFVDVKYIARFFKEFSLT
GASI01000012    NKQDLDIQWEVPVVVTGAVAVK-F-RFDGP--------DKEFFFIEVDQIARYFKEFSLT
GASI01000013    NKQDLDIQWEVPVVVTGAVAVK-F-RFDGP--------DK----------------IRLH
GASI01000014    NKQDLDIQWEVPVVVTGAVAVK-X-S----------------------------------
GASI01000015    NKQDLDIQWEVPVVVTGAVAVK-F-RFDGP--------DKEFFFIEVDQIARYFKEFSLT
GASI01000016    NKQDLDIQWEVPVVVTGAVAVK-F-RFDGP--------DKEFFFIEVDQIARYFKEFSLT
GASI01000017    NKQDLDIRWGVPVVVTGAVAVK-F-RFDGP--------DKEFFFIEVGQIARYFKEFSLT
GASH01000019    NKVDFGIRWEIPVLINGSLAIK-M-NYKN---------ENDLVFIPVTQLVPFFTDFTLS
GASH01000020    NKVDFGIRWEIPVLINGSLAIK-M-NYEN---------ENDLVFIPVTQLVPFFTDFTLS
GASI01000018    TEQDFKMRWEAAMYISGAIGIK-V-TNGN---------TSKMFFLPVKDLPKFFSEI--E
GASH01000017    TVNTMKMDWSAYIEVSGWMGTE-V-K-------------GKIYFLPVVDMIYVYDEY-MT
GASI01000019    TEQDFKMRWEAAMYISGAIGIK-V-TNDN---------TSKMLFLPVKDLPKFFSEI--E
GASI01000020    TEQDFKMRWEAAMYISGAIGIK-V-TNGT---------NSKMLFLPVKDLPKFFSEI--E
GASI01000021    TEQDFKMRWEAAMYISGAIGIK-V-TNGT---------NSKMLFLPVKDLPKFFSEI--E
GASI01000022    TEQDFKMRWEAAMYISGAIGIK-V-TNGN---------TSKMLFLPVKDLPKFFSEI--E
GASI01000023    TEQDFKMRWEAAMYISGAIGIK-V-TNGN---------TPKMLFLPVRDLPKFFSEI--E
GASI01000024    IEQDSVMDWKAPMYVTGAAAIK-F-KY-----------DNRIRFLPLGELAKFFKEFHPH
GASI01000025    TEAQVTQQWTADIRISGWIAMK-FID------------NGEIWFVPVGEMGFYFQDY-FK
GASK01000005    KMQQFEMKYKIPIIVRGAVAVK-H-G------------DNKYIIIPVSTAAPFFPDFHKT
GASI01000026    TEANVKIGWTSKMKISGMMAAQ-V-N-------------GEIYFFPVGHMALVYDEY-FK
GASI01000027    TEANIEIAWTSKMQISGTMAAS-V-D-------------GVLYFFPVGHMALVYDDY-FR
GASH01000021    KTQDQAMNWHATFHISGWMAVK-V-K-------------GTIWFLPVVDLAYAFETY-MT
GASI01000029    TEANVKIGWTSKMKISGMMAAQ-I-N-------------GVIHFFPVGHMALVFEEY-FK
GASH01000022    TEENVRLSWTSKMQMSGLIAAN-I-S-------------NALWFFPVGEIANVYPEY-FT
GASH01000023    LQSESVVEWKTGVLVTGSAIVK-F-STPLN--------TKKEWVLPLGELSKFFKVFGSV
GASH01000024    TERTINMDWSAYIEVSGWIAMK-V-NMGI---------FDSMAFIPVVDMAYVFSEY-VT
GASH01000025    SESNIQMGWSAYIEATGWITVK-A-S-------------NGTYFFPVSDMAYVYDEY-VT
GASH01000027    ---------------RGHIRVP--------------------------------------
GASH01000028    KNQPFDLSWEIPVIISGAVAVK-M-KYTGD--------TEEYLFVDVKYIARFFKEFSLT
GASH01000029    SETEAAMDWTAYIEASGWVAVG-A-E-------------NSIAIFPC-------------
GASL01000003    KVKQFEMKYKIPVVIKGAVAVK-Y-D------------KGKYILIPVATAAPFFADFTMT
GASH01000031    STNDVKMDWSAYIEASGWIAAK-A-D-------------NHILFYPVILMSYLFSDY-VT
GASH01000032    QRKDFDLVWEIPLIITGAVAIN-L-NKDIK--------DGDWIFVDVKYVAKYFKELSLT
GASH01000033    LQSESVVEWKTGVLVTGSAIVK-F-STPLN--------TKKEWILPLGELSKFFKEFGSV
GASL01000004    TVSDTEMDWNAFIEVSGWIGAK-V-N-------------GKISFFSVLDMVYVFSEY-MT
GASL01000006    TVSDTEMDWNAFIEVSGWIGAK-V-N-------------GKISFFSVLDMVYVFSDY-MT
GASL01000007    TESEVTMDWSAYLEVSGYIAVD-L-K------------NSATHFLSVIGMAYVFDEY-MT
GASL01000008    KVKQFEMKYKIPVVIKGAVAVK-Y-D------------KGKYILIPVATAAPFFADFTMT
GASL01000009    TVSDTEMDWNAFIEVSGWIGAK-V-N-------------GKISFFSVLDMVYVFSEY-MT
GASK01000006    KMQQFEMKYKIPIIVRGAVAVK-H-G------------DNKYIIIPVSTAAPFFPDFSQD
GASI01000030    TKKDVTLDWKSYIEVSGWMSAK-V-S-------------GKIYFLPVGDMTYVYGEY-MT
GASI01000031    TKKDVTLDWKSYIEVSGWMSAK-V-S-------------GKIYFLPVGDMTYVYGEY-MT
GASI01000032    TKKDVTLDWKSYIEVSGWMSAK-V-S-------------GKIYFLPVGDMTYVYGEY-MT
GASI01000033    TKKDVTLDWKSYIEVSGWMSAK-V-S-------------GKIYFLPVGDMTYVYGEY-MT
GASI01000034    TKKDVTLDWKSYIEVSGWMSTK-V-N-------------GIIYFLPVGDMTYVYGEY-MT
GASK01000007    KRQDFEFVWELPIIVKGAVAIN-L-NKDKK--------EGDWIFVNVKFVARYFKEFSLT
GASH01000034    KRQDLDLMWEIPVFVKGSVAID-M-DPISL--------TGNWIFVDVKYVAKYFKELSLT
GASH01000035    SRKYIDLEWEIPIIVTGAVAIN-T-EKTKK--------GGNWLFVDVKYVAQYFKELSLT
GASL01000011    KKQDFDLAWEIPVVVNGSVAVK-I-DRFNGDG------TPEYFFIDVRHVARYFKEFSLT
GASL01000012    KKQDFDLAWEIPVVVNGSVAVK-I-DRFNDDG------TPEYFFIDVSHVARYFKEFSLT
                                                                            

14903|c0_g1_i1  RLDANTVGLKVSGKLKMTDSVVSEAVIDEF---DLLKKS-------INCPDEMTNFTLPN
15132|c0_g1_i1  ------------------------------------------------------------
15180|c0_g1_i1  RDNPPKLRGFIRGRTRGSKHFNADAVDHPV---DVITTPV----QADLCNPLPSSVKK--
17938|c0_g1_i1  ------------------------------------------------------------
18366|c0_g1_i1  GDPEPKAFIMLRGLISGKKSIGSDVRLTEF---SPPTERA-----FGACNI---------
20170|c1_g1_i1  RLDLNTLGMMTSGEMQMTDAMISDAVIDEY---TEETTKAG----EAKCPHSLSNILMYP
20255|c0_g1_i1  RINAQNLFDNKRGQFSTTDIVHSVIYLDEF-------------SKDSKCSMHPVENT---
20502|c0_g2_i1  RLDVNTIGLKVSG-----------------------------------------------
21242|c0_g1_i1  RTNIHTLNLKAQGEFFTTTAIESAAYVNQF---PLGEEPA--------CTS--F------
21868|c2_g1_i1  RDDPPRLQGFIRGRTKGATHYDAHAYDQPS---DMTLTPV----QQDLCNPLPSEVKK--
22070|c0_g1_i1  RLGPNKIGVKIFGTLNIKDAVVSDAVVDEF---GIANSK-------NSCPSELTNYTLPK
23186|c0_g3_i1  ------------------------------------------------------------
23186|c0_g3_i2  ------------------------------------------------------------
23314|c3_g2_i1  KIDSFTLKFKAKGTESAPQTVDSQVSTWQF---ELQKDLP--------CLE---------
23314|c3_g2_i2  KIDSFTLKFKAKGTESAPQTVDSQVSTWQF---DLQNDLP--------CAK---------
23314|c3_g3_i1  KIDSYTLEFKAKGTESAPQTVDSQVSTWQF---ELQKDLP--------CLE---------
23538|c1_g1_i1  ------------------------------------------------------------
23538|c1_g5_i1  ------------------------------------------------------------
23538|c1_g6_i1  ------------------------------------------------------------
23549|c0_g3_i1  RSNPPQLQGFIRGRTRGSKHFNAGAVDHPS---DMTLTPV----QEDMCNP---------
23549|c0_g3_i2  RSNPPQLRGFIRGRTRGSKHFNAVAVDHPS---DMTLT----------------------
23549|c0_g3_i3  RSNPPQLQGFIRGRTRGSKHFNAGAVDHPS---DMTLTSV----QEDMCNPLPSNVRK--
24015|c0_g1_i10 LLDVNTVGMKISGTIEMKDAVI--------------------------------------
24015|c0_g1_i1  RLDVNTVGLKISGTIEMKDAVISDAVVDEY---TVPNGG-------ISCPKEFTNIT-SK
24015|c0_g1_i2  LLDVNTVGMKISGTIEMKDAVISDAVVDEY---TVSNGG-------ISCPKEFTNIT-SK
24015|c0_g1_i3  RLDVNTVGMKVSGTLEMKDAVI--------------------------------------
24015|c0_g1_i4  RLDVNTVGLKISGTIEMKDAVISDAVVDEY---TVPNGG-------ISCPKEFTNIT-SK
24015|c0_g1_i5  RLDVNTVGMKVSGTLEMKDAVI--------------------------------------
24015|c0_g1_i6  LLDVNTVGMKISGTIEMKDAVISDAVVDEY---TVSNGG-------ISCPKEFTNIT-SK
24015|c0_g1_i7  ------------------------------------------------------------
24015|c0_g1_i8  RLDVNTVGLKISGTIEMKDAVISDAVVDEY---SVSNGG-------ISCPKKFTNIT-SK
24015|c0_g1_i9  RLDVNTVGMKVSGTLEMKDAVISDAVVDEY---SVSNGG-------ISCPKKFTNIT-SK
24172|c0_g1_i1  RDNPPQLQGFLRGKTVGSQHFDADAIDNAL---EMTLTPV----QEDMCNPLPSKAKK--
24172|c0_g1_i2  RDKPPKLQGFIRGKTSGSKHFDANAIDNAL---EMTLTPV----QEDFCNPLPSTAKK--
24172|c0_g1_i3  ------------------------------------------------------------
24172|c0_g1_i4  RDNPPKLQGFLRGKTSGSKHFDANAIDNAL---EMTLTPV----KKDMCNPLPSKA----
24172|c0_g1_i5  ------------------------------------------------------------
24172|c0_g1_i6  ------------------------------------------------------------
24172|c0_g1_i7  ------------------------------------------------------------
GASH01000018    KEKEPRLQTFIRGRTQGNKHYSAEINSRSM---PLEETVV----STDVCNPLPN------
GASI01000012    NDNPPKLVAYVRGRTTGTKHMNAEANPMNL---PLNVSGV----EKDICNPLPSAKK---
GASI01000013    RSRP-------------------------------NSSLL--------------------
GASI01000014    ------------------------------------------------------------
GASI01000015    NDNPPKLVAYVRGRTTGTKHMNAEANPMNL---PLNVSGV----EKDI------------
GASI01000016    NDNPPKLVAYVRGRTTGTKHMNAEANPMNL---PLNVSGV----EKDICNPLPSAKK---
GASI01000017    NDNPPKLVAYVRGRTTGTKHMNAEANPMNL---PLNVSGV----EKDICNPLPSAKK---
GASH01000019    DEPIPRLQVTVRGVTTGKRNFEGSVITKDL---STEDEVA----KVTPCDPLPKSS----
GASH01000020    DEPIPRLQVTVRGVTTGKRNFEGSVITKDL---SVEDEVA----KVTPCDPLPKSS----
GASI01000018    KANKDRAYIVLKGIIQGKKNVGSNLQVKER---SHDDSDI-----FEPCPM---------
GASH01000017    RLDLNTLGVMTSGEMQMTDAMISDAVVDEY---SEKDTKVG----EAKCPHALSNILMYP
GASI01000019    KANKDRAYIVLKGIIQGKKNVGSNLQVKER---SHDDSDI-----FEPCPM---------
GASI01000020    KANKDRAYIVLKGIIQGKKNVGSNLQVKER---SHDDSDI-----FEPCPM---------
GASI01000021    KANQNRVYIVLKG---------SHSREKERWIKSSGERTI--------------------
GASI01000022    KANKDRAYIVLKGIIQGKKNVGSNLQVKER---SHDDSDI-----FEPCPV---------
GASI01000023    KANQNRAYIVLKGIIQGKKNVGSNLQVKEQ---SHGDSDI-----FEPCPM---------
GASI01000024    ESDIYTMHADVEGVVKGKKGITSTIRTFHF---PLTLGSHG--LKIGECAN---------
GASI01000025    KIDSSTIEFKAKGIQKAPQTVDSQVSTWQF---ELKKDIP--------CASLS-------
GASK01000005    DHNPPRLATFVRGTVAGVRHYDAEVFAKNV---TLQTTIV----KKEICHPIQ-------
GASI01000026    RVSTHAISLEGKGNFYTTTSIQSEAHVSQF---PLGSSPA--------CFS---------
GASI01000027    RVSTHAISLEGKGKFYTTTSLQAAAHISQF---PLGEAPA--------CFS---------
GASH01000021    VIDSNTLAVKATGKTQVSNAFIGDAVIDEY-EGDVITETV-----KVKCEDKLRKDKPLG
GASI01000029    KISTHAISLEGKGNFYTTTSIQSEAHVSQF---PLGSTPA--------CFS---------
GASH01000022    RTNIHTLNLEAQGEFFTTTAIESAAYVNSF---P--------------------------
GASH01000023    KNKNNSLIVYINGILRSNKGMYSTVRTFQF---PLQRYNSTEKSALVDCLETSKKNKKPL
GASH01000024    RLGPNTIGLKISGTLKMRDAIISDAVIDEF---DLKKTG-------NKCPNEMTNYTLPK
GASH01000025    RLGVNTIGVRVSGTLEMNDAVISDAVVDEY---DLADKD-------VKCPGELTNFTLPK
GASH01000027    ------------------------------------------------------------
GASH01000028    KEKEPRLQTFIRGRTQGNKHYSAEINSRSM------------------------------
GASH01000029    ------------------------------------------------C-----------
GASL01000003    DEKPPRLEAFVRGRMDGVRHYDADVHTNNL---LLKDTFI----KKDIC-----------
GASH01000031    RLGENTIGLKVTGTLEMKDAVVSDTVIDEY---DISKTE-------LNCPTELTNYT-SE
GASH01000032    RGNPPKLKGFIRGRTVGSHHFHAEAISHPS---DMNLSPV----QESACNALPSSVKK--
GASH01000033    KNKNNSLIVYINGILRSNKGMYSTVRTFQF---PLQRYNSTEKSALVDCLETSKKNKKPL
GASL01000004    RLDTNTIGLRTSGKMKMTDAIISDATVDEY---DSSSVSST----LNKCPEQLTNYTLAA
GASL01000006    RLDTNTIGLRTSGKMKMTDAIISDATVDEY---DSSSVSST----LNKCPEQLTNYTLAA
GASL01000007    KLGPNTIGLRTSGQLRIKDAVVSDATIDEY---DEKDLSSK----KNQCPSDAANVTFVH
GASL01000008    DEKPPRLVGVL-------------------------------------------------
GASL01000009    RLDTNTIGLRTSGKMKMTDAIISDATVDEY---DSSSVSST----LNKCPEQLTNYTLAA
GASK01000006    ------------------------------------------------------------
GASI01000030    RLGPNKLGVTTSGSLSMSDTIVSEATVDEY---SRDETNAA----ANGCLRISKIHSFQQ
GASI01000031    RLGPNKLGVTTSGSLSMSDTIVSEATVDEY---SRDETNAA----ANGCPQNLQNYTLSN
GASI01000032    RLGPNKLGVTTSGSLSMSDTIVSEATVDEY---SRDETNVA----ANGCPQNLQNYTLSN
GASI01000033    RLGPNKLGVTTSGSLSMSDTIVSEATVDEY---SRDETNAA----ANGCPQNLQNYTLSN
GASI01000034    RLGPNKLGVTTSGSLSMSDTIVSEATVDEY---SRDETNAA----ANGCPQNLQNYTLSN
GASK01000007    RKNPPNLQGFIRXKIVGSQHFDANAIDKRF---RNDTDSC----TRRF---LPSFAQQS-
GASH01000034    RTNPPTLQGFIRGRTTGSRHFNADAVDHPS---EMTLTPV----QKEMCNPLPSTARK--
GASH01000035    RDHPPRLQGYVRGRTRGSQHYDANAYDQPS---DETKTPV----QNNLCNPLPSKVKK--
GASL01000011    RENPPRLQGYIRGRTRGSKNFDAEVNPQAM---PLEVTPV----QTDVCNPLPSKV----
GASL01000012    RENPPRLQGFIRGRTRGSKHFDAEVNPQAM---PLEVTPV----QTDVCNPLPSKV----
                                                                            

14903|c0_g1_i1  SL-------IS---------
15132|c0_g1_i1  --------------------
15180|c0_g1_i1  --------------------
17938|c0_g1_i1  --------------------
18366|c0_g1_i1  --------------------
20170|c1_g1_i1  LK-------VQTV-------
20255|c0_g1_i1  -----DMFVIERKKK-----
20502|c0_g2_i1  --------------------
21242|c0_g1_i1  --------------------
21868|c2_g1_i1  --------------------
22070|c0_g1_i1  SL-------IKSK-------
23186|c0_g3_i1  --------------------
23186|c0_g3_i2  --------------------
23314|c3_g2_i1  --------------------
23314|c3_g2_i2  --------------------
23314|c3_g3_i1  --------------------
23538|c1_g1_i1  --------------------
23538|c1_g5_i1  --------------------
23538|c1_g6_i1  --------------------
23549|c0_g3_i1  --------------------
23549|c0_g3_i2  --------------------
23549|c0_g3_i3  --------------------
24015|c0_g1_i10 --------------------
24015|c0_g1_i1  SM-------IS---------
24015|c0_g1_i2  SM-------IS---------
24015|c0_g1_i3  --------------------
24015|c0_g1_i4  SM-------IS---------
24015|c0_g1_i5  --------------------
24015|c0_g1_i6  SM-------IS---------
24015|c0_g1_i7  --------------------
24015|c0_g1_i8  SL-------IS---------
24015|c0_g1_i9  SL-------IS---------
24172|c0_g1_i1  --------------------
24172|c0_g1_i2  --------------------
24172|c0_g1_i3  --------------------
24172|c0_g1_i4  --------------------
24172|c0_g1_i5  --------------------
24172|c0_g1_i6  --------------------
24172|c0_g1_i7  --------------------
GASH01000018    --------------------
GASI01000012    --------------------
GASI01000013    --------------------
GASI01000014    --------------------
GASI01000015    --------------------
GASI01000016    --------------------
GASI01000017    --------------------
GASH01000019    --------------------
GASH01000020    --------------------
GASI01000018    --------------------
GASH01000017    LK-------VQNVKI--GSS
GASI01000019    --------------------
GASI01000020    --------------------
GASI01000021    ---------ARRFRHI----
GASI01000022    --------------------
GASI01000023    --------------------
GASI01000024    -------------------A
GASI01000025    --------------------
GASK01000005    --------------------
GASI01000026    --------------------
GASI01000027    --------------------
GASH01000021    NN---STTTVH---------
GASI01000029    --------------------
GASH01000022    --------------------
GASH01000023    --------------------
GASH01000024    SL-------IKGK-------
GASH01000025    SL-------IH---------
GASH01000027    --------------------
GASH01000028    --------------------
GASH01000029    --------------------
GASL01000003    --------------------
GASH01000031    SL-------IS---------
GASH01000032    --------------------
GASH01000033    ---------VEYLDN-----
GASL01000004    V-------------------
GASL01000006    V-------------------
GASL01000007    SG------------------
GASL01000008    --------------------
GASL01000009    V-------------------
GASK01000006    --------------------
GASI01000030    KIKFASSLLMQXFVNLNCEA
GASI01000031    RR------------------
GASI01000032    RR------------------
GASI01000033    RR------------------
GASI01000034    RR------------------
GASK01000007    --------------------
GASH01000034    --------------------
GASH01000035    --------------------
GASL01000011    --------------------
GASL01000012    --------------------
                                    


CAP

CLUSTAL format alignment by MAFFT L-INS-i (v7.304b)


23597|c1_g1_i1  ----MN---------IFLTFSLFVLVIV--------------------------------
23597|c1_g4_i1  ----MN---------ILLFSTLFVFLVF--------------------------------
23597|c1_g4_i2  ----MN---------ILLFSTLFVFLVF--------------------------------
23597|c1_g5_i1  ----MN---------ILLSSTLFVLLVF--------------------------------
23597|c1_g7_i1  ----MN---------ILLSSTLFVLLVF--------------------------------
23597|c1_g8_i1  ----MN---------TFLMFSLFVCVVF--------------------------------
23597|c1_g8_i3  ----MN---------IFLTFSLFVLVIV--------------------------------
23597|c1_g9_i1  ----MN---------TFLMFSLFVCVVF--------------------------------
23597|c1_g9_i2  ----MN---------TFLMFSLFVCVVF--------------------------------
23597|c1_g9_i3  ----MN---------IFLTFSLFVLVIV--------------------------------
24670|c2_g10_i1 ----MN---------ILLPSTLFVLLVF--------------------------------
24670|c2_g11_i1 ----MN---------IFLTFSLFVLVIV--------------------------------
24670|c2_g15_i1 ----MN---------ILLSSTLFVLLVF--------------------------------
24670|c2_g17_i1 ----MN---------TLLSSTLFVFLVF--------------------------------
24670|c2_g20_i1 MKIKMN---------TFLMFSLFVCVVF--------------------------------
24670|c2_g21_i1 ----MN---------ILLFSTLFVFLVF--------------------------------
24670|c2_g23_i1 ----MN---------ILLPFTLFVLLVF--------------------------------
24670|c2_g24_i1 ----MN---------IFLTFSLFVLVIV--------------------------------
24670|c2_g2_i1  ----MN---------IFLTFSLFVLVIV--------------------------------
11262|c0_g1_i1  ----MT------GFVMMYLLYIFLSGLV-TIHQSDGALIAQPSYQIPKNFTIGRKLPEEL
11262|c0_g2_i1  ----MT------GFVMMNLLFIFLSGLV-TIHQSDGALIAQPSYRIPKNFTIGRKLPEEL
11262|c0_g3_i1  ----MT------GFVMMNLLFIFLSGLV-TIHQSDGALIAQPSYQIPKNFTIGRKLPEEL
11262|c0_g4_i1  ----MT------GFVMMYLLFIFLSGLV-TIHQSDGALIAQPSYRIPQNFTIGRKLPEEL
12732|c0_g1_i1  MIRQMS--IQNQFRIVLMKIFLCFFFLY--------------------------------
12732|c0_g3_i1  MIRQMS--LQNQFRIVLMKIFLCFFFLY--------------------------------
13866|c0_g1_i1  ----MGSFFIHSFPLSPLLQLLLLVCLSSSVLPCKYS---------------------RF
17674|c0_g1_i1  ----ML-------YIVPFFVFIFSQILEGGMQQSEGTFTAQSSYRMPQNFTFGGKLSEEL
18570|c0_g2_i1  ----MK--------INCLAIALLCLIIY--------------------------------
19492|c0_g1_i1  ---------------MMIKIVLCFFCLY--------------------------------
22150|c0_g1_i1  ---------------MMIKIVLSIFLLY--------------------------------
22150|c0_g1_i2  ---------------MMIKIVLSIFLLY--------------------------------
22150|c0_g1_i3  ---------------MVIKIVLSIFLLY--------------------------------
GASI01000035    ------------------------------------------------------------
GASR01000079    -------------------FLIFTVLLH--------------------------------
GASI01000036    ---------------MRSILILFLSALPAVIHCCDYA---------------------QF
GASR01000080    ----MK------LQARNLLFIVFAVLLP--------------------------------
GASI01000037    ---------------MRSILILFLSALPAVIHCCDYA---------------------QF
GASR01000081    ----MK------LQARNLLFIVFAVLLP--------------------------------
GASI01000038    ---------------MSIMRSLAALCVL----------------------T---------
GASR01000082    ----MK------LQARNLLFIVFAILLP--------------------------------
GASH01000036    ----MK---------IIGLHFLCAFLML--------------------------------
GASH01000037    ----MK---------ILPLLSLLAFLLL--------------------------------
GASH01000038    ----MK---------ILPLLSLLAFLLL--------------------------------
GASH01000039    ----MK---------ILPLLSVLAFLLL--------------------------------
GASH01000040    ----MK---------ILPLLSLLAFILL--------------------------------
GASH01000041    ----MK---------ILPLLSLLAFLLL--------------------------------
GASL01000014    ----------------ILVIAFLLALSS--------------------------------
GASL01000015    ------------------VIAFLLALSS--------------------------------
GASL01000016    ------------------VIAFLLALSS--------------------------------
GASH01000042    ---------------MLLVSPLLLFLSF--------------------------------
GASL01000013    ----MK---------FLDIFAVTVFLFF--------------------------------
GASH01000043    ---------------MLLVSALFLFLSF--------------------------------
GASH01000044    ---------------MLLVSALFLFLSF--------------------------------
GASK01000008    ----MN---------ILLSSTLFVLLMF--------------------------------
GASK01000009    ----MN---------TFLMFLLFVSAVF--------------------------------
GASH01000045    ----MK---------IIGLHFLFAFLML--------------------------------
GASI01000039    ----MK---------F--LVPLILFSVI--------------------------------
GASI01000040    ----M----------ILSTLGVLIFLQY--------------------------------
GASH01000046    ---------------MLLVSPLFLFLSF--------------------------------
GASH01000047    ---------------MLLVSPLFLFLSF--------------------------------
GASH01000048    ----------------LLVSPLFLFLSF--------------------------------
GASK01000010    ----MN---------TLLTFSVFAFVII--------------------------------
GASH01000049    ----MN---------ILPLLSLLVFLLL--------------------------------
GASH01000050    ----MK---------ILGLHFLFAFLML--------------------------------
KC144027.1      ----MN---------ILLSSTLFVLLMF--------------------------------
KC144855.1      ----MN---------ILLSSTLFVLLMF--------------------------------
KC144397.1      ----MN---------ILLSSTLFVLLMF--------------------------------
KC144210.1      ----MN---------ILLSSTLFVLLMF--------------------------------
KC144762.1      ----MN---------ILLSSTLFVLLMF--------------------------------
KC144967.1      ----MN---------ILLSSTLFVLLMF--------------------------------
KC144970.1      ----MN---------ILLSSTLFVLLMF--------------------------------
KC144362.1      ----MN---------ILLSSTLFVLLMF--------------------------------
KC144334.1      ----MK---------ILLSSTLFVLLMF--------------------------------
KC145115.1      ----MK---------ILLSSTLFVLLMF--------------------------------
KC145116.1      ----MK---------ILLSSTLFVLLMF--------------------------------
KC145031.1      ----MK---------ILLSSTLFVLLMF--------------------------------
KC144888.1      ----MK---------ILLSSTLFVLLMF--------------------------------
KC145067.1      ----MK---------ILLSSTLFVLLMF--------------------------------
KC145069.1      ----MK---------ILLSSTLFVLLMF--------------------------------
KC145077.1      ----MK---------ILLSSTLFVLLMF--------------------------------
KC145076.1      ----MK---------ILLSSTLFVLLMF--------------------------------
KC144555.1      ----MN---------ILLPSTLFVLLMF--------------------------------
KC144414.1      ----MN---------TFLMFLLFVCAVF--------------------------------
KC144549.1      ----MN---------ILLSSTLFVLLMF--------------------------------
KC144061.1      ----MN----------FVIYGVIVVLTS--------------------------------
KC144605.1      ----MN----------FVIYGVIVVLTS--------------------------------
KC144960.1      ----MN----------FVIYGVIVVLTS--------------------------------
                                                                            

23597|c1_g1_i1  -----HILE-GGMGCDMTVRGLDANMKKMILDLHNKKRQIVANGQQS--GQPSAANMKE-
23597|c1_g4_i1  -----QIIG-SGMGCDMKVRGLDANMKKMILDLHNKKRQTVANGQQS--GQPSAANMKEL
23597|c1_g4_i2  -----QIIG-SGMGCDMKVRGLDANMKKMILDLHNKKRQTVANGKQS--GQPSAANMKEL
23597|c1_g5_i1  -----QIIG-SGLGCDMKVRGLDANMKKMILDLHNKKRQIVANGQQS--GQPSAANMKEL
23597|c1_g7_i1  -----QIIG-SGLGCDMKVRGLDANMKKMILDLHNKKRQTVANGQQS--GQPSAANMKEL
23597|c1_g8_i1  -----QLLG-SGMGCDMKVRGLDANMKKMILDLHNKKRQTVANGQQS--GQPSAANMKEL
23597|c1_g8_i3  -----HILE-GGMGCDMTVRGLDANMKKMILDLHNKKRQTVANGHQS--GQPPAANMKEL
23597|c1_g9_i1  -----QILG-SGMGCDMKVRGLDANMKKMILDLHNKKRQTVANGQQS--GQPSAANMKEL
23597|c1_g9_i2  -----QILG-SGMGCDMKVRGLDANMKKMILDLHNKKRQIVANGHQS--GQPPAANMKEL
23597|c1_g9_i3  -----HILE-GGMGCDMTVRGLDANMKKMILDLHNKKRQIVANGHQS--GQPPAANMKEL
24670|c2_g10_i1 -----QIIR-SGLGCDMKVRGLDANMKKMILDLHNKKRQIVANGQQS--GQPSAAN----
24670|c2_g11_i1 -----HILE-GGMGCDMTVRGLDANMKKMILDLHNKKRQIVANGHQS--GQPPAANMKEL
24670|c2_g15_i1 -----QIIG-SGMGCDMKVRGLDANMKKMILDLHNKKRQTVANGQQS--GQPSA------
24670|c2_g17_i1 -----QIIG-NGMGCDMKVRGLDANMKKMILDLHNKKRQTVANGKQS--GQPSAANMKEL
24670|c2_g20_i1 -----QLLG-SGMGCDMKVRGLDANMKKMILDLHNKKRQTVANGQ---------------
24670|c2_g21_i1 -----QIIG-SGMTCDMKVRGLDANMKKMILDLHNKKRQIVANG----------------
24670|c2_g23_i1 -----QIIR-SGLGCDMKVRGLDANMKKMILDLHNKKRQIVANGQQS--GQPSAAN----
24670|c2_g24_i1 -----HILE-GGMGCDMTVRGLDANMKKMILDLHNKKRQTVANGQQS--GQPSAANMKEL
24670|c2_g2_i1  -----HILE-GGMGCDMTVRGLDANMKKMILDLHNKKRQTVANGKQS--GQPSAANMKEL
11262|c0_g1_i1  PVKTRTYSPVKPGTCNILFSGLDDNHKKEIVNIHNKLRQKVANGNQP--KQPSAMNMNQL
11262|c0_g2_i1  PVKTRTYSPVKPGTCNILFSGLDDNHKKEIVNIHNKLRQKVANGNQP--KQPSAMNMNQL
11262|c0_g3_i1  PVKTRTYSPVKPGTCNILFSGLDDNHKKEIVNIHNKLRQKVANGNQP--KQPSAMNMNQL
11262|c0_g4_i1  PVKTRTYSPVKPGTCNILFSGLDDNHKKEIVNIHNKLRQKVANGNQP--KQPSAMNMNQL
12732|c0_g1_i1  -----GVNKCNGETCAAINSGLTEAEKVELLAAHNKLRAKVANGQQD--GQPSAANMKQL
12732|c0_g3_i1  -----GVNKCNGETCAAINSGLTEAEKVELLAAHNKLRAKVANGQQD--GQPSAANMKQL
13866|c0_g1_i1  S-PQHTMCKQPSPTCAIKVRGLTQQEKNFILHVHNDFRRKVANGSETRLRQPPASNMMML
17674|c0_g1_i1  P-ETRTNSAVKPGTCNILFSGLDDSQKKEIVNIHNKLRQKVANGNQP--NQPSAMNMNLL
18570|c0_g2_i1  -----SLFHETVQKCSITKKGFSKKEINDILDRHNKLRQKVATGKEK--NQPQAKNMYQL
19492|c0_g1_i1  -----EVNRYNAEACQLKNSGLTTSDKIQLVDAHNILRAKVANGQQP--GQPPAANMKQV
22150|c0_g1_i1  -----EVSNYNIKACEIKQSGLSAADKARLLDAHNRLRAKVANGQQN--GQPSAANMKQL
22150|c0_g1_i2  -----EVSNYNIKACEIKQSGLSAADKARLLDAHNRLRAKVANGQQN--GQPSAANMKQL
22150|c0_g1_i3  -----EVSNYNIKACEIKKKGLSAADKATLVDAHNRLRAKVANGQQN--GQPSAANMKQL
GASI01000035    ------MCRYRGDACSIERKGVDDQGIKQILDVHNRLRQKVANGNQP--GQPSAANMKQV
GASR01000079    -----AALA-NSQSCTILSNSLSSSQIDTIVDEHNRLRAQVANGQQP--GQPSASNMRKM
GASI01000036    G-NDHTMCRYRGDACSIERKGVDDQEIKQIIDVHNRLRQKVANGNQP--GQPSAANMKQV
GASR01000080    -----TALNKPKKGCKILNRTFSSSDITTIVNEHNRLRAQVANGQQP--GQPSASNMRKM
GASI01000037    G-NDHTMCRYRGDACSIERKGVDDQGIKQIIDVHNRLRQKVANGNQP--GQPSAANMKQV
GASR01000081    -----TALNKPKKGCKILNRTFSSSDITTIVNEHNRLRAQVANGQQP--GQPSASNMRKM
GASI01000038    -----IVNLCLAQSCKLTTSGLTADDKKQIVDVHNQLRAKVASGGQS--NQPSASNMKEL
GASR01000082    -----TALNKPKKGCKILNRTFSSSDITTIVNEHNRLRAQVANGQQP--GQPSASNMRXM
GASH01000036    -----QIFE-TGXGCDMKVRGLDANTKKMILDLHNKARQKVANGQQS--GQPSAANMKEL
GASH01000037    -----QISE-SGIGCDMKIRGLDANMKKMILDLHNKARQKVANGQEN--GQPSAANMKEL
GASH01000038    -----QISE-SGIGCDMKVRGLDANMKKRILDLHNKARQKVAKGQQS--GQPSAANMKEL
GASH01000039    -----QISE-SGIGCDMKVRGLDANMKKRILDLHNKARQKVAKGQQS--GQPSAANMKEL
GASH01000040    -----QISE-SGIGCDMKVRGLDANMKKRILDLHNKARQKVAKGQQS--GQPSAANMKEL
GASH01000041    -----QISE-SGIGCDMKVRGLDANMKKRILDLHNKARQKVAKGQQS--GQPSAANMKEL
GASL01000014    -----QWFT-STMGCKTAERGLDAKLKAQLLDLHNKARQKIANGQES--GQPSASNMKEL
GASL01000015    -----QWFT-STMGCKTAKRGLDAKLKAQLLDLHNKARQKIANGQES--GQPSASNMKEL
GASL01000016    -----QWFT-STMGCKTAERGLDAKLKAQLLDLHNKARQKIANGQES--GQPSASNMKEL
GASH01000042    -----QILK-SGMGCDIKARGLDANMKKMILDLHNKARQKVANGQQS--GQPSAANMKEL
GASL01000013    -----Q-LR-SGLCCRISERGLDANLKAQMLDLHNKARQKVANGQQA--GQPSASNMKEL
GASH01000043    -----QILK-SGMGCDIKARGLDANMKKMILDLHNKARQKVANGQQS--GQPSAANMKEL
GASH01000044    -----QILK-SGMGCDIKARGLDANMKKMILDLHNKARQKVANGQQG--GQPSAANMKEL
GASK01000008    -----QIIG-SGMGCDMKVRGLDANMKKMILDLHNKKRQIVANGQQS--GQPSAANMKEL
GASK01000009    -----QILG-SGMGCDMKVRGLDANMKKMILDLHNKKRQIVANGQQS--GQPSAANMKEL
GASH01000045    -----QIFE-RGLGCDMKVRGLDANMKKMILDLHNKARQKVANGQQS--GQPSAANMKEL
GASI01000039    -----ELIQ-SGMGCNLMARGMTNEAKKQILDLHNKARQKIANGQEK--GFPKASNMKEL
GASI01000040    -----QVH--QGQACKITDRGLDDATKAKLVDLHNQMRLKVALGKQP--NQPPASNMKEL
GASH01000046    -----QILK-SGMGCDIKARGLDANMKKMILDLHNKARQKVANGQQS--GQPSAANMKEL
GASH01000047    -----QILK-SGMGCDIKARGLDANMKKMILDLHNKARQKVANGQQS--GQPSAANMKEL
GASH01000048    -----QILK-SGMGCDIKARGLDANMKKMILDLHNKARQKVANGQQS--GQPSAANMKEL
GASK01000010    -----HILE-SGMGCDMKVRGLNANMKKMILDLHNKKRQIVANGQQS--GQPSAANMKEL
GASH01000049    -----QISE-SGMGCDMKVRGLDANMKKMILDLHNKARQKVANGQQS--GQPSAANMKEL
GASH01000050    -----QIFE-RGLGCDMKVRGLDANMKKMILDLHNKARQKVANGQQS--GQPSAANMKEL
KC144027.1      -----QIIG-SGMGCDMKVRGLDANMKKMILDLHNKKRQIVANGQQS--GQPSAANMKEL
KC144855.1      -----QIIG-SGMGCDMKVRGLDANMKKMILDLHNKKRQIVANGQQS--GQPSAANMKEL
KC144397.1      -----QIIG-SGMGCDMKVRGLDANMKKMILDLHNKKRQIVANGQQS--GQPSAANMKEL
KC144210.1      -----QIIG-SGMGCDMKVRGLDANMKKMILDLHNKKRQIVANGQQS--GQPSAANMKEL
KC144762.1      -----QIIG-SGMGCDMKVRGLDANMKKMILDLHNKKRQIVANGQQS--GQPSAASMKEL
KC144967.1      -----QIIG-SGMGCDMKVRGLDANMKKMILDLHNKKRQIVANGQQS--GQPSAANMKEL
KC144970.1      -----QIIG-SGMGCDMKVRGLDANMKKMILDLHNKKRQIVANGQQS--GQPSAANMKEL
KC144362.1      -----QIIG-SGMGCDMKVRGLDANMKKMILDLHNKKRQIVANGQQS--GQPSAANMKEL
KC144334.1      -----QIIR-SGMGCDMKVRGLDANMKKMILDLHNKKRQIVANGQQS--GQPSAANMKEL
KC145115.1      -----QIIR-SGMGCDMKVRGLDANMKKMILDLHNKKRQIVANGQQS--GQPSAANMKEL
KC145116.1      -----QIIR-SGMGCDMKVRGLDANMKKMILDLHNKKRQIVANGQQS--GQPSAANMKEL
KC145031.1      -----QIIR-SGMGCDMKVRGLDANMKKMILDLHNKKRQIVANGQQS--GQPSAANMKEL
KC144888.1      -----QIIR-SGMGCDMKVRGLDANMKKMILDLHNKKRQIVANGQQS--GQPSAANMKEL
KC145067.1      -----QIIR-SGMGCDMKVRGLDANMKKMILDLHNKKRQIVANGQQS--GQPSAANMKEL
KC145069.1      -----QIIR-SGMGCDMKVRGLDANMKKMILDLHNKKRQIVANGQQS--GQPSAANMKEL
KC145077.1      -----QIIR-SGMGCDMKVRGLDANMKKMILDLHNKKRQIVANGQQS--GQPSAANMKEL
KC145076.1      -----QIIR-SGMGCDMKVRGLDANMKKMILDLHNKKRQIVANGQQS--GQPSAANMKEL
KC144555.1      -----QIIG-SGMGCDMKVRGLDANMKKMILDLHNKKRQIVANGQQS--GQPSAANMKEL
KC144414.1      -----EILG-SGMGCDMKVRGLDANMKKMILDLHNKKRQIVANGQQS--GQPSAANMKEL
KC144549.1      -----QIIG-SGMGCDMKVRGLDANMKKMILDLHNKKRQIVANGQQS--GQPLAANMKEL
KC144061.1      -----QLYV-DGWGCQMSERGLDKKMKNKILKHHNELRQKVANGQER--GQPTASNMKQL
KC144605.1      -----QLYV-DGWGCQMSERGLDKKMKNKILKHHNELRQKVANGQER--GQPTASNMKQL
KC144960.1      -----QLYV-DGWGCQMSERGLDKKMKNKILKHHNELRQKVANGQER--GQPTASNMKQL
                              *      .       ::  **  *  :* *                

23597|c1_g1_i1  ------------------------------------------------------------
23597|c1_g4_i1  HWDDDIAANAQRSAETCVFQHTAKNLRKTSKYSYLGENIY--------------------
23597|c1_g4_i2  HWDDD-------------------------------------------------------
23597|c1_g5_i1  HWDDDIAANAQRSAETCVFQHTAKNLRKTSKYNYLGENIY--------------------
23597|c1_g7_i1  H-----------------------------------------------------------
23597|c1_g8_i1  HWDDDIAANAQRSAETCVFQHTAKNLRKTSKYSYLGENIY--------------------
23597|c1_g8_i3  HWDDEIAAKAQRSAETCEFKHTVQSLRKSSKYSYLGENIYISSYPE-------PIP----
23597|c1_g9_i1  HWDDEIAAK---------------------------------------------------
23597|c1_g9_i2  HWDDEIAAKAQRSAETCEFKHTVQSLRKSSKYSYLGENIYISSYPE-------PIP----
23597|c1_g9_i3  HWDDEIAAKAQRSAETCEFKHTVQSLRKSSKYSYLGENIYISSYPE-------PIP----
24670|c2_g10_i1 ------------------------------------------------------------
24670|c2_g11_i1 HWDDEIAAKAQRSAETCEFKHTAQSLRKSSKYSY--------------------------
24670|c2_g15_i1 ------------------------------------------------------------
24670|c2_g17_i1 HWDDD-------------------------------------------------------
24670|c2_g20_i1 ------------------------------------------------------------
24670|c2_g21_i1 ------------------------------------------------------------
24670|c2_g23_i1 ------------------------------------------------------------
24670|c2_g24_i1 HWDDEIAA----------------------------------------------------
24670|c2_g2_i1  HWDDD-------------------------------------------------------
11262|c0_g1_i1  RWDD--------------------------------------------------------
11262|c0_g2_i1  RWDD--------------------------------------------------------
11262|c0_g3_i1  RWDD--------------------------------------------------------
11262|c0_g4_i1  RWDD--------------------------------------------------------
12732|c0_g1_i1  VWDDIMAAKAQEWT----------------------------------------------
12732|c0_g3_i1  VWDDIMAAKAQEWT----------------------------------------------
13866|c0_g1_i1  KWDEELAQLAQKHAENCKFEHDCPKCREVDRFP-VGQNIYMRSSSR--EDDKVTWD----
17674|c0_g1_i1  RWDDELAQFAQTLSNGCIAKHETP---KLKKYISVGQNIGKEWSSV--SEKTPNFK----
18570|c0_g2_i1  KWNAELANLAQSWANNCKFQHNNN--RKTKNFKSVGENVFTKSCYP--NCKNFSPL----
19492|c0_g1_i1  KWDNELAAKAQQWANTCTGGHDSYDDRKTSKYPVVGQNFYARYAFGAGSANKINLF----
22150|c0_g1_i1  KWNDELAAKAQEWANTCKSGHDTYDDRKTSTYPLVGQNFYAYYAMGSGSERKIDMK----
22150|c0_g1_i2  KWNDELATKAQEWANTCKSGHDTYDDRKTSTYSLVGQNFYAYYAMGSGSEKKIDMN----
22150|c0_g1_i3  KWNDELAAKAQEWANTCKSGHDTYDDRKTSTYPLVGQNFYAYYAMGSGSERKIDMK----
GASI01000035    RWNKELAVVAQRLADQCKMQHDSN--RRIQKYSWVGQNIYIGWSSS--KDSNPNYE----
GASR01000079    SWDSDLAKAAQDWADQCKFEHHKV---DNPNYSWVGQNLYMQMGGD-----SLDMA----
GASI01000036    RWNKELAVVAQRLADQCKMQHDSN--RRIQKYSWVGQNIYIGWSSS--KDSNPNYE----
GASR01000080    SWDVDLAAAAQQWADKCKFQHNQA---VHPKYKWVGQNLFIQMGGN-----SLNVS----
GASI01000037    RWNKELAVVAQRLADQCKMQHDSN--RRIQKYSWVGQNIYIGWSSS--KDSNPNYE----
GASR01000081    SWDVDLAAAAQQWADKCKFQHNQV---VHPKYKWVGQNIFIQMGGK-----SLNVS----
GASI01000038    KWDDNLAGTAQKWADTCNSGHDTNDDRKTNNYPSVGQNYYGGWLSGFGSDRKLDFS----
GASR01000082    SWDVDLAAAAQQWADKCKFQHNQV---VHPKYKWVGQNIFIQMGGK-----SLNVS----
GASH01000036    HWDDEIAAKAQQSANKCVFQHTPQNLRVSSKYDYLGENIYKGSYSD-------PIP----
GASH01000037    HWDDEIAAKAQESANKCVFKHTPQNLRVSSKYSYLGENVYTGSYPD-------PIP----
GASH01000038    HWDDEIAAKAQESANKCVFEHTPDDLSVSSKYSYLGENIYMGSYSD-------PIM----
GASH01000039    HWDDEIAAKAQESANKCVFEHTPDDLSVSSKYSYLGENIYMGSYSD-------PIM----
GASH01000040    HWDDEIAAKAQESANKCVFEHTPDDLSVSSKYSYLGENIYMGSYSD-------PIM----
GASH01000041    HWDDEIAAKAQESANKCVFEHTPDDLSVSSKYSYLGENIYMGSYSD-------PIM----
GASL01000014    HWDDEIAANAQRVAEKCVFQHTPKEQRATKKYDYVGENIYKGSYPN-------PIP----
GASL01000015    HWDDEIAANAQRVAEKCVFQHTPKEQRATKKYDYVGENIYKGSYPD-------PIP----
GASL01000016    HWDDEIAANAQRVAEKCVFQHTPKEQRATKKYDYVGENIYKGSYPD-------PIQ----
GASH01000042    HWDDEIAANAQKSAEKCVFQHTAKNLRVTNKYTYLGENIYMGSYPD-------PVP----
GASL01000013    AWDDEIAANAQRAVEKCVFQHTSRDQMVTRKYKVVGENIYMGSYAN-------PLQ----
GASH01000043    HWDDEIAANAQKSAEKCVFQHTAKNLRVTNKYTYLGENIYMGSYPD-------PVP----
GASH01000044    LWDDEIAANAQKSAEKCVFQHTAKNLRVTNKYTYLGENIYMGSYPD-------PVP----
GASK01000008    HWDDEIAANAQRSAETCVFEHTAKSLRKTTKYSYLGENIYKGSYPD-------PIP----
GASK01000009    HWNDEIAANAQRSAETCVFEHTAKNLRKTTKYSYLGENIYKGSYPD-------PIP----
GASH01000045    HWDDEIAAKAQQSANKCVFQHTPQNLRVSSKYDYLGENIYKGSYSD-------PIP----
GASI01000039    QWDNELENYAQKNAELCQFKHSPKEGRKTSKYTGFGENVYSGTAQG-------PVEALAS
GASI01000040    HWDNELAAKAQEWANTCSQDHTPDEESNTKKYEGFGQNIYWSTSPS-------SMNSQAE
GASH01000046    HWDDEIAANAQKSAEKCVFQHTAKNLRVTNKYTYLGENIYMGSYPD-------PVP----
GASH01000047    HWDDEIAANAQKSAEKCVFQHTAKNLRVTNKYTYLGENIYMGSYPD-------PVP----
GASH01000048    HWDDEIAANAQKSAEKCVFQHTAKNLRVTSKYTYLGENIYMGSYPD-------PVP----
GASK01000010    HWDEEIAANAQRSAETCEFKHTAQSLRKSSKYSYLGENIYIGFHPE-------PIP----
GASH01000049    HWDDEIAAKAQQSANKCVFEHTPQNLRVSSKYNYLGENIYMGSYSD-------PIP----
GASH01000050    HWDDEIAAKAQQSANKCVFQHTPQNLRVSSKYDYLGENIYKGSYSD-------PIP----
KC144027.1      HWNDEIAANAQRSAETCVFEHTAKSLRKTTKYSYLGENIYKGSYPD-------PIP----
KC144855.1      HWNDEIAANAQRSAETCVFEHTAKSLRKTTKYSYLGENIYKGSYPD-------PIP----
KC144397.1      HWNDEIAANAQRSAETCVFEHTAKSLRKTTKYSYLGENIYKGSYPD-------PIP----
KC144210.1      HWNDEIAANAQRSAETCVFEHTAKSLRKTTKYSYLGENIYKGSYPD-------PIP----
KC144762.1      HWNDEIAANAQRSAETCVFEHTAKSLRKTTKYSYLGENIYKGSYPD-------PIP----
KC144967.1      HWNDEIAANAQRSAETCVFEHTAKSLRKTTKYSYLGENIYKGSYPD-------PIP----
KC144970.1      HWNDEIAANAQRSAETCVFEHTAKSLRKTTKYSYLGENIYKGSYPD-------PIP----
KC144362.1      HWNDEIAANAQRFAETCVFEHTAKSLRKTTKYSYLGENIYKGFYPD-------PIP----
KC144334.1      HWNDEIAANAQRSAETCVFEHTAKSLRKTTKYSYLGENIYKGSYPD-------PIP----
KC145115.1      HWNDEIAANAQRSAETCVFEHTAKSLRKTTKYSYLGENIYKGSYPD-------PIP----
KC145116.1      HWNDEIAANAQRSAETCVFEHTAKSLRKTTKYSYLGENIYKGSYPD-------PIP----
KC145031.1      HWNDEIAANAQRSAETCVFEHTAKSLRKTTKYSYLGENIYKGSYPD-------PIP----
KC144888.1      HWNDETAANAQRSAETCVFEHTAKSLRKTTKYSYLGENIYKGSYPD-------PIP----
KC145067.1      HWNDEIAANAQRSVETCVFEHTAKSLRKTTKYSYLGENIYKGFYPD-------PIP----
KC145069.1      HWNDEIAANAQRSVETCVFEHTAKSLRKTTKYSYLGENIYKGFYPD-------PIP----
KC145077.1      HWNDEIAANAQRSVETWVFEHTAKSLRKTTKYSYLGENIYKGFYPD-------PIP----
KC145076.1      HWNDEIAANAQRSVETCVFEHTVKSLRKTTKYSYLGENIYKGFYPD-------PIP----
KC144555.1      HWNDEIAANAQRSAETCVFEHTAKSLRKTTKYSYLGENIYKGSYPD-------PIP----
KC144414.1      HWDDEIAANAQRSAETCVFQHTAKNLRKSSKYNYLGENIYKGSYPD-------PIP----
KC144549.1      HWDDEIEAIAQRSAETCVFKHTAKSLRKSSKYSYLGENVYKGGYPD-------PIP----
KC144061.1      RWNDELAANAQRAAERCIFQHTSDEGRKTTKYGVAGESMYAGTFSN-------PLK----
KC144605.1      RWNDELAANAQRAAERCIFQHTSDEGRKTTKYGVAGESMYAGTFSN-------PLK----
KC144960.1      RWNDELAANAQRAAERCIFQHTSDEERKTTKYGVAGESMYAGTFSN-------PLK----
                                                                            

23597|c1_g1_i1  ------------------------------------------------------------
23597|c1_g4_i1  ------------------------------------------------------------
23597|c1_g4_i2  ------------------------------------------------------------
23597|c1_g5_i1  ------------------------------------------------------------
23597|c1_g7_i1  ------------------------------------------------------------
23597|c1_g8_i1  ------------------------------------------------------------
23597|c1_g8_i3  ------------------------------------------------------------
23597|c1_g9_i1  ------------------------------------------------------------
23597|c1_g9_i2  ------------------------------------------------------------
23597|c1_g9_i3  ------------------------------------------------------------
24670|c2_g10_i1 ------------------------------------------------------------
24670|c2_g11_i1 ------------------------------------------------------------
24670|c2_g15_i1 ------------------------------------------------------------
24670|c2_g17_i1 ------------------------------------------------------------
24670|c2_g20_i1 ------------------------------------------------------------
24670|c2_g21_i1 ------------------------------------------------------------
24670|c2_g23_i1 ------------------------------------------------------------
24670|c2_g24_i1 ------------------------------------------------------------
24670|c2_g2_i1  ------------------------------------------------------------
11262|c0_g1_i1  ------------------------------------------------------------
11262|c0_g2_i1  ------------------------------------------------------------
11262|c0_g3_i1  ------------------------------------------------------------
11262|c0_g4_i1  ------------------------------------------------------------
12732|c0_g1_i1  ------------------------------------------------------------
12732|c0_g3_i1  ------------------------------------------------------------
13866|c0_g1_i1  TILDGWFDEVAL--FPPRTVNSFAI--VP--GTLHYAQMVWAETTHVGCGFTHFKD--KL
17674|c0_g1_i1  SFIDGWFDEVKI--FDSKNVQPFTF--AK--SYGHYTQVVWARTQAVGCGFTAFRDHKGV
18570|c0_g2_i1  EAVNFWYNEVVKPGFNSKFLKPYQF--NS--GYGHYTQVVWATTKFIGCGQVIYKE-GKF
19492|c0_g1_i1  SPIQAWYEEVKD--FDRNAVKSYNF--DS--ITGHYSQVVWANTEAIGCGYVSFPK-GSW
22150|c0_g1_i1  NPVQSWYDEVKD--FDKSKVKKFKS--DGS-NTGHYTQVVWAETKAIGCGYVLFPN-GEW
22150|c0_g1_i2  KPVQSWYDEVKD--FDKSKSKNFSQ----------MVQIL--------------------
22150|c0_g1_i3  NPVQSWYDEVKD--FDKSKVKKFKS--DGS-NTGHYTQVVWAETKAIGCGYVLFPN-GDW
GASI01000035    DAVNAWFNEVTKPGFSAKAISPFSF--SG--GTGHYTQVVWATTEEVGCGYSFYKDTNGM
GASR01000079    TTVQSWYNEVTNPGFNSQNINPYKF--DS--GSGHYTQLVWADSNNVGCGLTVFQKESNT
GASI01000036    DAVNAWFNEVTKPGFSAKAISPFSF--SG--GTGHYTQVVWATTEEVGCGYSFYKDTNGM
GASR01000080    KPVQSWYNEVVKPGFNSSSIRPYKF--TK--GTGHYTQVVWAKTNKVGCGLTVYQQKRIF
GASI01000037    DAVNAWFNEVTKPGFSAKAISPFSF--SG--GTGHYTQVVWATTEEVGCGYSFYKDTNGM
GASR01000081    KPVQSWYNEVVKPGFNSSSIRPYKF--IK--GTGHYTQVVWAKTNKVGCGLTVYQQKRIF
GASI01000038    KAIQLWYDEVSK--FNSNGIDRYQF--DP--NTGHYTQVVWATTEAVGCGYVTFQS-NQW
GASR01000082    KPVQSWYNEVVKPGFNSSSIRPYKF--TK--GTGHYTQVVWAKTNKVGCGLTVYQQKRIF
GASH01000036    RSVNAWYGEVKD--VRPAVVKSFSS--GGP-MIGHYTQMVWADTEALGCGLV---T-ATD
GASH01000037    RSVNKWYGEVKD--VTPAVVKSFSD--AGP-MIGHYTQMVWANTEALGCGLV---T-ATG
GASH01000038    TAVNDWYGEVKD--VTPAVVKSYSD--DGP-TIGHYAQMVWANTEALGCGFV---T-ATD
GASH01000039    TAVNDWYGEVKD--VTPAVVKSYSD--DGP-TIGHYAQMVWANTEALGCGFV---T-ATD
GASH01000040    TAVNDWYGEVKD--VTPAVVKSYSD--DGP-TIGHYAQMVWANTEALGCGFV---T-ATD
GASH01000041    TAVNDWYGEVKD--VTPAVVKSYSD--DGP-TIGHYAQMVW----------------ATD
GASL01000014    RSVNAWFGEVKD--VTPSTVKSFAS--TGK-MIGHYTQMVWASTEALGCGYV--KS-AED
GASL01000015    RSVNAWFGEVKD--VTPSTVKSFAS--TGK-MIGHYTQMVWASTEALGCGYV--KS-AED
GASL01000016    RSVNAWFGEVKD--VTPSTVKSFAS--TGK-MIGHYTQMV--------------------
GASH01000042    RSVNAWYDEVKD--VAPAVVKSFSS--GGP-MIGHYTQMVWADTESLGCGLV---T-ASD
GASL01000013    KAMELWFGEVKD--VTPSLVKKFDF--YGPAVIGHYTQLVWAETEAVGCGYI--KS-ADD
GASH01000043    RSVNAWYDEVKD--VAPAVVKSFSS--GGP-MIGHYTQMVWADTEALGCGLV---T-ASD
GASH01000044    RSVNAWYDEVKD--VAPAVVKSFSS--GGP-MIGHYTQMVWADTESLGCGLV---T-ASD
GASK01000008    RSVNAWYDEVKD--VTPAVVKSFSS--GGP-MIGHYTQMVWANTEALGCGLV---T-ASD
GASK01000009    RSVNAWYDEVKD--VTPAVVKSFSS--GGP-MIGHYTQMVWANTEALGCGLV---T-ASD
GASH01000045    RSVNAWYGEVKD--VRPAVVKSFSSG-GGP-MIGHYTQMVWADTEALGCGLV---T-ATD
GASI01000039    RAADAWYKEVKD--VTPSVLKSYQSKSGGP-VIGHYTQMIWANTEAIGCGYA--KD-AKT
GASI01000040    GAVKMWYDEVKD--LNPAEVKAFVG--DD--DVGHYTQMIWADTEAVGCGYV--RQ-AED
GASH01000046    RSVNAWYDEVKD--VAPAVVKSFSS--GGP-MIGHYTQMVWADTEALGCGLV---T-ASD
GASH01000047    RSVNAWYDEVKD--VAPAVVKSFSS--GGP-MIGHYTQMVWADTEALGCGLV---T-ASD
GASH01000048    RSVNAWYDEVKD--VAPAVVKSFSS--GGP-MIGHYTQMVWADTEALGCGLV---T-ASD
GASK01000010    RSVNMWYNEVKD--VTPAVVKSFSS--GGP-MIGHYTQIVWADTEALGCGLV---I-A--
GASH01000049    RAVNGWYGEVKD--VTPAVVKSFSS--GGP-MIGHYTQMVWANTEALGCGLI---T-ATD
GASH01000050    RSVNAWYGEVKD--VRPAVVKSFSS--GGP-MIGHYTQMVWADTEALGCGLV---T-ATD
KC144027.1      RSVNAWYDEVKD--VTPAVVKSFSS--GGP-MIGHYTQMVWANTEALGCGLV---T-ASD
KC144855.1      RSVNAWYDEVKD--VTPAVVKSFSS--GGP-MIGHYTQMVWANTEALGCGLV---T-ASD
KC144397.1      RSVNAWYDEVKD--VTPAVVKSFSS--GGP-MIGHYTQMVWANTEALGCGLV---T-ASD
KC144210.1      RSVNAWYDEVKD--VTPAVVKSFSS--GGP-MIGHYTQMVWANTEALGCGLV---T-ASD
KC144762.1      RSVNTWYDEVKD--VTPAVVKSFSS--GGP-MIGHYTQMVWANTEAVGCGLV---T-ASD
KC144967.1      RSVNAWYDEVKD--VTPAVVKSFSS--GGP-MIGHYTQMVWANTEALGCGLV---T-ASD
KC144970.1      RSVNAWYDEVKD--VTPAVVKSFSS--GGP-MIGHYTQMVWANTEALGCGLV---T-ASD
KC144362.1      RSVNAWYDEVKD--VTPAVVKSFSS--GGP-MIGHYTQMVWANTEALGCGLV---T-AFD
KC144334.1      RSVNAWYDEVKD--VTPAVVKSFSS--GGP-MIGHYTQMVWANTEALGCGLV---T-ASD
KC145115.1      RSVNAWYDEVKD--VTPAVVKSFSS--GGP-MIGHYTQMVWANTEALGCGLV---T-ASD
KC145116.1      RSVNAWYDEVKD--VTPAVVKSFSS--GGP-MIGHYTQMVWANTEALGCGLV---T-ASD
KC145031.1      RSVNAWYDEVKD--VTPAVVKSFSS--GGP-MIGHYTQMVWANTEALGCGLV---T-ASD
KC144888.1      RSVNAWYDEVKD--VTPAVVKSFSS--GGP-MIGHYTQMVWANTEALGCGLV---T-ASD
KC145067.1      RSVNAWYDEVKD--VPPAVVKSFSS--GGP-MIGHYTQMVWANTEPLGCGLV---T-AFD
KC145069.1      RSVNAWYDEVKD--VTPAVVKSFSS--GGP-MIGHYTQMVWANTEPLGCGLV---T-AFD
KC145077.1      RSVNAWYDEVKD--VTPAVVKSFSS--GGP-MIGHYTQMVWANTEPLGCGLV---T-AFD
KC145076.1      RSVNAWYDEVKD--VTPAVVKSFSS--GGP-MIGHYTQMVWANTEALGCGLV---T-AFD
KC144555.1      RSVNAWYDEVKD--VTPAVVKSFSS--GGP-MIGHYTQMVWANTEALDCGLV---T-ASD
KC144414.1      RSVNAWYDEVKD--VTPAVVKSFSS--GGP-MIGHYTQMVWANTEALGCGLV---T-ASD
KC144549.1      RSVNKWYDEVKD--VTPAVVKSFSD--DGP-MIGHYTQMVWANTEALGCGLV---T-ASD
KC144061.1      TAVDMWYEEVRD--VNPSILDSYDYY-PGA-VIGHYIQLVWAETEAIGCGYA--KS-AAD
KC144605.1      TAVDMWYEEVRD--VNPSILDSYDYY-PGA-VIGHYIQLVWAETEAIGCGYA--KS-AAD
KC144960.1      TAVDMWYEEVRD--VNPSILDSYDYY-PGA-VIGHYIQLVWAETEAIGCGYA--KS-AAD
                                                                            

23597|c1_g1_i1  -----------------------------------------------------------
23597|c1_g4_i1  -----------------------------------------------------------
23597|c1_g4_i2  -----------------------------------------------------------
23597|c1_g5_i1  -----------------------------------------------------------
23597|c1_g7_i1  -----------------------------------------------------------
23597|c1_g8_i1  -----------------------------------------------------------
23597|c1_g8_i3  -----------------------------------------------------------
23597|c1_g9_i1  -----------------------------------------------------------
23597|c1_g9_i2  -----------------------------------------------------------
23597|c1_g9_i3  -----------------------------------------------------------
24670|c2_g10_i1 -----------------------------------------------------------
24670|c2_g11_i1 -----------------------------------------------------------
24670|c2_g15_i1 -----------------------------------------------------------
24670|c2_g17_i1 -----------------------------------------------------------
24670|c2_g20_i1 -----------------------------------------------------------
24670|c2_g21_i1 -----------------------------------------------------------
24670|c2_g23_i1 -----------------------------------------------------------
24670|c2_g24_i1 -----------------------------------------------------------
24670|c2_g2_i1  -----------------------------------------------------------
11262|c0_g1_i1  -----------------------------------------------------------
11262|c0_g2_i1  -----------------------------------------------------------
11262|c0_g3_i1  -----------------------------------------------------------
11262|c0_g4_i1  -----------------------------------------------------------
12732|c0_g1_i1  -----------------------------------------------------------
12732|c0_g3_i1  -----------------------------------------------------------
13866|c0_g1_i1  WRKLFVCNYGPTGNWLEEPVYYRGKPCSECEPGFKCSSKYPGLCA--------------
17674|c0_g1_i1  FNKLFVCNYGPSGNYPDSAVYLPGETCTACKKG--CSKLFPGLCNI-------------
18570|c0_g2_i1  QKVITVCNYSPSGNFLKQTMYEKGKPCSGCKK---CSTQYKGLCV--------------
19492|c0_g1_i1  TEQHIICNYGPAGNFIGQPVYLEGIPASRCRS---KSMQYLGLCSSWKKYGEIQLLISK
22150|c0_g1_i1  TEQNVICNYGPAGNIINQPVYLEGRSASECGS---VSTQYPGLCSS-------------
22150|c0_g1_i2  ---------------------------ATILR---LSGQKPHLLAVDMFY--------F
22150|c0_g1_i3  TEQNVICNYGPAGNIINQPVYLEGRSASECGS---VSTQYPGLCS--------------
GASI01000035    YAKLVVCNYGPGGNMMGGDMYKIGAPCSACKDT--CSKQFPGLCTAQ------------
GASR01000079    KNFLVVCNYGPGGNVIGSIMYKEGKPCSDCPNG--CSSQKRTL----------------
GASI01000036    YAKLVVCNYGPGAT---------------------------------------------
GASR01000080    KFSW-------------------------------------------------------
GASI01000037    YAKLVVCNYGPGAT---------------------------------------------
GASR01000081    KFFLVVCNYGPGGNVIGTRMYKVGAPCSACPSG--CSSE-KGLCN--------------
GASI01000038    TEQHFICNYGPAGNFIGQSVYQRGSAASNCHE---KSSTYPSLCRS-------------
GASR01000082    KFFLVVCNYGPGGNVIGTRMYKVGAPCSACPSG--CSSE-KGLCN--------------
GASH01000036    GNSYVVCQYGPGGNYQGEPIYKQGAAASDCKNG--KSSSYPGLCN--------------
GASH01000037    GKSYLFCQYGPGGNYPGQPIYKQGAPSSDCKNG--KSSSYPGLCN--------------
GASH01000038    GNSYLFCQYGPGGNYPDQPIYKQGAPSSDCKKG--KSSRYP------------------
GASH01000039    GNSYLFCQYGPGGNYPDQPIYKQGAPSSDCKKG--KSSRYPGLCN--------------
GASH01000040    GNSYLFCHYGPGGNYPGQPIYKQGAPSSDCKKG--KSSHYPGLCN--------------
GASH01000041    GNSYLFCQYGPGGNYPGQPIYKQGAPSSDCKNG--KSSSYPGLCN--------------
GASL01000014    GNSYVFCQYGPGGNILTQPMYKEGSAASNCKSG--KSNRYPGLCN--------------
GASL01000015    GNSYVFCQYGPGGNILTQPMYKEGSAASNCKSG--KSNRYPGLCN--------------
GASL01000016    -----------------------------------------------------------
GASH01000042    RNSYLFCQYGPGGNYRGEPIYKQGPPASDCKNG--KSTRYPGLCN--------------
GASL01000013    GQSYVFCQYAPAGNYQDEPVYKQGAPASACQNG--NSSRYPGLCK--------------
GASH01000043    RNSYLFCQYGPGGNYRGEPIYKQGPPASDCKNG--KSTRYPGLCN--------------
GASH01000044    RNSYLFCQYGPGGNYRGEPIYKQGPPASDCKNG--KSTRYPGLCN--------------
GASK01000008    RNSYLFCQYGPGGNYRSQPIYKQGPPASDCKNG--KSSKYPGLCN--------------
GASK01000009    RNSYVFCQYGPGGNYRSQPIYKQGPPASDCKNG--KSSKYPGLCN--------------
GASH01000045    GNSYVVCQYGPGGNYQGEPIYKQGAAASDCKNG--KSSSYPGLCN--------------
GASI01000039    KANYIFCNYAPSGNYPGAPAYKEGSPASDCKNG--KSTAYQGLCK--------------
GASI01000040    KSTNLFCNYGPGGNIEGYPIYEIGAAGSNCKNG--KSAKYSGLCK--------------
GASH01000046    RNSYLFCQYGPGGNYRGEPIYKQGPPASDCKNG--KSTRYPGLCN--------------
GASH01000047    RNSYLFCQYGPGGNYRGEPIYKQGPPASDCKNG--KSTRYPGLCN--------------
GASH01000048    RNSYLFCQYGPGGNYRGEPIYKQGPPASDCKNG--KSTRYPGLCN--------------
GASK01000010    KVSYVFCQYGPGGNYLHHPIYKQGVPASDCKNG--KSSKYPGLCS--------------
GASH01000049    GNSYVVCQYGPGGNYRGQPIYKQGAPASECKNG--KSSKYSGLCK--------------
GASH01000050    GNSYVVCQYGPGGNYQGEPIYKQGAAASDCKNG--KSSSYPGLCN--------------
KC144027.1      RNSYLFCQYGPGGNYRSQPIYKQGPAASDCKNG--KSSKYPGLCN--------------
KC144855.1      RNSYLFCQYGPGGNYRSQPIYKQGPAASDCKNG--KSSKYPGLCN--------------
KC144397.1      RNSYLFCQYGPGGNYRSQPIYKQGPAASDCKNG--KSSKYPGLCN--------------
KC144210.1      RNSYLFCQYGPGGNYRSQPIYKQGPPASDCKNG--KSSKYPGLCN--------------
KC144762.1      RNSYLFCQYGPGGNYRSQPIYKQGPPASDCKNG--KSSKYPGLCN--------------
KC144967.1      RNSYLFCQYGPGGNYRSQPIYKQGPPASDCKNG--KSSKYPGLCN--------------
KC144970.1      RNSYLFCQYGPGGNYRSQPIYKQGPPASDCKNG--KSSKYPGLCN--------------
KC144362.1      RNSYLFCQYGPGGNYRSQPIYKQGPAASDCKNG--KSSKYPGLCN--------------
KC144334.1      RNSYLFCQYGPGGNYRSQPIYKQGPPASDCKNG--KSSKYPGLCN--------------
KC145115.1      RNSYLFCQYGPGGNYRSQPIYKQGPPASDCKNG--KSSKYPGLCN--------------
KC145116.1      RNSYLFCQYGPGGNYRSQPIYKQGPPASDCKNG--KSSKYPGLCN--------------
KC145031.1      RNSYVFCQYGPGGNYRSQPIYKQGPPASDCKNG--KSSKYPGLCN--------------
KC144888.1      RNSYVFCQYGPGGNYRSQPIYKQGPPASDCKNG--KSSKYPGLCN--------------
KC145067.1      RNSYLFCQYGPGGNYRSQPIYKQGPPASDCKNG--KSSKYPGLCN--------------
KC145069.1      RNSYLFCQYGPGGNYRSQPIYKQGPPPSDCKNG--KSSKYPGLCN--------------
KC145077.1      RNSYLFCQYGPGGNYRSQPIYKQGPPASDCKNG--KSSKYPGLCN--------------
KC145076.1      RNSYLFCQYGPGGNYRSQPIYKQGPPASDCKNG--KSSKYPGLCN--------------
KC144555.1      RNSYLFCQYGPGGNYRSQPIYKQGPPASDCKNG--KSSKYPGLCN--------------
KC144414.1      RNSYLFCQYGPGGNYRSQPIYKQGPPASDCKNG--KSSKYPGLCN--------------
KC144549.1      GTSYLFCQYGPGGNYPGQQIYKQGPPGSGCKNG--KSSKYPGLCN--------------
KC144061.1      GESYVFCHYAPHGLFPQQSVYKRGSPASACKKG--QSSRYPGLCK--------------
KC144605.1      GESYVFCHYAPHGLSPQQSVYKRGSPASACKKG--QSSRYPGLCK--------------
KC144960.1      GESYVFCHYAPHGLFPQQSVYKRGSPASACKKG--QSSRYPGLCK--------------
                                                                           


CO-Esterase_B

CLUSTAL format alignment by MAFFT L-INS-i (v7.304b)


20006_c0_g1_i1  ------------------------------------------------------------
20006_c0_g1_i2  ------------------------------------------------------------
20112_c0_g1_i1  ------------------------------------------------------------
21794_c0_g2_i1  ------------------------------------------------------------
21794_c0_g2_i2  ------------------------------------------------------------
22772_c0_g1_i1  ------------------------------------------------------------
23019_c0_g1_i1  ------------------------------------------------------------
23019_c0_g1_i2  ------------------------------------------------------------
23312_c0_g1_i1  ------------------------------------------------------------
24593_c0_g1_i1  ------------------------------------------------------------
3702_c0_g1_i1   ------------------------------------------------------------
GASK01000011    ------------------------------------------------------------
GASI01000041    TGSKFKERQSQEDDNEVGVQLLRPVSNDDQGGITRTAIIRPAAELGGSKSHLKKSHSWKQ
GASR01000083    ------------------------------------------------------------
GASL01000017    ------------------------------------------------------------
                                                                            

20006_c0_g1_i1  --------MLNFKSLILSVVYFLGINGLIEDPSTDPLV--QISDGYLRGEV-MTSEKGEN
20006_c0_g1_i2  --------MLNFKSLILSVVYFLGINGLIEDPSTDPLV--QISDGYLRGEV-MTSEKGEN
20112_c0_g1_i1  --------MEVVKIVIFSVICLGIYGAEQDKSSENIIV--HLPNGDVKGEK-MTGEDGNV
21794_c0_g2_i1  --------MELLKLIFLSLL-LCVSSETHVDFLDDVVV--RLPNGGLRGEL-ITGENGKN
21794_c0_g2_i2  --------MELLKLIFLSLL-LCVSSETHVDFLDDVVV--RLPNGGLRGEL-ITGENGKN
22772_c0_g1_i1  --------MATSTFVIF----ISWTILLLEASTNDVIV--HINNGAIRGEK-MFGENGDV
23019_c0_g1_i1  --------MFLGRILLLWFLWFLLFASNVVVEGSSPFV--SIKQGKLSGAV-MKSQEGRE
23019_c0_g1_i2  --------MFLGRILLLWFLWFLLFASNVVVEGSSPFV--SIKQGKLSGAV-MKSQEGRE
23312_c0_g1_i1  --------MAVYFLFLLVFVTLIHFRSAEESDQISPVV--STTKGKLTGRI-KTNGKGTR
24593_c0_g1_i1  ------MGGSDVKRFLLLLLIFCLWDVSENSRGNEGIV--VLGKGTIEGIK-MYSENKNV
3702_c0_g1_i1   ----------------MHALLVCFLVFAVNAEETWSVV--RTTVGTVRGRTWQIGGTGLT
GASK01000011    --------M-LLKIVLL-------------------------------------------
GASI01000041    TIIIPFTILLFASLLLAVFLVLFLNRRQEESRLADGLVETQIDCGIVQGYK------EDD
GASR01000083    ------------------------------------------------------------
GASL01000017    ------------------------------------------------------------
                                                                            

20006_c0_g1_i1  FLAFRGIPYAEPPIGKLRFKPPIP----NQSWK-GVRNATEDGPPCSQISFSEF-KYIGS
20006_c0_g1_i2  FLAFRGIPYAEPPIGKLRFKPPIP----NQSWK-GVRNATEDGPPCSQISFSEF-KYIGS
20112_c0_g1_i1  FYSFRGIPFAEPPMGPLRFKPPVP----NKPWN-GVLDATKDRPACPQVNFLTQ-SYEGE
21794_c0_g2_i1  FYSFKGIPYAEPPLGNLRFKPPVP----RKPWN-YVMNVVEDGSVCPQLNVFSG-EFSGN
21794_c0_g2_i2  FYSFKGIPYAEPPLGNLRFKPPVP----RKPWN-YVMNVVEDGSVCPQLNVFSG-EFSGN
22772_c0_g1_i1  FYSFRGIPYAEPPIGNLRFKNPVP----KRPWT-DVINATQDGPSCPQMNFFTL-KFSGS
23019_c0_g1_i1  FYAFLGVPYALPPVGDKRFQPPEP----PVTWH-DVRDFSKEGPLCIQRNFPEL--MLGS
23019_c0_g1_i2  FYAFLGVPYALPPVGDKRFQPPEP----PVTWH-DVRDFSKEGPLCIQRNFPEL--MLGS
23312_c0_g1_i1  YFAFEGIHYGQPPVGKLRFQAPVA----SEAWN-GIKKADTPGVPCVQVDFEDNFNYVGD
24593_c0_g1_i1  FYGYYGIPYAQPPVNKLRFKEPIK----HHGWKYEVRIGKIYPSMCPQWIRGE---VVGD
3702_c0_g1_i1   VNSYLAIPYALPPTRQRRFQDPIP----MPRWD-HVFDATTPTQGCMWYDFWSD-VLRGS
GASK01000011    ----------------------VP--K-STSLH-KV-------------------TKEKK
GASI01000041    AYVLGGFPYALPPVGDLRWRKTVPLEKMEDCWQ-GTLYAHASGPHCYQRDLKGS-PFLMD
GASR01000083    ------------------------------------------------------------
GASL01000017    ------------------------------------------------------------
                                                                            

20006_c0_g1_i1  EDCLYLNVYTPK-PSQNNDTK------YDVLFYIHGGGFTLGSGGASSFGPR---RFPLQ
20006_c0_g1_i2  EDCLYLNVYTPK-PSQNNDTK------YDVLFYIHGGGFTLGSGGASSFGPR---RFPLQ
20112_c0_g1_i1  EDCLYLYVYTPKLPE-KEDTK------FDVFYNIHGGGYQSYGGFSKYYGPG---RFPLD
21794_c0_g2_i1  EDCLYLNVYTPKLPEVNENMK------LGVVYHIHGGAFMSLAGTSKLYGPK---RFPLD
21794_c0_g2_i2  EDCLYLNVYTPKLPEVNENMK------LGVVYHIHGGAFMSLAGTSKLYGPK---RFPLD
22772_c0_g1_i1  EDCLYLNVYTPKLPSSNSDDK------LDVVFHIHGGGFLAFDGGSVLFGPR---RFPLK
23019_c0_g1_i1  EDCLYLNIYTPKLPHESRWSP------LPVMIFLHGGAFTFGVSTPTFRGPE---RLLER
23019_c0_g1_i2  EDCLYLNIYTPKLPHESRWSP------LPVMIFLHGGAFTFGVSTPTFRGPE---RLLER
23312_c0_g1_i1  EDCLSLNVYTPELPSNSEEVY------KAVMVFIHGGGFWYGNGSSKIYNPG---FFMDK
24593_c0_g1_i1  ENCLYVNVFSPRLRPTQLQPYH---PLLPVMVYIHGGGFF--RGGMNKYGPE---KLMDE
3702_c0_g1_i1   EECLRLDIYSPKIPSTNAEEKYSEKP-LAILVLL-------ASKMSTAFQPNELISLMAK
GASK01000011    IACIFMFTHQSFLKK-KTPNL------MS-FYNIHGGGYQSYGGFSKYYGPG---RFPLD
GASI01000041    EDCLYLDIYTPEVEFRT--------P-KSVVVYFNGDSFMGDNEYSLRLKPSAK-LAREE
GASR01000083    ------------------------------------------------------------
GASL01000017    ------------------------------------------------------------
                                                                            

20006_c0_g1_i1  D-AILVSITYRVSALGFLS-----TNDAASPGNYGLLDQLQGLRWVKNNIGYFGGDPNRV
20006_c0_g1_i2  D-AILVSITYRVSALGFLS-----TNDAASPGNYGLLDQLQGLRWVKNNIGYFGGDPNRV
20112_c0_g1_i1  DGIILVSVTYRVSTLGFLS-----TNDSAATGNYGLFDQLEGLKWIQNNIQYFGGDPNKV
21794_c0_g2_i1  E-VVLVSVTYRVGPLGFLS-----TDDSVSRGNYGLLDQVEGLRWVRNNIHYFGGDPNKV
21794_c0_g2_i2  E-VVLVSVTYRVGPLGFLS-----TDDSVSRGNYGLLDQVEGLRWVRNNIHYFGGDPNKV
22772_c0_g1_i1  S-VLLVSLTYRVGPLGFLS-----TKDSASPGNYGLLDQTEALRWVRHNIHHFGGNPDRV
23019_c0_g1_i1  D-IVLVIINYRLGPLGFLS-----TEDENAAGNYGMLDQVAALRWVQENIGSFGGNPDSV
23019_c0_g1_i2  D-IVLVIINYRLGPLGFLS-----TEDENAAGNYGMLDQVAALRWVQENIGSFGGNPDSV
23312_c0_g1_i1  D-VVLVTLNYRLGVLGFLS-----TGDEVVPGNAGLLDQTEALHWVKDNIHAFGGNPLHV
24593_c0_g1_i1  H-KVLVFIQYRLGALGFMS-----TEDEIFPGNYGMMDIILALQWVQKYIKNFGGDKDQV
3702_c0_g1_i1   N-VLLVVIHYRQEILGFLS-----AGDKVLPGNYGLLDQLLALHWIQKNIRPFGGDPDQV
GASK01000011    D-IILVSVTYRVSTLGFLS-----TNDSAATGNYGLFDQLEGLKWIQNNIQYFGGDPNKV
GASI01000041    D-IIFVSVNYRMGPFGFLALKEFHTKGSSSSGNYGLHDMIAALRWIQMNIDSFGGNPTTV
GASR01000083    ------------------------------------------------------------
GASL01000017    ------------------------------------VDQ---------------------
                                                                            

20006_c0_g1_i1  TLIGQSAGSASVIYHMFSPLSEGLFQKAIALSGSPVIPYAL-QKDPFYWTRQLAQSLEC-
20006_c0_g1_i2  TLIGQSAGSASVIYHMFSPLSEGLFQKAIALSGSPVIPYAL-QKDPFYWTRQLAQSLEC-
20112_c0_g1_i1  TIFGESAGGASIIHQMLSPLSEGLFHRAIAMSGSALCQWAL-QKDPVYWSKKLGKKIGC-
21794_c0_g2_i1  TILGESAGGASVIYHMLSPLSEGLFQRAIAMSGSALCQWGL-QKNPSYWSSKLGNETDC-
21794_c0_g2_i2  TILGESAGGASVIYHMLSPLSEGLFQRAIAMSGSALCQWGL-QKNPSYWSSKLGNETDC-
22772_c0_g1_i1  TLLGQSAGAASVLYQVISPLAEGLFKRAIMTSGSVLCPWAF-QRDPVYWTIKLAQSLNC-
23019_c0_g1_i1  TLFGDSAGGASTLYHMLSPLSKGLFHRVIAMSGSPLCPWAF-QESPLDWAKRLASDTNC-
23019_c0_g1_i2  TLFGDSAGGASTLYHMLSPLSKGLFHRVIAMSGSPLCPWAF-QESPLDWAKRLASDTNC-
23312_c0_g1_i1  TIFGQSAGAASALYHLLSPLSKGLFHRVIAQSGSPLCRWAF-QKKPLQWAQNLALDVGC-
24593_c0_g1_i1  TLFGNDAGGAAVSMLMVSPLAKSLFSAAIVQSGSALCDWSI-EQNPTKFADALAKELDC-
3702_c0_g1_i1   TVMGIGDSATEAFYLVMSPRSRNLFSRIILLSGSALLTDDI--SAPLD-SVVIGRSLGCI
GASK01000011    TIFGESAGGASIIHQMLSPLSEGLFHRAIAMSGSALCQWAL-QKDPVYWSKKLGKKIGC-
GASI01000041    TLLGYGSGATALLGLIVSPLAKGLFNQVWITGGSADFYNVT-LADAEKSNKAFLKNIEC-
GASR01000083    ---------------LISPHSKGLFHGAILMSGTALDRWNF-EHNPMKVAQRLAQDAQC-
GASL01000017    -----------------------------------LCVTGLTKRTPYFWSKKLGKDLHC-
                                                             .      :  .  * 

20006_c0_g1_i1  SVENSEILLECLRNKSAEDITF------------------QSIELVGLNLL-YTFSPTID
20006_c0_g1_i2  SVENSEILLECLRNKSAEDITF------------------QSIELVGLNLL-YTFSPTID
20112_c0_g1_i1  PIDSSEKLVECLRQKPAKEVAE------------------KGTENMRGLPF-LNMVPTVD
21794_c0_g2_i1  PTNSSEELVECLRGKSAEELAI------------------KGTTFIRGIVY-PTFVPTMD
21794_c0_g2_i2  PTNSSEELVECLRGKSAEELAI------------------KGTTFIRGIVY-PTFVPTMD
22772_c0_g1_i1  PTNNSEDLIRCLRTVSAEELTA------------------KGLTSLRGLPV-LTFTPTVD
23019_c0_g1_i1  PANDTHLLVECLRKVSASQLAF------------------IAGDYFKYSFLPIAFAPTVD
23019_c0_g1_i2  PANDTHLLVECLRKVSASQLAF------------------IAGDYFKYSFLPIAFAPTVD
23312_c0_g1_i1  PKISSFNMVSCLQKVSAKELVT------------------KTSKKFKFLFWPMPFLPTVD
24593_c0_g1_i1  PYENRSAMYECMQNRHVIDIVE------------------KQTRIQRKSFL-SVMKPVID
3702_c0_g1_i1   EVRNSSELKKCLGFKTAEELVM------------------AGQQLQRELKTLNCMKPVAD
GASK01000011    PIDSSEELVECLRQKPAKEVAE------------------KGTENMRGLPF-LNMVPTVD
GASI01000041    ------------------------------------------------------------
GASR01000083    PVTTSEELVDCLRQKTTEELLTLLKAPHYKNWVWSGIDASKLNSVNKEEIHPTRFIPSVE
GASL01000017    PTKSSEELVDCLRQKPVKDVLD------------------KGYLHFWGTPY-LSMTPVVD
                                                                            

20006_c0_g1_i1  -----NYFITENPLDTLKNGSFQKNIPIMMGTTKGEA---YCWS--SYKKN-----SANL
20006_c0_g1_i2  -----NYFITENPLDTLKNGSFQKNIPIMMGTTKGEA---YCWS--SY-----------L
20112_c0_g1_i1  -----YNFVLDKPLNIVKERKYNTKIPLLLGTTKNEG---NCWY--LGRKNS----PKDF
21794_c0_g2_i1  -----NYFINDTPINIVKKREYNHDVSLIIGTTKNEG---NCFY--LVRKNS----SEDF
21794_c0_g2_i2  -----NYFINDTPINIVKKREYNHDVSLIIGTTKNEG---NCFY--LVRKNS----SEDF
22772_c0_g1_i1  -----DFFLHDTPFNVISQKKYNRDVPLMIGATKDEG---NSWY--LGRQNP----EKDF
23019_c0_g1_i1  SIRGSLSFLPKHPREIFQKGNINP-ATVMIGITKDEG---AFVYAETMYQNR----TSLS
23019_c0_g1_i2  SIRGSLSFLPKHPREIFQKGNINP-ATVMIGITKDEG---AFVYAETMYQNR----TSLS
23312_c0_g1_i1  -IGRKHPFLNETPEDLLKAGRLNR-VPVISGLTKDEG---FAVYAILQKMNL----MKTL
24593_c0_g1_i1  KDWRSSPFLPAHPRDLYKNNEFHK-VPLMAGMTTDEGLNHLQWF--LIRQHTLLRNGPKF
3702_c0_g1_i1   -NMRENPVFPEKTFEFQKINFHRRSVPMLIGFTAHRGLDLLLEY--FLHAQGII--PPRI
GASK01000011    -----YNFVRDKPLNIVKERKYNTKIPLLLGTTRNEG---NCWY--LGRKNS----PKDF
GASI01000041    ------------------------------------------------------------
GASR01000083    -SEDGPNFLEDIPATLFRYNQINR-VPVLIGIGDSEG---LEIA--LVNLEK----MKSL
GASL01000017    -----NYFIDDTPLNLVKQKKYHTDVPLIIGTTKDEG---NLFF--LQR-NA----SVDF
                                                                            

20006_c0_g1_i1  TDDEILK-TLKVIVDVRPNINETLEKIKDKYF-SHVASRENDVIQEIIRKAITDGKYHIP
20006_c0_g1_i2  TKNE-----LNIFKDIKP------------------------------------------
20112_c0_g1_i1  TDNEIND-VLQQSVDFRPNVQDKIKLVRDKYF-ANVTSYKEDVVMPRLGLAITDGMFHKN
21794_c0_g2_i1  TDEEIED-LLRGSVDVRPDVEAKIQLVKEKYFGSNITSYNEKIIQERINAVFTEGFFHKC
21794_c0_g2_i2  TDEEIED-LLRGSVDVRPDVEAKIQLVKEKYFGSNITSYNEKIIQERINAVFTEGLFHKC
22772_c0_g1_i1  TDDEIFD-VLKSAVEVRRNTEDKVRKIKDKYF-SSINSFKDEDVQKELGKALTHGMYHKC
23019_c0_g1_i1  SEEEVMD-LVLEAMDEDMLANIDTSYVIEQYF-QGINYKNFREVRKRVIEFLSDCLFRAC
23019_c0_g1_i2  SEEEVMD-LVLEAMDEDMLANIDTSYVIEQYF-QGINYKNFREVRKRVIEI---------
23312_c0_g1_i1  NSDEIIELLLASALGFNDNINKLREVVKKEYF-SNSLIENKESFDENLIEFASDGMNKIC
24593_c0_g1_i1  DQEYMPQ-MMDAMMDDKYDAKTLWEISKAIYF-RDISLDMEEDLVLPLVELVGDAMIYHC
3702_c0_g1_i1   NS---PS-YLASVFADIIPYEKLQEAISTFYS-RG-------------------------
GASK01000011    TDNEIND-VLQQCVDFRPNVQDKIKLVRDKYF-ANVTSYKEDVVMPRLGLAITDGMFHKN
GASI01000041    ---------------------------------RNL----------------------HC
GASR01000083    DDEGLKT-YLAKVLAAAGGLDEKDVPAGLTFY-NNLTDTSDPEFLPTF------------
GASL01000017    VDKEIMD-DLRQTVDVLPNVDDKLERVRNKYL-GDLKSYKDAEVLKPLGRSLIDGMFHKC
                                                                            

20006_c0_g1_i1  IYYTAKLMMDYGM-KLYLY--------QYDYF-GPW-----FKKPGHSGVC--HSDDLYL
20006_c0_g1_i2  ------------------------------------------------------------
20112_c0_g1_i1  IWHTAKRMAASGT-TLYLY--------EYDYK-APFSSSQLLNKPPIYGVC--HMDDLYM
21794_c0_g2_i1  LFHTAKEMADAET-KTYLY--------QYDFE-APFSLSMFYKKSPEYGVC--HADDLFM
21794_c0_g2_i2  LFHTAKEMADAET-KTYLY--------QYDFE-APFSLSMFYKKSPEYGVC--HADDLFM
22772_c0_g1_i1  IFRTVKTLSESGS-QVYFF--------MYDYE-APFSQSQLFNKPPTYGVC--HGDDLYS
23019_c0_g1_i1  HFLTIDYLIARGF-QSFVF--------SHNYKPSQFTVTQAFGIKEDIGVG--HVDYLPF
23019_c0_g1_i2  ------------------------------------------------------------
23312_c0_g1_i1  NAQTVDLLSENGI-PTYMY--------TLEYM-VQTSQTATDKLSQEKGIG--HGSDIPL
24593_c0_g1_i1  MDELLRLHSDKGTEKTFAYVFGIRNYANYDDESMNFNVQDFASRSFYSNKVGKQAIELPY
3702_c0_g1_i1   ------------------------------------------------------------
GASK01000011    IFHTAKRMAASGT-TLYLY--------EYDYK-APFSSSQLLGKPPIYGVC--HMDDLYM
GASI01000041    LLHT--------------------------------------------------------
GASR01000083    ------------------------------------------------------------
GASL01000017    ILHTTMEMIKSGS-KVYTY--------EYDYE-APFSASQFAHRTATYGTV--HMDDLFM
                                                                            

20006_c0_g1_i1  LFDG-KFRVDSFDVESEKMKENYQNLITNFVQTGSPTATR---NASEDWPPCEPE-NLYI
20006_c0_g1_i2  ------------------------------------------------------------
20112_c0_g1_i1  FFDG-LFYVKSFDERSENVKNKYQKIAMNFVKHGKPILSD-EENEECEWPQAEEE-KLFR
21794_c0_g2_i1  FFDG-LFGSVSFNEQSLTVKDQFQRLFLNFVKYGVPVLKA-EETEQCKWPPTKVN-NISI
21794_c0_g2_i2  FFDG-LFGSVSFNEQSLTVKDQFQRLFLNFVKYGVPVLKA-EETEQCKWPPTKVN-NISI
22772_c0_g1_i1  LFEGFLFQIPNLDDISKKVKHHYQNLILNFVKQGNPVPEK--DDIECNWPPVQPN-ELFC
23019_c0_g1_i1  LFDGNVFGHHELTGRDLAMSHLITRLWTSFATYDNPTPEK----IPFEWLPTTNNYRRRI
23019_c0_g1_i2  ------------------------------------------------------------
23312_c0_g1_i1  LFEN---PEHPLSPQDEEISDKILNFWTNFAKFSVPILDF-----PRSWVPLNPG-NHTH
24593_c0_g1_i1  IFE--MNSSISANSISLKPQYNVAALWSNFAVHGEPTPEEISKGKIAIWLPYSPK-NQNF
3702_c0_g1_i1   ------------------------------------------------------------
GASK01000011    FFDG-LFXC---------------------------------------------------
GASI01000041    ------------------------------------------------------------
GASR01000083    ------------------------------------------------------------
GASL01000017    FFSG-LFKVKSFDDKSEKVKTKFQTLFVNFIKNGNPNANT---NAECEWPQAEES-KLSV
                                                                            

20006_c0_g1_i1  YHINDTFSVEHYDYINDDIYQFWIQILDELNISSK-------------------------
20006_c0_g1_i2  ------------------------------------------------------------
20112_c0_g1_i1  YHINEKCSVDIYDDSKDPLYNFWINEVNND------------------------------
21794_c0_g2_i1  YHINDKCSVQMYDEKKDPLYKFWIEDVNEA------------------------------
21794_c0_g2_i2  YHINDKCSVQMYDEKKDPLYKFWIEDVNEA------------------------------
22772_c0_g1_i1  YHINRECSIEKYDLKQDELYNFWTKEIYETNETNTQGFRDEL------------------
23019_c0_g1_i1  LHIDHPAVLVDFDNFNDSKLQMWM-------PSDKNVKRNEL------------------
23019_c0_g1_i2  ------------------------------------------------------------
23312_c0_g1_i1  IKININPVQVDDDSNINKKIKFWSKTLHKL-ESKVFIKSDEL------------------
24593_c0_g1_i1  YYIQQIFSQMPYSFRHREL-ATWNHLLSEAEASAEAIRWAELNKDPFQPYRAVMWAMIAV
3702_c0_g1_i1   ------------------------------------------------------------
GASK01000011    ------------------------------------------------------------
GASI01000041    ------------------------------------------------------------
GASR01000083    ------------------------------------------------------------
GASL01000017    CHINSECSVTVYDETQDSDYDFWINGVNKD------------------------------
                                                                            

20006_c0_g1_i1  -------------------------------D
20006_c0_g1_i2  --------------------------------
20112_c0_g1_i1  --------------------------------
21794_c0_g2_i1  --------------------------------
21794_c0_g2_i2  --------------------------------
22772_c0_g1_i1  --------------------------------
23019_c0_g1_i1  --------------------------------
23019_c0_g1_i2  --------------------------------
23312_c0_g1_i1  --------------------------------
24593_c0_g1_i1  AGFLMVVVLVFAAILVNTGRKGSDPIKPFPVD
3702_c0_g1_i1   --------------------------------
GASK01000011    --------------------------------
GASI01000041    --------------------------------
GASR01000083    --------------------------------
GASL01000017    --------------------------------
                                                

GDH

CLUSTAL format alignment by MAFFT L-INS-i (v7.304b)


20499|c1_g1_i2  M------------------------------------------------NFFRNMIISL-
22292|c0_g1_i3  M----SRISTMNNFFVFSLIIAE--VIAVSGE----FWNETDCDLGNLYSRYDFIVVGAG
22292|c0_g1_i4  M----TWISTMNNFFVFSLIIAE--VIAVSGE----FWNETDCDLGNLYSRYDFIVVGAG
22427|c0_g1_i1  MAAL-NLTGIFLPALMTALLRNR--LEPFTETP---LL-----------ETYDYIIVGSG
23793|c0_g1_i1  M-------DMLLIYFLTSLALNT--EIKFAATE---CLDN---------NEFDYIVVGSG
24241|c0_g1_i1  M-----------FLTAISILLF---VAT---AV-----NS---------EEYDFIVVGSG
24353|c1_g2_i1  M-------NSVNWFSIVSLMIHF--HHSLCEDSFKKFRNE---------KVYDFIVVGGG
24353|c1_g2_i2  M-------NSVNWFSIVSLMIHF--HHSLCEDSFKKFRNE---------KVYDFIVVGGG
24353|c1_g2_i3  M-------NSVNWFSIVSLMIHF--HHSLCEDSFKKFRNE---------KVYDFIVVGGG
24769|c0_g2_i1  MKMSPSVPSRLFLLSLISLFLFL--SKPAAAQE---EWTP---------SDFDFIVVGAG
24769|c0_g3_i1  MKIF-HVIDVLYPF-LVLIFLLI--TREATAQE---KWTP---------GEFDFIVVGAG
GASH01000058    M-----------FLPAISVILH---LSSQILAA-----SS---------EEYDFIIVGSG
GASL01000020    M------------STLWTIVLLFSSLATLTKSA-----DT---------YSYDFIVVGAG
GASI01000051_GD MGVV--------SSIVVSLLLL---LAHFTAAV---PDGD---------NTFDFIVVGSG
                *                                                  :  :::.  

20499|c1_g1_i2  ------------------------------------------------------------
22292|c0_g1_i3  ASGATVAARLSQNPRISVLLIEAGGFP-LKLT---DIPYFAAGPVI-LHDWGYETERQEF
22292|c0_g1_i4  ASGATVAARLSQNPRISVLLIEAGGFP-LKLT---DIPYFAAGPVI-LHDWGYETERQEF
22427|c0_g1_i1  HGGSIVANRLSENPDHKILLLEAGSKD-NVST---QVPVLMFALIRKGYDWNYDMVPQKR
23793|c0_g1_i1  SSGGPVASRLSETENVRVLLLEAGGEP-LDVS---NIPLISFKALNSKMDWNFSTVRQLH
24241|c0_g1_i1  SAGAVVANRLTEIPSISVLLLEAGIDPDTDDSNYEDIPY-KIGKYPAQLNWGFLSTPQSK
24353|c1_g2_i1  AAGSVVAGRLSENKDQRVLLLEAGGFP-LYVT---YNPYFAFGPLRGVQDWDFLTEKQKY
24353|c1_g2_i2  AAGSVVAGRLSENKDQRVLLLEAGGFP-LYVT---YNPYFAFGPLRGVQDWDFLTEKQKY
24353|c1_g2_i3  AAGSVVAGRLSENKDQRVLLLEAGGFP-LYVT---YNPYFAFGPLRGVQDWDFLTEKQKY
24769|c0_g2_i1  SAGAVVASRLTEDPNVQLLLLEAGGYPPRPQT---EIPYYTFRTVGSEIDWDFYNEPQET
24769|c0_g3_i1  SAGAVVASRLTEDPNVQLLLIEAGSYP-QPET---EIPYYTFRTLGSEIDWSYFNEPQET
GASH01000058    SAGAVVANRLSEVPQVSVLLLEAGIDPDTDNSDYEDIPY-KIGKYPDYINWGFLSTPQSK
GASL01000020    SAGAVVANRLTEIPEVSVLLLEAGIDPDTDDSNYEDIPY-KIGKIPKHLNWGFRSAPQSK
GASI01000051_GD SSGAVMASRLSETSR--VLLLEAGMDPDTDDSNYENIPY-KIGKIPDYLDWGFLSTPQTK
                                                                            

20499|c1_g1_i2  --------IALLTSGKVIGGSSSLNYMIHTRGNKFDFDEWS-NNGNLGWSYEDVLPYFKK
22292|c0_g1_i3  AFLQYNDQKTPFPRGKGLGGSTLINGLVATRGCKRDYDLWS-ELGNDGWDYESLLPFFKK
22292|c0_g1_i4  AFLQYNDQKTPFPRGKGLGGSTLINGLVATRGCKRDYDLWS-ELGNDGWDYESLLPFFKK
22427|c0_g1_i1  ACYGMNNNICNIVSGKVVGGSSTLDMMLYLRPTREDFDKWE-KLGNPGWSYNEVLPFFKK
23793|c0_g1_i1  CCLGLKQEKVLVNRGKALGGTSSLNFMTYTRGFREDYNGWA-ELGNEGWSWDEVFPYLLK
24241|c0_g1_i1  CCLALKNQRQEWPRGRVLGGTSTINNNGHTRGNRHDFDHWANDLGNWGWRYKDLLPYFIK
24353|c1_g2_i1  -FYQYVDQKTHYPMGKGLGGGTLINAMIVTRGCKRDYDLWR-ELGNEGWGYEDVLPYFKK
24353|c1_g2_i2  -FYQYVDQKTHYPMGKGLGGGTLINAMIVTRGCKRDYDLWR-ELGNEGWGYEDVLPYFKK
24353|c1_g2_i3  -FYQYVDQKTHYPMGKGLGGGTLINAMIVTRGCKRDYDLWQ-ELGNEGWGYEDVLPYFKK
24769|c0_g2_i1  CCKGFIGGKWSWPRGKVLGGSSVLNGLVYTRGFRQDFDAWEAK-GNEGWGYEDVLPYFKK
24769|c0_g3_i1  CCKAHIEGRWMWSRGKVLGGSSVINGLVYTRGFRQDFDDWKVK-GNEGWGYEDVLPYFKK
GASH01000058    CCLALKNRQQEWPRGKVLGGTSTINNNGHTRGNHLDFDHWANDLGNWGWRYKDLLPFFIK
GASL01000020    CCLALKDRRQDWSRGKALGGTSTINNNGHTRGNALDFDHWADNLGNWGWRYKDLLPFFKK
GASI01000051_GD CCLALKNQRQQWPRGKVLGGTTTINNNGHTRGNKLDFDHWANHLGNWGWRYKDLLPYFMK
                              *: :** : ::     *    *:: *  . ** ** :..::*:: *

20499|c1_g1_i2  YENF--LVNGTCINDTYHGCSGELTISQLMPGITNNVSKNFVKELQKNGFNLVDPNGAEQ
22292|c0_g1_i3  LEDYQAEII-QDEDRNYHGFKGPVDVAD--PAYTTNLEEAFVQAVKQIGYPILDYNAKTL
22292|c0_g1_i4  LEDYQAEII-QDEDRNYHGFKGPVDVAD--PAYTTNLEEAFVQAVKQIGYPILDYNAKTL
22427|c0_g1_i1  SEDY--RINGNCSENEYHGCGGELFIGPLPEGAEGKETKYFLKAAKEMGFDEVDYNGPTQ
23793|c0_g1_i1  LEDYRGEIP-NHEDVPYHRKGGPMTVEI--PKFKTPMARAFLDAAEPMGYNVIDYNAREQ
24241|c0_g1_i1  SENY--EVPYTRYDMPYHGFDGLLPVSI--PRYQTPLADAWLQGARELGYPDVDHNAQFQ
24353|c1_g2_i1  SETYYGKIF-QEDDRNYHGFNGPVAVSP--ISYETEMKPAFVKAGEESGYRLTDYNAKNL
24353|c1_g2_i2  SETYYGKIF-QEEDKNYHGFSGPVAVSP--ISYETDMKAAFVKAGEDIGYRLTDYNAKNL
24353|c1_g2_i3  SETYYGKIF-QEDDRNYHGFNGPVAVSP--ISYETEMKPAFVKAGEESGYRLTDYNAKNL
24769|c0_g2_i1  LEDY--QVPANPDDAEYFGKGGPQVVSN--PGFRTPLAYSFLEAGRELGYAALDVNGKHN
24769|c0_g3_i1  LEDY--QVPAHPDDAEYFGKGGPQVVTN--PEFRTPLAYSFLEAGRELGYAALDVNGKHN
GASH01000058    SENY--EVPYTRYDMPYHGFDGPLPVSI--PRYKTPLADAWLQAARELGYPDVDHNAQFQ
GASL01000020    SEDY--LVPYTRYDEMYHGFGGMLPVST--PRYQTPLADAWLQAGRELGYPEVDHNAQFQ
GASI01000051_GD SEDY--QVPYTVYDKKYHSFGGLLPVSI--PRYKTPLADAWLQAGRELGYPEVDHNAEYQ
                 * :   :     :  *.   *   :              ::.  .  *:   * *.   

20499|c1_g1_i2  LGVTYGYYTMKNGGRVSAATAFLR-TVQQRENLHIVLEAFVHKILIDPHKKSATGVEFEK
22292|c0_g1_i3  TGVGNPVFMLRKGRRCSTYVAYIK-PAMKRNNFHVATNAHVTKILFDE-HKRAIGVEFEN
22292|c0_g1_i4  TGVGNPVFMLRKGRRCSTYVAYIK-PAMKRNNFHVATNAHVTKILFDE-HKRAIGVEFEN
22427|c0_g1_i1  IGVSRNQFTLRDAIRQSAATAFLR-PVMTRSNLHISLDSFVHKIIIDPETKTAVGVEFEK
23793|c0_g1_i1  IGFMYPPVTTRNGSRCSTYVAYIQ-PAMKKNNFVVESESLVTKIIINE-DKVATGVEYEK
24241|c0_g1_i1  TGFMYPVSTMHNGEAYNTHKAFIR-PFKHRKNFHIRTEALVTKILIDKKTKDATGVEYEF
24353|c1_g2_i1  TGVADPVFILYNGRRWSTYKAYIE-PKIRKENFHVITKAKVVKILFDN-KKTARGIIFEK
24353|c1_g2_i2  TGITDPVFILYTGKRWSTYKAYIE-PKLKKENLHVITKANVVKILFDK-SKRARGVIFEK
24353|c1_g2_i3  TGVADPVFILYNGRRWSTYKAYIE-PKIRKENFHVITKAKVVKILFDN-KKTARGIIFEK
24769|c0_g2_i1  TGFTLPVFSIKNGTRFSTYDGYLKEPEKKRKNLHIVTNALATKITFE--GKRATGIIFEH
24769|c0_g3_i1  TGFTLPVFTIKNGTRFSTYDAYLREPAKKRKNLHIVSDAFTTKITFE--GKRATGIIFEH
GASH01000058    TGFMYPVSTMKDGEAYNTHKAYIR-PFKNRKNFHILTEALVTKILIDKNTKEATGVEYEH
GASL01000020    TGFMYPVSTMKNGEAYNTHKAFIR-PFKNRPNFHILTEALVTKILIDKNKKEAIGVQYEH
GASI01000051_GD TGFMYPVSTMKNGEAYNVHKAFLR-PFKRRKSLHVLTEALVTKILIDENTKNALGVAYEM
                 *.         .   ..  .::. .   : .: :  .: . ** ::   * * *: :* 

20499|c1_g1_i2  -DGKIYQIKAKKEVILSAGVYSSPKILMLSGIGPKEELEKFKIPLIVDLPGVGQNLQEPL
22292|c0_g1_i3  -KGRKRTIYSSKEVIVSGGSINSPQLLMVSGIGPEETLSRYNIPVVINLQGVGQNLQDHL
22292|c0_g1_i4  -KGRKRTIYSSKEVIVSGGSINSPQLLMVSGIGPEETLSRYNIPVVINLQGVGQNLQDHL
22427|c0_g1_i1  -NGQIRQVTARKEVILSAGIYSSPKILMLSGIGPKEEIDKFKIPVIVNLPGVGQNLLEKT
23793|c0_g1_i1  QDGENCTAKAKREVIVSAGVIGSPQLLMLSGIGPKDHLKSLGIDVVVDLPGVGQNYQDHV
24241|c0_g1_i1  -RGKLRRASARKEVIISAGAVQSPQILMVSGIGPKDHLKEFNIPVIVDLPGVGENLINHM
24353|c1_g2_i1  -NGRKWTAYSSKEVILSAGAIKSPQLMMVSGVGPRDTLSRFKIPVVADSPGVGQHFQDHV
24353|c1_g2_i2  -NDRKWTVYSSKEVILSAGAIKSPQLMMVSGVGPRDTLSKYKIPVVANSPGVGQHFQDHV
24353|c1_g2_i3  -NGRKWTAYSSKEVILSAGAIKSPQLMMVSGVGPRDTLSKYKIPVVANSPGVGQHFQDHV
24769|c0_g2_i1  -GGKVWKAEATKEVILSSSSANTPQLLMLSGVGPQDHLKSLKIPIVHHLPGVGQRVKDHV
24769|c0_g3_i1  -GGKLWKAGAKKEVILSASSISTPQLLMLSGVGPEDHLKSLKIPIVHNLPGVGQRVKDHV
GASH01000058    -KGKIRQAIARKEVIISAGAVQSPQILMVSGIGPKNHLKKFNIPVIVDLPGVGENLINHM
GASL01000020    -KGKIQKALARREVILSAGAVQSPQILMVSGIGPKASLAKLKIPVFVDHPGVGRNLINHM
GASI01000051_GD -EDKSLRAFARKEVIISAGAVQSPQLLMLSGIGPKQVLKQFEIPVIANLPGVGENLINHM
                  ..     : :***:*..   :*:::*:**:**.  :    * :. .  ***..  :  

20499|c1_g1_i2  SII-LPTLADRDLSQGAANIINTKEVNSWQNEK---TSLLSSP-ILESYLFMKTKYEEN-
22292|c0_g1_i3  TVIGVSFTVNPGVGIDHTTAMTSTTMEQWETKG---EGPLTVPNRGQGIAFLNTKFADES
22292|c0_g1_i4  TVIGVSFTVNPGVGIDHTTAMTSTTMEQWETKG---EGPLTVPNRGQGIAFLNTKFADES
22427|c0_g1_i1  GPF-IMFTTGKDLPIEFQNAVNTTTIKQWNSGK----GLMGSSTGLDAVVFIKTNNTDTA
23793|c0_g1_i1  TMGGIEYEIESPVTYNSVRYETDEYEKEWEFNR---TGPMGCPESFEGVAYFASNYSSSP
24241|c0_g1_i1  SFHGLIFNLNVSVTFNDSKVLTEENFRLWEDQR---IGPLTVIEKHEGKAYLSSNKNDKS
24353|c1_g2_i1  QILGNTFTTAPGIGINPMTAMTAETMEQWEIDG---TGPLTVPARTQGLAFVNTKYADPN
24353|c1_g2_i2  QILGNTFTTNRGIGINPMTAVTAETMEEWEIHGKVLSGPLTVPARTQGVAFVNSKYADPS
24353|c1_g2_i3  QILGNTFTTNRGIGINPMTAVTAETMEEWEIHGKVLSGPLTVPARTQGVAFVNSKYADPS
24769|c0_g2_i1  GMNGLFFHIDVPSSFGYGKYDTEENMKLWKERR---LGPLTGVATNEGMAFIHSKYAEKG
24769|c0_g3_i1  GMNGFLFHIDVPSSFGLGKYDTDDNFKLWKNKR---LGPLSGVATNEGMAYVHSKYADKK
GASH01000058    SFHGLIFNLNVSITFNDSEVLTEENFKLWNDQR---IGPLTVIEKHEGKAYLSLNKNDKS
GASL01000020    SFHGLIFNLNVSVPFNDSKVLTGENIRLWETQR---IGPLTVMEKHEGKAYLSINKNDEN
GASI01000051_GD SFHGLIFNLNVSITFDDKKVITEQNMELWENQR---IGPLTVIEKHEGKAYLAVDKKDYT
                                     .    . *:       . :      :.  :.  .  .  

20499|c1_g1_i2  -NRPDLMLNLLSIPVYDFLAQYFRKGFRFNDQIWNKYFEPALNKDMFIFVPVILRPKSKG
22292|c0_g1_i3  IDYPDMEIYLMQPA---------GQNLVLNREV-------------VYAFPVILRPESKG
22292|c0_g1_i4  IDYPDMEIYLMQPA---------GQNLVLNREV-------------VYAFPVILRPESKG
22427|c0_g1_i1  SKSADIAILFQSLPMHSITASFLRDGTGFSEEFWEKNMAVHVNKISVALHPVLLQPKSRG
23793|c0_g1_i1  -TWPDIEIFFNSDNAVKIIRP-------LTKPLF-RSFLPPDDKDAITFLPILLRPKSRG
24241|c0_g1_i1  -DYPDYELKLTSYH---------SPNWGLPKDLYDKYFGPIPNQPQISFIPILLHPKSVG
24353|c1_g2_i1  IDYPDIEIIMNQPP---------DPDLGLKEAVK-SAFQ---------------------
24353|c1_g2_i2  IDYPDIEIIMNQPP---------DPDLGLKDAVK-SAFQSKENLPQYSTFPILLRPKSVG
24353|c1_g2_i3  IDYPDIEIIMNQPP---------DPDLGLKDAVK-SAFQSKENLPQYSTFPILLRPKSVG
24769|c0_g2_i1  -TAPDIEIVQLSDTLANPTHKTNPMKTSLDLELFNESLQPEQGKEGFLLFPILQDVRSEG
24769|c0_g3_i1  -AAPDIEICLISDIMSNPSDMKNPLKTAFDPELFNESLQPEKDKEGFTLYPIVEDVRSEG
GASH01000058    -DYPDYELKLTSYH---------SPNWGLPKSLYDSYFGPIPNQPQISFIPILLHPKSVG
GASL01000020    -DYPDYELKLTSFH---------SPNWGLPTSLFNKYFGPIPDQPQISFIPILLHPRSTG
GASI01000051_GD -DYPDYELKLTSYN---------SPNWGLPRDLYDQYFGPIPNQPQISFIPILLHPKSVG
                   .*  :   .                :   .                           

20499|c1_g1_i2  TVTLNSSDPH--------------------------------------------------
22292|c0_g1_i3  YVSIRSDSGLDDPIIQPNYLSNPKDVEVLVDAIKKTYQVMNQSS-MLELGIRPLDINL-T
22292|c0_g1_i4  YVSIRSDSGLDDPIIQPNYLSNPKDVEVLVDAIKKTYQVMNQSS-MLELGIRPLDINL-T
22427|c0_g1_i1  TVTIRSNDPHDHPIIDPNFFADERDLKNLIEGYRLAEKFINTTD-FIENKFRI--ATLVE
23793|c0_g1_i1  ELKLRSRNPHDHPLINPRFLTHDDDKAVLAQGIQFAHKIVVTKG-FQRYNPKPWFFGLGT
24241|c0_g1_i1  HISLASSDIHDYPIIEPNSFDDPSDMDVLLEATRVIFDLMNTKA-FQAFGATYHGRKY-P
24353|c1_g2_i1  ------------------------------------------------------------
24353|c1_g2_i2  YMTIQSADPNVDPIIQPNYLVEDHDVEILVEAQKIIYKLMNQSS-F--------------
24353|c1_g2_i3  YMTIQSADPNVDPIIQPNYLVEDHDVEILVEAQKIIYKLMNQSS-F--------------
24769|c0_g2_i1  TITLKSSDPHDPPLIDMKYLKDPRDAKLLLEGIKLSFDIANTAA-YQRYGTRFYPKPL-K
24769|c0_g3_i1  TIKLRSSDPHDPPIIDMKYLSDPRDATLMLEAIKLIFNIANTNE-YQKYGARFYPKPL-K
GASH01000058    QISLASSDIHDYPIIEPNSFDDPSDIDILLEATRVIFEIINTTA-FQAFGATYHGRKY-P
GASL01000020    YISLTSADVHDYPIIEPNSFDDPSDMDVLLEAARVIFQVINTTA-FQAFGATYHGRKY-P
GASI01000051_GD RISLASNDIHDYPIIEPNSFDDPSDMDVLLEAAHAVFNVVNNVGQFQSL-----------
                                                                            

20499|c1_g1_i2  ------------------------------------------------------------
22292|c0_g1_i3  ACQQF------TQYSDD--YFRCQIRNYSALVFHPLGTCKMGPSTDPMAVVDNRLRVYGA
22292|c0_g1_i4  ACQQF------TQYSDD--YFRCQIRNYSALVFHPLGTCKMGPSTDPMAVVDNRLRVYGA
22427|c0_g1_i1  ECSQY-----EDKDSDE--AIACILKYTSLNKWCGCCTNKMGSETDSMAVVDHRLRVHGV
23793|c0_g1_i1  DCSDLIRRHRTKRLSDQYHYYFCIMHFLTSSGYHPAGTCKMGPWTDKMAVVNSELKVNGI
24241|c0_g1_i1  HCSEH-----KNQFSEE--YWRCVIKYYSYGFHHPVGTCKMGPNTDPMAVVDPHLK----
24353|c1_g2_i1  ------------------------------------------------------------
24353|c1_g2_i2  ------------------------------------------------------------
24353|c1_g2_i3  ------------------------------------------------------------
24769|c0_g2_i1  ACSDH------EFLSDD--YWYCAMKYLTQGTWHQVGACEMGPETDPLAVVDSKLKVHGL
24769|c0_g3_i1  ACSDH------QFLSDD--YWYCAMKYLTQGTWHQVGACEMGPETDPLAVVDSKLKVHGL
GASH01000058    HCSEY-----KSQFSED--YWRCVIKYYSYGFHHPVGTCKMGPNTDPMAVVDPHLKVYGV
GASL01000020    HCSQY-----NNQFSDD--YWQCVIKHYSYGFHHPVGTCKMGPKADPMAVVNPQLKVYGM
GASI01000051_GD ---------------------RCYIPWSSISSLY--------------------------
                                                                            

20499|c1_g1_i2  ---------------------------------------------------------
22292|c0_g1_i3  KKPSSCGCIYISKYSVYTYNITLYNDCRKGCCY----------------------DR
22292|c0_g1_i4  KKPSSCGCIYISKYSVYTYNITLYNDCRKGCCY----------------------DR
22427|c0_g1_i1  KKLRIVDASVIPQQNSGTPGTTTIMIAEKAAHMIIED------------------NQ
23793|c0_g1_i1  KHLRVADASIMPNVVAAHTNIACVMIGEKLSDMIKKEWGDPVDPLPEF---NPKPTE
24241|c0_g1_i1  ---------------------------------------------------------
24353|c1_g2_i1  ---------------------------------------------------------
24353|c1_g2_i2  ---------------------------------------------------------
24353|c1_g2_i3  ---------------------------------------------------------
24769|c0_g2_i1  QSLRVIDSSIMPTVTRGHTNSPSIMIGEKGSDFIKEEWNLASK--------HEHEEL
24769|c0_g3_i1  ---------------------------------------------------------
GASH01000058    NKLRVVDCSVMPTIPSAHTSIPAVALAEKAAHMIKLQHGLTNERVTSYLRSNYERNV
GASL01000020    NKLRVVDCSIMPTIPSAHTSIPAIAVGEKAAHMIKVQYGLINR---------VRRHN
GASI01000051_GD -------------------------------------------------------YT
                                                                         


LDLA

CLUSTAL format alignment by MAFFT L-INS-i (v7.304b)


16285|c0_g1_i1  ---------MKG--------------LFVIVLNLLFQVRIY-----------KAQKSQVQ
16784|c0_g1_i1  ---------MDF--------------LTVIVLALVFQCQMSSSSVDVKVQSRDTKKTQAQ
18693|c0_g1_i1  M--------NMF--------------IFLNFIALLVSF----------------VCCEIS
18693|c0_g2_i1  M--------NMF--------------IFLNFIALLVSF----------------VCCEIS
18707|c0_g1_i1  M--------KMF--------------TSICLVALFISY----------------VHCEIS
18753|c0_g2_i1  ---------MDIILYIIRKMQHYTLGFTVLFLRTL---------L-SAVHSQHLTTREIQ
19024|c0_g2_i1  ---------MKI--------------FSFLISALVFHFTLC-------VNLFDRSTSQVQ
19364|c1_g1_i1  ---------MLY-----------LCGFSVLLLTSLLNFAVSNQSL-AAEYSHHVSKREIQ
19970|c0_g1_i2  ---------MHT--------------FSIFILAL-LPFLLS-----------AYDKTQVQ
20240|c0_g1_i1  ---------MKVI-------------FHLLVFGSVFVCNFLSVAA-AKCGYDKVKEEQSL
20240|c0_g1_i2  ---------MKVI-------------FHLLVFGSVFVCNFLSVAA-AKCGYDKVKEEQFL
23314|c2_g1_i1  ---------MKL--------------IVLVHIVLMFQCLVT--------EEETEFMTQIQ
23314|c2_g2_i1  ---------MKL--------------IVLVHIVLMFQCLVT--------EE----VTQIQ
23314|c2_g3_i1  ---------MKL--------------IVLVHIVLMFQCLVT--------KEETEFMTQIQ
23314|c2_g4_i1  ---------MKL--------------IVLVHIVLMFQCIVT--------EE----VTQIQ
23314|c2_g5_i1  ---------MKL--------------IVLVHIVLMFQCFVT--------KEETEFMTQIQ
23314|c2_g6_i1  ---------MKL--------------IVLVHIVLMFHCIVT--------EE----VTQIQ
23314|c2_g7_i1  ---------MKL--------------IVLVHIVLMFQCFVT--------KEETEFMTQIQ
23419|c0_g16_i1 MN----YRTMMFR------------LVLLLVISSLVSANLSS------VDVNEYSSNPLH
23419|c0_g16_i2 MN----YRMMMFS------------LVLLLFISNLISANLSSV-----MEMNEFSSNPLH
23419|c0_g5_i1  ---------MIFT------------LPLLLFISSLVSANLSS------LQVNEFSSNHLH
23419|c0_g6_i1  MN----YRTMMFR------------LVLLLVISSLVSANLYS------LDVNEYSSNPLH
23419|c0_g7_i1  ---------MIFT------------LPLLLFISSLVSATLSS------LQVNEFSSNHLH
23529|c0_g14_i1 ---------MKV--------------LSLIIIG--FSAMVTVQS--KPKLVFDNALTEVL
23529|c0_g17_i1 ---------MKV--------------LSLIIIG--FSAMVTVQS--KPDLVFDNAVTEVL
23529|c0_g1_i1  ---------MKV--------------LSL-IIG--FSAMVTVQS--KPKLVFDNALTEVL
23529|c0_g4_i1  ---------MKV--------------LSL-IIG--FSAILIAES--KPDLVFDNAVTEVL
28335|c0_g1_i1  M--IEITSEMNY--------------FSVIVLSLLFLSEIY-----------NAQKSQVK
GASI01000056    ---------MTT--------------IKTFIFCIVFSFN--------------CIQCEIS
GASI01000057    ---------MTT--------------IKTFIFCIVFSFN--------------CIQCEIS
GASI01000058    ---------MTT--------------IKTFIFCIVFSFN--------------CIQCEIS
GASI01000059    ---------MTT--------------IKTFIFCIVFSFN--------------CIQCEIS
GASI01000060    ---------MTT--------------IKTFIFCIVFSFS--------------CIQCEIS
GASI01000061    ------MMMGNL--------------YAAVLLVILLNS----------FPSDAKEWSQVR
GASI01000062    ------MMMGNL--------------YAAVLLVILLNS----------FPSDAKEWSQVR
GASI01000063    ------MMMRNL--------------YAAVLLVILLNS----------FPSDAKEWSQVR
GASI01000064    ------MMMGNL--------------YAAVLLVILLNS----------FPSDAKEWSQVR
GASI01000065    ------MMMGNL--------------YAAVLLVILLNS----------FPSDAKEWSQVR
GASK01000016    M--------KMF--------------IFLYFIALLVSF----------------VCCEIS
GASI01000066    ------MMMGNP--------------VCCCPPCHLLNS----------FPSDAKEWSQVR
GASI01000067    -------MTGNL--------------YAAVLLVLLLNS----------FPNDAKEWSQVR
GASH01000068    ---------MKT--------------FSLFVLAL-FSFQVS-----------AYEKTQVQ
GASH01000069    ---------MKT--------------FSLFVLAL-FSFQVS-----------AYEKTQVQ
GASK01000018    ---------MYR--------------FSLFILAS-LPFLLS-----------AYDKTQVQ
GASK01000019    ---------MHR--------------FSLFILAS-LPFLLS-----------AYNKTQVQ
GASL01000024    ---------MNF--------------FAILLLVLSFALVAN-----------AVERTQVQ
GASL01000025    ---------MNF--------------FAILLLVLSFALVTK-----------AVERTQVQ
GASL01000026    ---------MNF--------------FAVLLLVLSFALVTK-----------AVERTQVQ
GASL01000027    ---------MNF--------------FAVLLLVLSFALVTK-----------AVERTQVQ
GASH01000067    ----------MF--------------GFTLFFALLIPY----------------VYCEIS
GASK01000017    ----------MF--------------ICLYFITLLVSF----------------VCCEIS
GASL01000028    ---------MNF--------------FAVSLLVLSFALVTK-----------AVERTQVQ
GASI01000068    ---------MSL----------------FFIILIVGSYFVCNAEL-FLNGSHAVRKRDIQ
GASI01000069    ---------MSL----------------FFIILIVGSYFVCNAEL-FLNGSHALRKRDIQ
GASI01000070    ---------MSL----------------FFIILIVGSYFVCYAEL-FLNGSHALRKRDIQ
GASI01000071    ---------MSL----------------FLILLFVGSYSVCNAEL-FLNGSHALRKRDIQ
GASI01000072    ---------MSL----------------FLILLFVGSYSVCNAEL-FLNGSHALRKRDIQ
GASI01000073    ---------MSL----------------FLILLFVGSYSVCNAEL-FLNGSHALRKRDIQ
GASH01000070    ---------MKF--------------LSAIVLTFLFECEVVICL----IEKSQVQRSQVQ
GASH01000071    ---------MKF--------------LSAIVLTFLFECEVVICL----IEKSQVQRSQVQ
GASI01000089    ------------------------------------------------------------
GASI01000090    ---------MSP----------------FLVLLAV-GSSFCNADF-FPNGSHALRKREIQ
GASI01000091    ---------MSP----------------FLVLLAV-GSSFCNADF-FPNGSHALRKREIQ
GASH01000072    ----------MF--------------GFTLFFALLIPY----------------VYCEIS
GASL01000033    ---------MNF--------------FAVLLLVLSFALVTK-----------AVERTQVQ
GASL01000034    ---------MVNF-------------YRLLITDVFFLFTFVKILTSEKCGYDNITEKYSL
GASL01000035    ---------MKI--------------VVLLLSC--ISFAMGYND--KPKIALDYGVTQVL
GASH01000073    ----------MF--------------GFTLFFALLIPY----------------VYCEIS
GASH01000074    ----------MF--------------TSFCLTALVFAY----------------VTCQIP
GASI01000074    ---------MTT--------------IKTFIFCIVFSFS--------------CIQCEIS
GASI01000075    ---------MTT--------------IKTFIFCIVFSFS--------------CIQCEIS
GASI01000076    ---------MTT--------------IKTFIFCIVFSFS--------------CIQCEIS
GASH01000100    ---------MKT--------------FSLFVLAL-FSFQVS-----------AYEKTQVQ
GASH01000101    ---------MRCI------------VALLLFVSSLVSANLTS------LEAGELSSTHLH
GASH01000102    MKRIKLLIIMVAL-------------FHFLIFGSLFFCNCHSEDP-AKCGYQSVVKEQSL
GASH01000103    M-----NLAMKF--------------ILIIEMALLFQCLMF--------ADGEIFRTQIQ
GASH01000104    ---------MNF--------------TPIILLVLALPCTMQFSS----TLPPQPRKTQAQ
GASH01000105    ---------MNF--------------TPIILLVLALPCTMQFSS----SLPPQPRKTQAQ
GASH01000106    ---------MNF--------------TPIILLVLALPCTMQFSS----SLPPQPRKTQAQ
GASH01000107    ---------MRCI------------VALLLFVSSLVSANLTS------LEAGELSSTHLH
GASH01000108    ---------MRCI------------VALLLFVSSLVSANLTS------LEAGELSSTHLH
GASH01000109    ---------MRCI------------VALLLFVSSLVSANLTS------LEAGELSSTHLH
KC144921.1-2    ---------MHR--------------FSLFILAS-LPFLLS-----------AYNKTQVQ
KC144150.1      ---------MKL--------------IVLINIVFMFQCLVT--------EEETNFMTQIQ
KC144292.1-1    ---------MHR--------------FSLFILAS-FPFLLS-----------AYNKTQVQ
KC145078.1      ---------MNF--------------ISVVIFILSFYCEML--------EAENIERTQTQ
KC144091.1-2    ---------MKI--------------FSI-IIG--FSAMLTVQS--KLIPQFDNALTQVL
KC144567.1-2    ---------MKVL-------------FPLLVLGSIFVYNFLSVAA-AKCGYEKVVQEQSL
KC144374.1      M--------KMF--------------IFLYFIALLVSF----------------VCCEIS
KC144795.1      M--------KMF--------------IFLYFIALLVSF----------------VCCEIS
KC144318.1      ---------MHT--------------FSLFILAL-LPFLLS-----------AYDKTQVQ
KC144050.1      ---------MHT--------------FSLFILAL-LPFLLS-----------AYDKTQVQ
KC144936.1-2    ---------MHT--------------FSLFILAL-LPFLLS-----------AYDKTQVQ
JZ574180        ---------MNI--------------FNSSVFVLFCVCVCG-----------AVERTQVQ


16285|c0_g1_i1  MF----------GCKGSEPFTCEGVHGVTCLSPFVLCDDKPDCLDGFDESQCPKSEAG--
16784|c0_g1_i1  LF----------MCKGSEPFVCEGVQGVSCLQPHVICDGKPDCLDGYDENECGQMLGS--
18693|c0_g1_i1  IR----------GCEYSTPILCRGTYGETCLSPRDICDGKPNCLDGSDEDRKECYKRS--
18693|c0_g2_i1  IR----------GCEYSTPILCRGTYGETCLSPRDICDGKADCLDG--------------
18707|c0_g1_i1  IR----------GCESDKPILCRGTYGETCLNLRNICDDKADCLDGSDEKQEECDKRI--
18753|c0_g2_i1  LY----------ACGSEKSFSCEGVHGKVCYGGKEICDGKPDCIDAKDENDETCYRDR--
19024|c0_g2_i1  MF----------ECKGSEPLACEGVQGVKCLNLYSFLDGKPDCLDGFDEIYPITPKLQ--
19364|c1_g1_i1  LY----------VCASEKPSTCEGVHGKICYGGMETCDGKPDCIDAEDEKDEICYTRR--
19970|c0_g1_i2  LF----------RCKGTEPFVCEGVQGLACYSPFSVCDGKPDCLDGDDERSCTPTVRN--
20240|c0_g1_i1  NFV-EGSLELPEACDWEAPFQCITPHNRKCISTDNFCDLVADCLDGSDEADCRPQGYGDF
20240|c0_g1_i2  NLV-EGSLELPEACDWEAPFQCITPHNRKCISTDNFCDLVADCLDGSDEADCRPQGYGDF
23314|c2_g1_i1  MF----------PCRGSEPYMCEGVQGVTCYGIFSVCDGKPDCLDGQDEHNCTGYNDK--
23314|c2_g2_i1  II----------PCKGSEPYMCEGVQGVICYGIFSVCDGKPDCLDGQDEHNCTGYNDK--
23314|c2_g3_i1  MF----------PCRGSEPYMCEGVQGVICYGIFSVCDGKPDCLDGQDEHNCTGYNDK--
23314|c2_g4_i1  II----------PCKGSEPYMCEGVQGVICYGIFSVCDGKPDCLDGQDEHNCTGYNDK--
23314|c2_g5_i1  IL----------PCKGSEKFTCEGVHGVTCYGISSLCDGKPDCLDGQDEHNCTGYNDK--
23314|c2_g6_i1  LI----------PCKGSEPYMCEGVQGVICYGIFSVCDGKPDCLDGQDEHNCTGYNDK--
23314|c2_g7_i1  MF----------PCRGSEPYMCEGVQGVTCYGIFSVCDGKPDCLDGQDEHNCTGYNDK--
23419|c0_g16_i1 RLKRHSDVPIGTTCPLDYPLQCRGVHGTHCYAFDSECDLKADCLDGVDESGCWEAKLH--
23419|c0_g16_i2 RLKRHSDVPIGTTCPLDYPLQCRGVHGTHCYAFDSECDLKADCLDGVDESGCWEAKLH--
23419|c0_g5_i1  RIKRHSDVPIGTTCPLDYPLQCRGVHGTHCYAFDS-------------------------
23419|c0_g6_i1  RLKRHSDVPIGTTCPLDYPLQCRGVHGTHCYAFDSECDLKADCLDGVDESGCWEAKLH--
23419|c0_g7_i1  RIKRHSDVPIGTTCPLDYPLQCRG------------------------------------
23529|c0_g14_i1 VH----------ECPGDKPIACEGVHGVKCVNPFV-------------------------
23529|c0_g17_i1 VH----------ECPGDKPIACEGVHGVKCVNPFVLCDKKPDC-----------------
23529|c0_g1_i1  VH----------ECPGDKPIACEGVHGVKCVNPFVLCDKKPDCINGYDEIAHCFWETN--
23529|c0_g4_i1  VH----------ECPGDKPIACEGVHGVKCVNPFV-------------------------
28335|c0_g1_i1  MF----------SCKGSEPYNCEGVQGVICYGPFALCDGKPDCLDGLDESQCGTSEAV--
GASI01000056    LR----------GCGSNAPILCRGTYGETCIKTTSFCDNVPDCLDGYDESTEECARKT--
GASI01000057    LR----------GCGSNAPILCRGTYGETCIKTTSFCDNVPDCLDGYDESTEECARKT--
GASI01000058    LR----------GCGSNAPILCRGTYGETCIKTTSFCDNVPDCLDGYDESTEECARKT--
GASI01000059    LR----------GCGSNAPILCRGTYGETCIKTTSFCDNVPDCLDGYDESTEECARKT--
GASI01000060    LR----------GCGSNAPILCRGTYGETCIKTTSFCDNVPDCLDGYDESTEECARKT--
GASI01000061    LF----------ECAGTEPFMCEGVHGLSCLNPYQICDGKPDCLDEEDEKSCQGTDDS--
GASI01000062    LF----------ECAGTEPFMCEGVHGLSCLNPYQICDGKPDCLDEEDEKSCQGTDDA--
GASI01000063    LF----------ECAGTEPFMCEGVHGLSCLNPYQICDGKPDCLDEEDEKSCQGTDDA--
GASI01000064    LF----------ECAGTEPFMCEGVHGLSCLNPYQICDGKPDCLDEEDEKSCQGTDDA--
GASI01000065    LF----------ECAGTEPFMCEGVHGLSCLNPYQICDGKPDCLDEEDEKSCQGSDDS--
GASK01000016    IR----------GCEYSKPILCRGTYGETCLSPTDICDGKANCLDGSDEDRKECYKKT--
GASI01000066    LF----------ECAGTEPFMCEGVHGLSCLNPYQICDGKPDCLDEEDEKSCQGTDDS--
GASI01000067    LF----------ECAGTEPFMCEGVHGLSCLNPYHICDGKPDCLDEEDEKSCEGSDDA--
GASH01000068    LF----------RCKGTEPFVCEGVRGLACVSPFSFCDGKPDCIDGEDERSCSSQVSN--
GASH01000069    LF----------RCKGTEPFVCEGVRGLACVSPFSFCDGKPDCIDGEDERSCSSQVSN--
GASK01000018    LF----------RCKGTEPFVCEGVQGLTCYGPFSVCDGKPDCIDGDDEGSCTPSVKN--
GASK01000019    LF----------RCKGTEPFVCEGVHGLTCYSPFSVCDGKPDCIDGDDEDSCTPSVEN--
GASL01000024    MF----------QCKGSEPFVCEGVQGLTCVSPFSFCDGRPDCLDGEDEKQCSTSATG--
GASL01000025    MF----------QCKGSEPFVCEGVQGLTCVSPFSFCDGRPDCLDGEDENQCSTNKAG--
GASL01000026    MF----------QCKGSEPFVCEGVQGLTCVSPFSFCDGRPDCLDGEDENQCSTNKAG--
GASL01000027    MF----------QCKGSEPFVCEGVQGLTCVSPFSFCDGRPDCLDGEDENQCSTNKAG--
GASH01000067    IR----------GCPSDKPVLCRGTYGETCLNLRNVCDDKPDCLDGSDEEQTECVKRT--
GASK01000017    IR----------GCEYSKPILCRGTYGETCLSPTDICDGKANCLDGSDEDRKECYKKT--
GASL01000028    MF----------QCKGSEPFVCEGVQGLTCVSPFSFCDGRPDCLDGEDENQCSTNKAG--
GASI01000068    LF----------TCPPEKSLICEGVHGKECYGGSEKCDGKPDCIDGTDEKNETCGFQN--
GASI01000069    LF----------TCPPEKSLICEGVHGKECYGASEKCDGKPDCIDGTDEKNETCGFQN--
GASI01000070    LF----------TCPPEKSLICEGVHGKECYGGSEKCDGKPDCIDGTDEKNETCGFQN--
GASI01000071    LF----------TCPPEKSSICEGVHGKDCYGGNEMCDGKPDCIDGTDENSDTCNYNK--
GASI01000072    LF----------TCPPEKPSICEGVHGKDCYGGNEMCDGKPDCIDGTDENSDTCNYNK--
GASI01000073    LF----------TCPPEKSSICEGVHGKDCYGGNEMCDGKPDCIDGTDENSDTCNYNK--
GASH01000070    MF----------ACKGSEPFVCEGVHGLACLSPFVLCDGKPDCLDGFDESKCPYSEAG--
GASH01000071    MF----------ACKGSEPFVCEGVHGLACLSPFVLCDGKPDCLDGFDESKCPHSEAG--
GASI01000089    ------------MCSPERPLLCEGVHGKVCYGGDEICDAKPDCIDGKDEDLPSCRKLK--
GASI01000090    LF----------MCSPERPLLCEGVHGKVCYGGDEICDAKPDCIDGKDEDLPSCRKLK--
GASI01000091    LF----------MCSPERPLLCEGVHGKVCYGGDEICDAKPDCIDGKDEDLPSCRKLK--
GASH01000072    IR----------GCPSDKPVLCRGTYGETCLNLRNVCDDKPDCLDGSDEEQTECVKRT--
GASL01000033    MF----------QCKGSEPFVCEGVQGLTCVSPFSFCDGRPDCLDGEDENQCSTNKAG--
GASL01000034    KFI-EGSLELPQACEWDAPFQCITVHERKCIRADNFCDLVADCLDGSDEADCRPKEYGEF
GASL01000035    LH----------ECPGGEPATCEGVHGVICLAPYLFCDKKPDCLTGTDESLCDGIDNV--
GASH01000073    IR----------GCPSDKPVLCRGTYGETCLNLRNVCDDKPDCLDGSDEEQTECVKRT--
GASH01000074    LR----------RCDNDNPISCRGTYRRECLSISRICDDIADCLDGSDENRSNCFKSP--
GASI01000074    LR----------GCGSNAPILCRGTYGETCIKTTSFCDNVPDCLDGYDESTEECARKT--
GASI01000075    LR----------GCGSNAPILCRGTYGETCIKTTSFCDNVPDCLDGYDESTEECARKT--
GASI01000076    LR----------GCGSNAPILCRGTYGETCIKTTSFCDNVPDCLDGYDESTEECARKT--
GASH01000100    LF----------RCKGTEPFVCEGVRGLACVSPFSFCDGKPDCIDGEDERSCSSQVSN--
GASH01000101    RLKRHSDVPIGTTCPLDYPLQCRGVHGTHCYTFDSECDLKADCLDGVDESGCWHQKLT--
GASH01000102    RFV-EGSLELPEACDWEFPFQCITVHNRKCISAENFCDLVADCLDGSDEADCRPKDYGDF
GASH01000103    MR----------PCLGPEPIVCEGVQGVSCISPFALCDGKPDCLDGFDEINCIGVNAT--
GASH01000104    LF----------MCKGSEPFTCEGVQGVTCLSPLVLCDGKPDCLDGYDEKSCENYFGD--
GASH01000105    LF----------MCKGSEPFTCEGVQGVTCLSPLVLCDGKPDCLDGYDEKSCENYFGD--
GASH01000106    LF----------MCKGSEPFTCEGVQGVTCLSPLVLCDGKPDCLDGYDEKSCENYFGD--
GASH01000107    RFKRHSDVPIGTTCPLDYPLQCRGVHGTHCYTFDSECDLKADCLDGVDESGCWHQKLT--
GASH01000108    RFKRHSDVPIGTTCPLDYPLQCRGVHGTHCYTFDSECDLKADCLDGVDESGCWHQKLT--
GASH01000109    RLKRHSDVPIGTTCPLDYPLQCRGVHGTHCYTFDSECDLKADCLDGVDESGCWHQKLT--
KC144921.1-2    LF----------RCKGTEPFVCEGVHGLTCYSPFSVCDGKPDCIDGDDEDSCTPSVEN--
KC144150.1      MF----------PCKGSEPNVCEGVQGVICYGFFSECDGKPDCLDGRDEHNCTGYNDN--
KC144292.1-1    LF----------RCKGTEPFVCEGVHGLTCYSPFSVCDGKPDCIDGDDEDSCTPSVEN--
KC145078.1      MF----------MCKGTEPFLCEGVQGLTCLNPFALCDGKPDCLDGYDENNCTQSKAV--
KC144091.1-2    LH----------ECPGEMPIGCEGVHGAKCLHPFALCDEKPDCINGFDELVHCHYGFG--
KC144567.1-2    NFV-EGSLELPEACDWEAPFQCITPHNRKCISTDSFCDLVADCLDGSDEADCRPQGYGDF
KC144374.1      IR----------GCEYSKPILCRGTYGETCLSPTDICDGKANCLDGSDEDRKECYKKT--
KC144795.1      IR----------GCEYSKPILCRGTYGETCLSPTDICDGKANCLDGSDEDRKECYKKT--
KC144318.1      LF----------RCKGTEPFVCEGVQGLACYSPFSVCDGKPDCIDGDDERSCTPPVTN--
KC144050.1      LF----------RCKGTEPFVCEGVQGLACYSPFSVCDGKPDCIDGDDERSCTPSVTN--
KC144936.1-2    LF----------RCKGTEPFVCEGVQGLACYSPFSVCDGKPDCIDGDDERSCTPSVTN--
JZ574180        LF----------RCKGTEPFVCEGVHGLACISPFSYCDGKPDCLDGEDEKDCAPKEQR--
                             *       *                                      

16285|c0_g1_i1  ------------------------------------NA-FHLVNLTSIENYED---FHD-
16784|c0_g1_i1  ------------------------------------DD-FDFKGLSPLDTYKD---LND-
18693|c0_g1_i1  ------------------------------------AY-TYQVWHSYLHSSSI---LE--
18693|c0_g2_i1  ------------------------------------------------------------
18707|c0_g1_i1  ------------------------------------SD-TFTDWHAYLHRKTT---PEP-
18753|c0_g2_i1  ------------------------------------LK-NMKTNMDEWINKND---FGK-
19024|c0_g2_i1  ------------------------------------LDLFKMEYFKGVQSFRD---FND-
19364|c1_g1_i1  ------------------------------------LE-KIRDNLNSWTNKNI---LGK-
19970|c0_g1_i2  ---------------------------------------VNIPSFN-TRNLKD---YNT-
20240|c0_g1_i1  FPRLGVTIKVFPFLTFAYP-SFSKWDVHQFIEQAPVDE-----NYNIGNPWRGNGFFYD-
20240|c0_g1_i2  FPLLSVKTEVFRFLTFAYSGTFTNWDVHQFIDQAPVDE-----NYNIGNPWRGNGFFYD-
23314|c2_g1_i1  ------------------------------------LD--HLVEFPSIESLPT---FKK-
23314|c2_g2_i1  ------------------------------------LD--HLVEFPSIESLPT---FKK-
23314|c2_g3_i1  ------------------------------------LD--HLVEFPSIESLPT---FKK-
23314|c2_g4_i1  ------------------------------------LD--HLVEFPSIESLPT---FKK-
23314|c2_g5_i1  ------------------------------------LD--HLVEFPSIESLPT---FKK-
23314|c2_g6_i1  ------------------------------------LD--HLVEFPSIESLPT---FKK-
23314|c2_g7_i1  ------------------------------------LD--HLVEFPSIESLPT---FKK-
23419|c0_g16_i1 ------------------------------------------------------------
23419|c0_g16_i2 ------------------------------------------------------------
23419|c0_g5_i1  ------------------------------------------------------------
23419|c0_g6_i1  ---------------------------------------HEDKIRNQLDDILQP-LYEGV
23419|c0_g7_i1  ------------------------------------------------------------
23529|c0_g14_i1 ------------------------------------------------------------
23529|c0_g17_i1 ------------------------------------------------------------
23529|c0_g1_i1  ---------------------------------FTIDNSFTTPETRSSKDKAD---FQR-
23529|c0_g4_i1  ------------------------------------------------------------
28335|c0_g1_i1  ------------------------------------NN-ITLAD----------------
GASI01000056    ------------------------------------SD-TFSRWYSNLMSEGS---TDD-
GASI01000057    ------------------------------------SD-TFSRWYSNLMSEGS---TDD-
GASI01000058    ------------------------------------SD-TFSRWYSNLMSEGS---TDD-
GASI01000059    ------------------------------------SD-TFSRWYSNLMSEGS---RDD-
GASI01000060    ------------------------------------SD-TFSRWYSNLMSEGS---RDD-
GASI01000061    ------------------------------------SA-RNIQSFI-PSQFPE---YEE-
GASI01000062    ------------------------------------SA-RNIQSFI-PSQFPE---YEE-
GASI01000063    ------------------------------------SA-RNIQSFI-PSQFPE---YEE-
GASI01000064    ------------------------------------SA-RNIQSFI-PSQFPE---YEE-
GASI01000065    ------------------------------------SA-RNIQSFI-PSQFPE---YEE-
GASK01000016    ------------------------------------AY-TYQVWNSYLHSSSI---LE--
GASI01000066    ------------------------------------SA-RNIQSFI-PSQFPE---YEE-
GASI01000067    ------------------------------------SA-RNIQSFI-PSQFPE---YEE-
GASH01000068    ---------------------------------------VNIASFK-KTISKT---TKR-
GASH01000069    ---------------------------------------VNIASFK-KTISKT---TNE-
GASK01000018    ---------------------------------------VNIPSFN-TRXFKD---YKK-
GASK01000019    ---------------------------------------VVIPSFN-TGKFKD---YDT-
GASL01000024    ------------------------------------L--VDPRSVR-IKSLKD---YNS-
GASL01000025    ------------------------------------L--VDPRSVR-IKSLKD---YNS-
GASL01000026    ------------------------------------L--VDPRSVR-IKSLKD---YNS-
GASL01000027    ------------------------------------L--VDPRSVR-IKSLKD---YNS-
GASH01000067    ------------------------------------SN-TYSRWTSIVQKYSQ---PTE-
GASK01000017    ------------------------------------AY-TYQVWNSYLHSSSI---LE--
GASL01000028    ------------------------------------L--VDPRSVR-IQSLKD---YNS-
GASI01000068    ------------------------------------LW-MTVYGSYVWNETKK---FE--
GASI01000069    ------------------------------------LW-MTVYGSYVWNETKK---FE--
GASI01000070    ------------------------------------LW-MTVYGSYVWNETKK---FE--
GASI01000071    ------------------------------------IG-TTMWDFYAWKNEER---YI--
GASI01000072    ------------------------------------IG-TTMWDFFAWKNEER---YI--
GASI01000073    ------------------------------------IG-TTMWDFYAWNNEER---YI--
GASH01000070    ------------------------------------TN-FHLENFTSIEKLGD---FDD-
GASH01000071    ------------------------------------TN-FHLENFTSIEKLGD---FDD-
GASI01000089    ------------------------------------IK-KVMDELAAWEQPNK---NM--
GASI01000090    ------------------------------------IK-KVMDELAAWEQPNK---NM--
GASI01000091    ------------------------------------IK-KVMDELAAWEQPNK---NM--
GASH01000072    ------------------------------------SN-TYSRWTNIVQKYSQ---PTE-
GASL01000033    ------------------------------------L--VDPRSVR-IKSLKD---YNS-
GASL01000034    FPFLGLSVPVFSFLTFASP-SYTRWDVHQYINSAPIDE-----NYQVGKPYRN---MQD-
GASL01000035    ----------------------------------TTDEKYKVPYDRSPKEQTN---FKK-
GASH01000073    ------------------------------------SN-TYSRWTNIVQKYSQ---PTE-
GASH01000074    ------------------------------------GQ-TYKSFRSAIYRKGS-------
GASI01000074    ------------------------------------SD-TFSRWYSNLMSEGS---RDD-
GASI01000075    ------------------------------------SD-TFSRWYSNLMSEGS---RDD-
GASI01000076    ------------------------------------SD-TFSRWYSNLMSEGS---RDD-
GASH01000100    ---------------------------------------VNIASFK-KNNLKD---YKT-
GASH01000101    ---------------------------------------YEEKITHQLDKILKP-LYKG-
GASH01000102    YPYFGGKSEVFPLLTYAYK-GFTKLDVHQYLAAAPVDE-----NYNFGKPKWSE--LQD-
GASH01000103    ------------------------------------QT--LIDDIALLMSLQN---YEK-
GASH01000104    ------------------------------------------PDLTMIQNYND---MED-
GASH01000105    ------------------------------------------PDLTMIQNYND---MED-
GASH01000106    ------------------------------------------PDLTMIQNYND---MKD-
GASH01000107    ---------------------------------------YEEKITHQLDKILKP-LYKG-
GASH01000108    ---------------------------------------YEEKITHQLDKILKP-LYKG-
GASH01000109    ---------------------------------------YEEKITHQLDKILKP-LYKG-
KC144921.1-2    ---------------------------------------VVIPSFN-TGKFKD---YDT-
KC144150.1      ------------------------------------LD--HFEEFPSVEKLDE---FRT-
KC144292.1-1    ---------------------------------------VVIPSFN-TGKFKD---YDT-
KC145078.1      ------------------------------------NN-FDLEYFTPVQSIPD---FEN-
KC144091.1-2    ----------------------------------PINNSFITPETRSSKEKAD---FQR-
KC144567.1-2    FPRLGVNIKVFPFLTFTYS-SFTKWDVHQFIEQAPVDE-----NYNFGNP----------
KC144374.1      ------------------------------------AY-TYQVWNSYLHSSSI---LE--
KC144795.1      ------------------------------------AY-TYQVWNSYLHSSSI---LE--
KC144318.1      ---------------------------------------INIPSFN-TGKLKD---YNR-
KC144050.1      ---------------------------------------INIPSFN-TGKLKD---YNR-
KC144936.1-2    ---------------------------------------INIPSFN-TGKLKD---YNR-
JZ574180        ---------------------------------------VTISSFD-TQKYQD---YET-
                                                                            

16285|c0_g1_i1  II--------LPNLV---LLHADF----SDHRFNFMTAYLATLVEPIGPG----------
16784|c0_g1_i1  MI--------IPNLV---MLLKDF----SDHRYNFLAAYLMTLINPIPER----------
18693|c0_g1_i1  ----------TSQYVCRLFVNKRHI---CDAGNRYREQFLVPLKALAESN----------
18693|c0_g2_i1  ------------------------------------------------------------
18707|c0_g1_i1  ----------TAQYVCKLFTNVDGL---CSAHEKYSEQFIVPLRAMAQSN----------
18753|c0_g2_i1  ------------ELICSILSLSTFCDSPTRQQKNLNI----IWNKLTENAR---------
19024|c0_g2_i1  VI--------IPNLV---MLRADF----IDHRYNFLTAYLATLIDPIEET----------
19364|c1_g1_i1  ------------ELICTILSAPVFCDSKT-SENNLKT----IWLKLTQNNR---------
19970|c0_g1_i2  NI--------LPNLV---MLQADF----TD------------------------------
20240|c0_g1_i1  YQMSPVINYTFRNLV---PIHKAFY-----DQPGVMAAYMISLSKAYEVPGPY-------
20240|c0_g1_i2  YQMSPVINYTFRNLV---PIHKAFY-----DQPGVMAAYMISLSKAYEVPGPY-------
23314|c2_g1_i1  IF--------LPNLI---MLHLDY----KDLRYNFLEA----------------------
23314|c2_g2_i1  IF--------LPNLI---MLHLDY----KDLRYNFLEA----------------------
23314|c2_g3_i1  IF--------LPNLI---MLHLDY----KDLRYNFLEA----------------------
23314|c2_g4_i1  IF--------LPNLI---MLHLDY----KDLRYNFLEA----------------------
23314|c2_g5_i1  IF--------LPNLI---MLHLDY----KDLRYNFLEA----------------------
23314|c2_g6_i1  IF--------LPNLI---MLHLDY----KDLRYNFLEA----------------------
23314|c2_g7_i1  IF--------LPNLI---MLHLDY----KDLRYNFLEA----------------------
23419|c0_g16_i1 ------------------------------------------------------------
23419|c0_g16_i2 ------------------------------------------------------------
23419|c0_g5_i1  ------------------------------------------------------------
23419|c0_g6_i1  GVV-AEHRRAVDALM------------NSNIEDKVINLYLTSLAKAAKKEGKIDTGRILN
23419|c0_g7_i1  ------------------------------------------------------------
23529|c0_g14_i1 ------------------------------------------------------------
23529|c0_g17_i1 ------------------------------------------------------------
23529|c0_g1_i1  QV--------LPNL----------------------------------------------
23529|c0_g4_i1  ------------------------------------------------------------
28335|c0_g1_i1  ------------------------------------------------------------
GASI01000056    IF-------TVATYVCKLLINKDCN---TENRGTTSRKLNIPLMKIGESK----------
GASI01000057    IF-------TVATYVCKLLINKDCN---IENSGTTSRKLNIPLMKIGESK----------
GASI01000058    IF-------TVATYVCKLLINKDCN---TENSGTTSRKLNIPLMKIGESK----------
GASI01000059    TF-------TVATYVCKLLINKDCN---TENSGTTSRKLNIPLMKIGESK----------
GASI01000060    TF-------TVATYVCKLLINKDCN---IENSGTTSRKLNIPLMKIGESK----------
GASI01000061    NI--------LPNFV---MLHADY----SEYDYNFMAAYLVTLST---------------
GASI01000062    NI--------LPNFV---MLHADY----AEYDYNFMAAYLVTLST---------------
GASI01000063    NI--------LPNFV---MLHADY----AEYDYNFMAAYLVTLST---------------
GASI01000064    NI--------LPNFV---MLHADY----AEYDYNFMAAYLVTLST---------------
GASI01000065    NI--------LPNFV---MLHADY----TEYDYNFMAAYLVTLST---------------
GASK01000016    ----------TSQYVCRLFVNKRHI---CDAENMFREQFLVPLKALAKSN----------
GASI01000066    NI--------LPNFV---MLHADY----AEYDYNFMAAYLVTLST---------------
GASI01000067    NI--------LPNFV---MLHADY----AEYDYNFMAAYLVTLST---------------
GASH01000068    K-----------------------------------------------------------
GASH01000069    S----------------------------------------------SAKS---------
GASK01000018    NI--------LPNLV---MLHADF----TESPLQL-------------------------
GASK01000019    NI--------LPNLV---MLHADF----TDHHYNLLAAYIATLADFSTEGN---------
GASL01000024    MI--------LPNLL---MLQADY----SDHRYNFIAAYAATLGPLST------------
GASL01000025    MI--------LPNLL---MLQADY----SDHRYNFIAAYAATLGPLST------------
GASL01000026    MI--------LPNLL---MLQADY----SDHRYNFIAAYAATLGPLST------------
GASL01000027    MI--------LPNLL---MLQADY----SDHRYNFIAAYAATLGPLST------------
GASH01000067    ----------ISQYVCRLFMHIPL----CEENARYSEQFVVPLRAIAQSN----------
GASK01000017    ----------TSQYVCRLFVNKRHI---CDAEKHVSRTISCTIKSTSQVK----------
GASL01000028    MI--------LPNLL---MLQADY----SDHRYNFIAAYAATLGPLST------------
GASI01000068    -------------LLCRIFNPKELCLTPTQSSLNYERAINISAES---------------
GASI01000069    -------------LLCRIFSPKELCLTPMQSRLNYERAINISAES---------------
GASI01000070    -------------LLCRIFNPKELCLTPTQSSLNYERAINISAES---------------
GASI01000071    -------------LMCRLIFPKELCVTPTQSFKNYDRSIQIWAFT---------------
GASI01000072    -------------LMCRLIFPKELCVTPTQSFKNYDRSIQIWAFT---------------
GASI01000073    -------------LMCRLIFPKELCVTPTQSFKNYDRSIQIWAFT---------------
GASH01000070    SI--------LPNLV---MLHAEVWKD-AIIEVSFQTSSCYTLISRIT------------
GASH01000071    SI--------LPNLV---MLHADF----ADHRFNFLTAYIATLVDVIKQK----------
GASI01000089    -------------LVCRVLLPAKACVSENQSEKNFLTWITGIWFW---ASN---------
GASI01000090    -------------LVCRVLLPAKACVSENQSEKNFLTWITGIWFW---ASN---------
GASI01000091    -------------LVCRVLLPAKACVSENQSEKNFLTWITGIWFW---ASN---------
GASH01000072    ----------ISQYVCRLFMHIPL----CEENARYSEQIVVPLRAIAQSN----------
GASL01000033    MI--------LPNLL---MLQADY----SDHRYNFIAAYAATLGPLST------------
GASL01000034    HIISPFINSTFRNLV---VFHKAFY-----DQPGVMAAYMISLSKAFKVDVKF-------
GASL01000035    NV--------LPNLV---ML-ADY----SKHQYNFLAAYLSTQYT---------------
GASH01000073    ----------ISQYVCRLFMHIPL----CEENARYSEQIVVPLRAIAQSN----------
GASH01000074    --------SPFGRYICKLFVNKDF----CNHEGNFGTQFFDPLIALGRSD----------
GASI01000074    TF-------TVATYVCKLLINKDCN---IENSGTTSRKLNIPLMKIGESK----------
GASI01000075    TF-------TVATYVCKLLINKDCN---IENSGTTSRKLNIPLMKIGESK----------
GASI01000076    TF-------TVATYVCKLLINKDCN---IENSGTTSRKLNIPLMKIGESK----------
GASH01000100    KV--------LPNLV---MLDADF----ADHHYNLIVAYIVTLSDLNSEKD---------
GASH01000101    RVL-PEHRRAVDALM------------NNNVDEQVLGPYLKSLAKGANRKKPLNPRKMIN
GASH01000102    HQISPFINYTFRNLV---PLHKAFY-----DQPGVLAAYMISLSKANGVKGPY-------
GASH01000103    VI--------LPNLV---MLHIDA----RDDRYNFLAAYIATLLDAEVIQRIK-------
GASH01000104    TI--------LPNLV---LLLKDF----ADHRYNFLASYLLTLVDPIKDT----------
GASH01000105    TI--------LPNLV---LLLKDF----ADHRYNFLASYLLTLVDPIKDT----------
GASH01000106    TI--------LPNLV---LLLKDF----ADHRYNFLASYLLTLVDPIKDT----------
GASH01000107    RVL-PEHRRAVDALM------------NNNVDNQVLGPYLISLAKGANRKKPLNPRNMIT
GASH01000108    RVL-PEHRRAVDALM------------NNNVDEQVLGPYLISLAKGANRKKPLNPRKMIN
GASH01000109    RVL-PEHRRAVDALM------------NNNVDEQVLGPYLISLAKGANRKKPLNPRKMIN
KC144921.1-2    NI--------LPNLV---MLHADF----TDHHYNLLAAYIATLADFSTEGN---------
KC144150.1      VI--------FPNLI---MLHLDY----KDIRYNFVEAYLATLVDRSEIERLGDG-----
KC144292.1-1    NI--------LPNLV---MLHADF----TDHHYNLLAAYIATLADFSTEGN---------
KC145078.1      TI--------LPNLV---MLHTDF----SDHRYNFVTAYLMTLVDKIEIDINN-------
KC144091.1-2    QV--------LPNLL---ML-AHY----SEHEYNFLAAYLFTHLS---------------
KC144567.1-2    ------------------------------------------------------------
KC144374.1      ----------TSQYVCRLFVNKRHI---CDAENMFREQFLVPLKALAKSN----------
KC144795.1      ----------TSQYVCRLFVNKRHI---CDAENMFREQFLVPLKALAKSN----------
KC144318.1      NV--------LPNLV---MLQADF----TDHHYNLLAAYIVTLADFSRQGN---------
KC144050.1      NV--------LPNLV---MLQADF----TDHHYNLLAAYIVTLADFSRQGN---------
KC144936.1-2    NV--------LPNLV---MLQADF----TDHHYNLLAAYIVTLADFSRQGN---------
JZ574180        SI--------LPNFL---MLQADF----SDHHYNFLAAYLVTLADFSARSN---------
                                                                            

16285|c0_g1_i1  -------DMQTLLKW-------------------------------------QEGSPMYN
16784|c0_g1_i1  --------SES---------------------------------------RFYSKNGINW
18693|c0_g1_i1  -------NFTTFVHKAKTND----------IPITIDETTVKKNIY-RMMMVLQFDPTKKG
18693|c0_g2_i1  ------------------------------------------------------------
18707|c0_g1_i1  -------NFETYVNTLKKAT----------PPIRIDEHTVKKNMY-RMMMVLQFNPSKKG
18753|c0_g2_i1  ------LDIPAFWKFLKTANLDKEKTA----TLSDLDFEDGESFFTDMFWLFNYDTEYDV
19024|c0_g2_i1  ----------------------------------DETKKMSAEFW-------GMPFELFK
19364|c1_g1_i1  ------LNIPNYWQYLRNANLLRRQDA---PRLTEVQYTKAEQLFTDMFWLFNYDTEYDV
19970|c0_g1_i2  ------------------------------------------------------------
20240|c0_g1_i1  -------GFDDFSHVV--------------------------------------------
20240|c0_g1_i2  -------GFDDFSHVV--------------------------------------------
23314|c2_g1_i1  ------------------------------------------------------------
23314|c2_g2_i1  ------------------------------------------------------------
23314|c2_g3_i1  ------------------------------------------------------------
23314|c2_g4_i1  ------------------------------------------------------------
23314|c2_g5_i1  ------------------------------------------------------------
23314|c2_g6_i1  ------------------------------------------------------------
23314|c2_g7_i1  ------------------------------------------------------------
23419|c0_g16_i1 ------------------------------------------------------------
23419|c0_g16_i2 ------------------------------------------------------------
23419|c0_g5_i1  ------------------------------------------------------------
23419|c0_g6_i1  SLRAVYKNFEKYNIYQR-------------------------------------------
23419|c0_g7_i1  ------------------------------------------------------------
23529|c0_g14_i1 ------------------------------------------------------------
23529|c0_g17_i1 ------------------------------------------------------------
23529|c0_g1_i1  ------------------------------------------------------------
23529|c0_g4_i1  ------------------------------------------------------------
28335|c0_g1_i1  ------------------------------------------------------------
GASI01000056    -------NFKDYAQRMEDAN----------N--RVDETNVKRNIY-RLLLVSQYKTDKKG
GASI01000057    -------NFKDYAQRMEDAN----------N--RVDETNVKRNIY-RLLLVSQYKTDKKG
GASI01000058    -------NFKDYAQQMEAAN----------N--RVDETNVKRNIY-RLLLVSQYKTDKKG
GASI01000059    -------NFKDYAQRMEAAN----------N--RVDEMNVKRNIY-RLLLVSQYKTDKKG
GASI01000060    -------NFKDYAQRMEAAN----------N--RVDETNVKRNIY-RLLLVSQYKTDKKG
GASI01000061    --------YNE------------------------------------------GSDPQKD
GASI01000062    --------YNE------------------------------------------GSDPQKD
GASI01000063    --------YNE------------------------------------------GSDPQKD
GASI01000064    --------YNE------------------------------------------GSDPQKD
GASI01000065    --------YNE------------------------------------------GSDPQKD
GASK01000016    -------NFTTFVHNAETND----------LPITIDETTVKRNIY-RMMMVLQFDPTRKG
GASI01000066    --------YNE------------------------------------------GSDPQKD
GASI01000067    --------YNE------------------------------------------RSDPQKD
GASH01000068    ------------------------------------------------------------
GASH01000069    ---------------------------------------------------------CDA
GASK01000018    ------------------------------------------------------------
GASK01000019    --------------------------------------------------------HVDD
GASL01000024    ----------------------------------------------------------DE
GASL01000025    ----------------------------------------------------------DE
GASL01000026    ----------------------------------------------------------DE
GASL01000027    ----------------------------------------------------------DE
GASH01000067    -------NFDTYTRILRSER----------TPVRIDEATVKKNLY-RMMMVLKYKPEKKG
GASK01000017    -------QFHNFCT----------------------------------------------
GASL01000028    ----------------------------------------------------------DE
GASI01000068    -------KLKEYENRMKVESWYNTKEELKPNVLTTTQIKAHSEYFFDFFWLLNYETSYDI
GASI01000069    -------KLKEYENRMKVESWYNTKEELKPNVLTTTQIKAHSEYFFDFFWLLNYETSYDI
GASI01000070    -------KLKEYENRMKVESWHNTKEELKPNVLTTTQIKAHSEYFFDFFWLLNYETSYDI
GASI01000071    -------KLKDYESRMMIISWYDTTENLRQKVLTTPEVKAHSEYFFDLFWLLNYDTPYEI
GASI01000072    -------KLKDYESRMMIISWYDTTENLRQKVLTTPEVKAHSEYFFDLFWLLNYDTPYEI
GASI01000073    -------KLKDYESRMMIISWYDTTENLRQKVLTTPEVKAHSEYFFDLFWLLNYDTPYEI
GASH01000070    ---------------------------------------------------------VFK
GASH01000071    -----------------------------------------------------SDMDMFN
GASI01000089    ------VKLQFYERNFKALNILDKSK----KPLTEEDIKAHHEYYFNLYWLLNYDTYYDV
GASI01000090    ------VKLQFYERNFKALNILDKSK----KPLTEEDIKAHHEYYFNLYWLLNYDTYYDV
GASI01000091    ------VKLQFYERNFKALNILDKSK----KPLTEEDIKAHHEYYFNLYWLLNYDTYYDV
GASH01000072    -------NFDTYTRILRSER----------TPVTIDEATVKKNLY-RMMMVLKYKPEKKG
GASL01000033    ----------------------------------------------------------DE
GASL01000034    -------DSPEMNNLV--------------------------------------------
GASL01000035    --------FKEIV---------------------DISDSWHKRYY---RGKFSKDFKLGD
GASH01000073    -------NFDTYTRILRSER----------TPVRIDEATVKKNLY-RMMMVLKYKPEKKG
GASH01000074    -------NFEAYVNYLKGGK----------RPIAVDEITAKKNIH-RLVMLRQFDPENKG
GASI01000074    -------NFKDYAQRMEAAN----------N--RVDETNVKRNIY-RLLLVSQYKTDKKG
GASI01000075    -------NFKDYAQRMEAAN----------N--RVDENDVKRNIY-RLLWYRSTRRTRR-
GASI01000076    -------NFKDYAQRMEAAN----------N--RVDETNVKRNIY-RLLLVSQYKTDKKG
GASH01000100    ---------------------------------------------------------VDD
GASH01000101    ELRALYKNFEGYSSYQR-------------------------------------------
GASH01000102    -------LYEEYSDVV--------------------------------------------
GASH01000103    ------PEFEG-----------------------------------------AERSEMTP
GASH01000104    -------------------------------------------------------DELQI
GASH01000105    -------------------------------------------------------DELQI
GASH01000106    -------------------------------------------------------DELQI
GASH01000107    ALRALYKNFESYTSYQR-------------------------------------------
GASH01000108    ELRALYKNFEGYSSYQR-------------------------------------------
GASH01000109    ELRALYKNFEGYSSYQR-------------------------------------------
KC144921.1-2    --------------------------------------------------------HVDD
KC144150.1      ----------------------------------------------------LYFGTTNE
KC144292.1-1    --------------------------------------------------------HVDD
KC145078.1      ------IPLETFRKLLDSS-------------------------------VVQNAAPMTV
KC144091.1-2    --------SEEFK---------------------TIAASLNKNFY--RIARYKEDFKLGG
KC144567.1-2    ------------------------------------------------------------
KC144374.1      -------NFTTFVHNAETND----------IPITIDETTVKRNIY-RMMMVLQFHPTRKG
KC144795.1      -------NFTTFVHNAETND----------IPITVDETTVKRNIY-RMMMVLQFHPTRKG
KC144318.1      --------------------------------------------------------HVDD
KC144050.1      --------------------------------------------------------HVDD
KC144936.1-2    --------------------------------------------------------HVDD
JZ574180        -------------------------------------------------------DHVAD
                                                                            

16285|c0_g1_i1  LISAVSSNIN--------------------------------IFERKLKEGIVDLN----
16784|c0_g1_i1  FIEKITTNMK--------------------------------AIEVKFKTGILDL-----
18693|c0_g1_i1  IFTAYERSLRTALGPDFSYKSDKHKEETSMY--------FHQIVLNMIKNGFLSMPS---
18693|c0_g2_i1  ------------------------------------------------------------
18707|c0_g1_i1  IFTAYERSLRNALGPDPYYQHDDVKRDTSMF--------FYQTVFGMVKNGILSEKS---
18753|c0_g2_i1  LTPFVAERVSTVLRGVDRFNVYDKMVNLMKI--------LQELILVLIRKGFLDAF----
19024|c0_g2_i1  FVVAVETNLT------------------------------YHYLDNLLKEGLLNLD----
19364|c1_g1_i1  LTPFVAERVSDILKGVPTANVHDTIVNLMKI--------LTELFHVLIRKGFLDAV----
19970|c0_g1_i2  ------------------------------------------------------------
20240|c0_g1_i1  ------------------------------L--------LTRYLNEAINKLIFRAEKYQ-
20240|c0_g1_i2  ------------------------------L--------LTRYLNEAINKLIFRAEKYQ-
23314|c2_g1_i1  ------------------------------------------------------------
23314|c2_g2_i1  ------------------------------------------------------------
23314|c2_g3_i1  ------------------------------------------------------------
23314|c2_g4_i1  ------------------------------------------------------------
23314|c2_g5_i1  ------------------------------------------------------------
23314|c2_g6_i1  ------------------------------------------------------------
23314|c2_g7_i1  ------------------------------------------------------------
23419|c0_g16_i1 ------------------------------------------------------------
23419|c0_g16_i2 ------------------------------------------------------------
23419|c0_g5_i1  ------------------------------------------------------------
23419|c0_g6_i1  -----------------------HLMKIA-------------------------------
23419|c0_g7_i1  ------------------------------------------------------------
23529|c0_g14_i1 ------------------------------------------------------------
23529|c0_g17_i1 ------------------------------------------------------------
23529|c0_g1_i1  ------------------------------------------------------------
23529|c0_g4_i1  ------------------------------------------------------------
28335|c0_g1_i1  ------------------------------------------------------------
GASI01000056    VFAAYERSLRGPLAPNLNGRYSRVKESTSFF--------LNQLAIDSVINGFLLEE----
GASI01000057    VFAAYERSLRGPLAPNLNGRYSRVKESTSFS-----------------------------
GASI01000058    VFAAYERSLRGPLAPNLNGRYSRVKESTSFS--------------KSISN----------
GASI01000059    VFAAYERSLRGPLAPNLNGRYSRVKESTSFF--------LNQLAIDSVINGFLLEE----
GASI01000060    VFAAYERSLRGPLAPNLNGRYSRVKESTSFF--------LNQLAIDSVINGFLLEE----
GASI01000061    VIDFVTNSLN--------------------------------LFESKLKEGILDV-----
GASI01000062    VIDFVTNSLN--------------------------------LFESKLKEGILDV-----
GASI01000063    VIDFVTNSLN--------------------------------LFESKLKEGILDV-----
GASI01000064    VIDFVTNSLN--------------------------------LFESKLKEGIFILEVQPI
GASI01000065    VIDFVTNSLN--------------------------------LFESKLKEGILDF-----
GASK01000016    IFTAYERSLRTVLGPDFSYKSDKHKEETSMY--------FHQIVLNMIKNGFLSKTA---
GASI01000066    VIDFVTNSLN--------------------------------LFESKLKEGILDV-----
GASI01000067    VIDFVTNSLN--------------------------------LFESKLKEGILDV-----
GASH01000068    FCQIL-------------------------------------------------------
GASH01000069    RCRFRRSPL---------------------------------QLNRRLHRHIV-------
GASK01000018    -----NSRL------------------------------------------CRHFS----
GASK01000019    IIKYVNSNLD--------------------------------DYERNLN--VLKLS----
GASL01000024    LIDFVSNNLD--------------------------------YLDKEFRGTRLNL-----
GASL01000025    LIDFVSNNLD--------------------------------YLDKEFRGTRLNL-----
GASL01000026    LIDFVSNNLD--------------------------------YLDKEFRGTRLNL-----
GASL01000027    LIEFVSNNLD--------------------------------YLDKEFRGTRLNL-----
GASH01000067    IFAAYERSLRSAYGPVLETRSDDIKEELSKY--------FYQIVQEMVQNGLLSENS---
GASK01000017    ------------------------------------------------------------
GASL01000028    LIDFVSNNLD--------------------------------YLDKEFRGTRLNL-----
GASI01000068    FTPFVVERSFDILKDIPKDRIKDVITNFIRI--------VKMLLLSLIKFRILQTEN---
GASI01000069    FTPFVVERSFDILKDIPKDRIKDVITNFIRI--------VKMLLLSLIKFRVLQTEN---
GASI01000070    FTPFVVERSFDILKDIPKDRIKDVITNFIRI--------VKNVIIKSYKISDITKLKIKK
GASI01000071    FTPYVVERSFDTLKDIPEARVKDDFTNLVRV--------LKGTMLNAVRYGILQTES---
GASI01000072    FTSYVVERSFDTLKDIPEARVKDDFTNLVRV--------LKGTMLNAVRYGILQTES---
GASI01000073    FTPYVVERSFDTLKDIPEARVKDDFTNLVRV--------LKGTMLNAVRYGILQTES---
GASH01000070    FLTAYICN----------------------------------------------------
GASH01000071    FISAVSSNIN--------------------------------VLE------ILGVVG---
GASI01000089    LTPFIVERTSDILKTLPKENIKDVVTTLTRI--------IKGYPLANIKYMYLKS-----
GASI01000090    LTPFIVERTSDILKTLPKENIKDVVTTLTRI--------IKGYPLANIKYMYLKS-----
GASI01000091    LTPFIVERTSDILKTLPKENIKDVVTTLTRI--------IKGYPLANIKYMYLKS-----
GASH01000072    IFAAYERSLRSAYGPVLETRSDDIKEELSKY--------FYQIVQEMVQNGLLSENY---
GASL01000033    LIDFVSNNLD--------------------------------YLDKEFRGTRLNL-----
GASL01000034    ------------------------------P--------LTRYLNEGINKMILKVDKYQ-
GASL01000035    ATNYLTKALL-------------------------------YKYRDLLKRGFLNIP----
GASH01000073    IFAAYERSLRSAYG----TSS---------------------------------------
GASH01000074    MFAAYERSLRSFLAPDIPLKDD----TTVNY--------LYLITEELLNRDYLKENM---
GASI01000074    VFCRL-------------------------------------------------------
GASI01000075    ---AFLPLMKGP------------------------------------------------
GASI01000076    VFAAYERSLRGPLG---------TKPQRQIFPLSKWPTHLRQ------------------
GASH01000100    IIEYVSSNLD--------------------------------DYERKFNGGLLNLS----
GASH01000101    -----------------------QLMKLA-------------------------------
GASH01000102    ------------------------------L--------MTRYLNEAINRLIFKVEKYQ-
GASH01000103    YIRVIKESFA--------------------------------YLENKFNAGILSQSITD-
GASH01000104    FIESNVNLYN--------------------------------YLEEQFKEGILNFKK---
GASH01000105    FIESNVNLYN--------------------------------YLEEQFKEGILNFKK---
GASH01000106    FIESNVNLYN--------------------------------YLEEQFKEGILNFKK---
GASH01000107    -----------------------QLMKLA-------------------------------
GASH01000108    -----------------------QLMKLA-------------------------------
GASH01000109    -----------------------QLMKLA-------------------------------
KC144921.1-2    IIKYVNSNLD--------------------------------DYERNLN--VLKLS----
KC144150.1      FIRKVFKSSR--------------------------------YFESKEKMFYLHRTKF--
KC144292.1-1    IIKYVNSNLD--------------------------------DYERNLN--VLKLS----
KC145078.1      FLKKISANLN--------------------------------YLENKFKQGILNL-----
KC144091.1-2    LVNYVSIHLM-------------------------------FKYKELIKAGQLYL-----
KC144567.1-2    ------------------------------------------------------------
KC144374.1      IFTAYERSLRTVLGPDFSYKSDKHKEETSMY--------FYQIVLNMIKNGFLSKTA---
KC144795.1      IFTAYERSLRTVLGPDFSYKSDKHKEETSMY--------FYQIVLNMIKKWISVKNSF--
KC144318.1      IINYVNSNLD--------------------------------DYERNLNSGLLRLS----
KC144050.1      IINYVNSNLD--------------------------------DYERNLNSGLLRLS----
KC144936.1-2    IINYVNSNLD--------------------------------DYERNLNSGLLRLS----
JZ574180        IIKYVTNSLG--------------------------------SYDKMIMSGRLDLE----
                                                                            

16285|c0_g1_i1  ------------------------------------------------------------
16784|c0_g1_i1  ------------------------------------------------------------
18693|c0_g1_i1  ------------------------------------------------------------
18693|c0_g2_i1  ------------------------------------------------------------
18707|c0_g1_i1  ------------------------------------------------------------
18753|c0_g2_i1  ------------------------------------------------------------
19024|c0_g2_i1  ------------------------------------------------------------
19364|c1_g1_i1  ------------------------------------------------------------
19970|c0_g1_i2  ------------------------------------------------------------
20240|c0_g1_i1  ------------------------------------------------------------
20240|c0_g1_i2  ------------------------------------------------------------
23314|c2_g1_i1  ------------------------------------------------------------
23314|c2_g2_i1  ------------------------------------------------------------
23314|c2_g3_i1  ------------------------------------------------------------
23314|c2_g4_i1  ------------------------------------------------------------
23314|c2_g5_i1  ------------------------------------------------------------
23314|c2_g6_i1  ------------------------------------------------------------
23314|c2_g7_i1  ------------------------------------------------------------
23419|c0_g16_i1 ------------------------------------------------------------
23419|c0_g16_i2 ------------------------------------------------------------
23419|c0_g5_i1  ------------------------------------------------------------
23419|c0_g6_i1  ------------------------------------------------------------
23419|c0_g7_i1  ------------------------------------------------------------
23529|c0_g14_i1 ------------------------------------------------------------
23529|c0_g17_i1 ------------------------------------------------------------
23529|c0_g1_i1  ------------------------------------------------------------
23529|c0_g4_i1  ------------------------------------------------------------
28335|c0_g1_i1  ------------------------------------------------------------
GASI01000056    ------------------------------------------------------------
GASI01000057    ------------------------------------------------------------
GASI01000058    ------------------------------------------------------------
GASI01000059    ------------------------------------------------------------
GASI01000060    ------------------------------------------------------------
GASI01000061    ------------------------------------------------------------
GASI01000062    ------------------------------------------------------------
GASI01000063    ------------------------------------------------------------
GASI01000064    FTFASVIVHMTRTVVLGGTLTVSAIVYVRVTVLVTSSALLPEYSALTSTLTLAIPKTSEA
GASI01000065    ------------------------------------------------------------
GASK01000016    ------------------------------------------------------------
GASI01000066    ------------------------------------------------------------
GASI01000067    ------------------------------------------------------------
GASH01000068    ------------------------------------------------------------
GASH01000069    ------------------------------------------------------------
GASK01000018    ------------------------------------------------------------
GASK01000019    ------------------------------------------------------------
GASL01000024    ------------------------------------------------------------
GASL01000025    ------------------------------------------------------------
GASL01000026    ------------------------------------------------------------
GASL01000027    ------------------------------------------------------------
GASH01000067    ------------------------------------------------------------
GASK01000017    ------------------------------------------------------------
GASL01000028    ------------------------------------------------------------
GASI01000068    ------------------------------------------------------------
GASI01000069    ------------------------------------------------------------
GASI01000070    KT----------------------------------------------------------
GASI01000071    ------------------------------------------------------------
GASI01000072    ------------------------------------------------------------
GASI01000073    ------------------------------------------------------------
GASH01000070    ------------------------------------------------------------
GASH01000071    ------------------------------------------------------------
GASI01000089    ------------------------------------------------------------
GASI01000090    ------------------------------------------------------------
GASI01000091    ------------------------------------------------------------
GASH01000072    ------------------------------------------------------------
GASL01000033    ------------------------------------------------------------
GASL01000034    ------------------------------------------------------------
GASL01000035    ------------------------------------------------------------
GASH01000073    ------------------------------------------------------------
GASH01000074    ------------------------------------------------------------
GASI01000074    ------------------------------------------------------------
GASI01000075    ------------------------------------------------------------
GASI01000076    ------------------------------------------------------------
GASH01000100    ------------------------------------------------------------
GASH01000101    ------------------------------------------------------------
GASH01000102    ------------------------------------------------------------
GASH01000103    ------------------------------------------------------------
GASH01000104    ------------------------------------------------------------
GASH01000105    ------------------------------------------------------------
GASH01000106    ------------------------------------------------------------
GASH01000107    ------------------------------------------------------------
GASH01000108    ------------------------------------------------------------
GASH01000109    ------------------------------------------------------------
KC144921.1-2    ------------------------------------------------------------
KC144150.1      ------------------------------------------------------------
KC144292.1-1    ------------------------------------------------------------
KC145078.1      ------------------------------------------------------------
KC144091.1-2    ------------------------------------------------------------
KC144567.1-2    ------------------------------------------------------------
KC144374.1      ------------------------------------------------------------
KC144795.1      ------------------------------------------------------------
KC144318.1      ------------------------------------------------------------
KC144050.1      ------------------------------------------------------------
KC144936.1-2    ------------------------------------------------------------
JZ574180        ------------------------------------------------------------
                                                                            

16285|c0_g1_i1  ------------------------------------------------------------
16784|c0_g1_i1  ------------------------------------------------------------
18693|c0_g1_i1  -----SP-----------------------------------------------------
18693|c0_g2_i1  ------------------------------------------------------------
18707|c0_g1_i1  -----SPF----------------------------------------------------
18753|c0_g2_i1  ------------------------------------------------------------
19024|c0_g2_i1  ------------------------------------------------------------
19364|c1_g1_i1  ------------------------------------------------------------
19970|c0_g1_i2  ------------------------------------------------------------
20240|c0_g1_i1  -----VPYYM--------------------------------------------------
20240|c0_g1_i2  -----VPYYM--------------------------------------------------
23314|c2_g1_i1  ------------------------------------------------------------
23314|c2_g2_i1  ------------------------------------------------------------
23314|c2_g3_i1  ------------------------------------------------------------
23314|c2_g4_i1  ------------------------------------------------------------
23314|c2_g5_i1  ------------------------------------------------------------
23314|c2_g6_i1  ------------------------------------------------------------
23314|c2_g7_i1  ------------------------------------------------------------
23419|c0_g16_i1 ------------------------------------------------------------
23419|c0_g16_i2 ------------------------------------------------------------
23419|c0_g5_i1  ------------------------------------------------------------
23419|c0_g6_i1  ------------------------------------------------------------
23419|c0_g7_i1  ------------------------------------------------------------
23529|c0_g14_i1 ------------------------------------------------------------
23529|c0_g17_i1 ------------------------------------------------------------
23529|c0_g1_i1  ------------------------------------------------------------
23529|c0_g4_i1  ------------------------------------------------------------
28335|c0_g1_i1  ------------------------------------------------------------
GASI01000056    ------------------------------------------------------------
GASI01000057    ------------------------------------------------------------
GASI01000058    ------------------------------------------------------------
GASI01000059    ------------------------------------------------------------
GASI01000060    ------------------------------------------------------------
GASI01000061    ------------------------------------------------------------
GASI01000062    ------------------------------------------------------------
GASI01000063    ------------------------------------------------------------
GASI01000064    PISTDTPTFQSCCLAVTVSTVLAISSLISPETSSLDCELENVLTSNESTFVFRVFGVSYS
GASI01000065    ------------------------------------------------------------
GASK01000016    -----SL-----------------------------------------------------
GASI01000066    ------------------------------------------------------------
GASI01000067    ------------------------------------------------------------
GASH01000068    ------------------------------------------------------------
GASH01000069    ------------------------------------------------------------
GASK01000018    ------------------------------------------------------------
GASK01000019    ------------------------------------------------------------
GASL01000024    ------------------------------------------------------------
GASL01000025    ------------------------------------------------------------
GASL01000026    ------------------------------------------------------------
GASL01000027    ------------------------------------------------------------
GASH01000067    -----NTRN---------------------------------------------------
GASK01000017    ------------------------------------------------------------
GASL01000028    ------------------------------------------------------------
GASI01000068    ------------------------------------------------------------
GASI01000069    ------------------------------------------------------------
GASI01000070    ---TSSDTYL--------------------------------------------------
GASI01000071    ------------------------------------------------------------
GASI01000072    ------------------------------------------------------------
GASI01000073    ------------------------------------------------------------
GASH01000070    ------------------------------------------------------------
GASH01000071    ------------------------------------------------------------
GASI01000089    ------------------------------------------------------------
GASI01000090    ------------------------------------------------------------
GASI01000091    ------------------------------------------------------------
GASH01000072    -----LPV----------------------------------------------------
GASL01000033    ------------------------------------------------------------
GASL01000034    -----VPYYM--------------------------------------------------
GASL01000035    ------------------------------------------------------------
GASH01000073    ------------------------------------------------------------
GASH01000074    ------------------------------------------------SF----------
GASI01000074    ------------------------------------------------------------
GASI01000075    ------------------------------------------------------------
GASI01000076    ------------------------------------------------------------
GASH01000100    ------------------------------------------------------------
GASH01000101    ------------------------------------------------------------
GASH01000102    -----VPYYM--------------------------------------------------
GASH01000103    ------------------------------------------------------------
GASH01000104    ------------------------------------------------------------
GASH01000105    ------------------------------------------------------------
GASH01000106    ------------------------------------------------------------
GASH01000107    ------------------------------------------------------------
GASH01000108    ------------------------------------------------------------
GASH01000109    ------------------------------------------------------------
KC144921.1-2    ------------------------------------------------------------
KC144150.1      ------------------------------------------------------------
KC144292.1-1    ------------------------------------------------------------
KC145078.1      ------------------------------------------------------------
KC144091.1-2    ------------------------------------------------------------
KC144567.1-2    ------------------------------------------------------------
KC144374.1      -----SL-----------------------------------------------------
KC144795.1      -----TLNFF--------------------------------------KLNN--------
KC144318.1      ------------------------------------------------------------
KC144050.1      ------------------------------------------------------------
KC144936.1-2    ------------------------------------------------------------
JZ574180        ------------------------------------------------------------
                                                                            

16285|c0_g1_i1  -----------
16784|c0_g1_i1  -----------
18693|c0_g1_i1  -----------
18693|c0_g2_i1  -----------
18707|c0_g1_i1  -----------
18753|c0_g2_i1  -----------
19024|c0_g2_i1  -----------
19364|c1_g1_i1  -----------
19970|c0_g1_i2  -----------
20240|c0_g1_i1  -----------
20240|c0_g1_i2  -----------
23314|c2_g1_i1  -----------
23314|c2_g2_i1  -----------
23314|c2_g3_i1  -----------
23314|c2_g4_i1  -----------
23314|c2_g5_i1  -----------
23314|c2_g6_i1  -----------
23314|c2_g7_i1  -----------
23419|c0_g16_i1 -----------
23419|c0_g16_i2 -----------
23419|c0_g5_i1  -----------
23419|c0_g6_i1  -----------
23419|c0_g7_i1  -----------
23529|c0_g14_i1 -----------
23529|c0_g17_i1 -----------
23529|c0_g1_i1  -----------
23529|c0_g4_i1  -----------
28335|c0_g1_i1  -----------
GASI01000056    -----------
GASI01000057    -----------
GASI01000058    -----------
GASI01000059    -----------
GASI01000060    -----------
GASI01000061    -----------
GASI01000062    -----------
GASI01000063    -----------
GASI01000064    ISVMSARRPWP
GASI01000065    -----------
GASK01000016    -----------
GASI01000066    -----------
GASI01000067    -----------
GASH01000068    -----------
GASH01000069    -----------
GASK01000018    -----------
GASK01000019    -----------
GASL01000024    -----------
GASL01000025    -----------
GASL01000026    -----------
GASL01000027    -----------
GASH01000067    -----------
GASK01000017    -----------
GASL01000028    -----------
GASI01000068    -----------
GASI01000069    -----------
GASI01000070    -----------
GASI01000071    -----------
GASI01000072    -----------
GASI01000073    -----------
GASH01000070    -----------
GASH01000071    -----------
GASI01000089    -----------
GASI01000090    -----------
GASI01000091    -----------
GASH01000072    -----------
GASL01000033    -----------
GASL01000034    -----------
GASL01000035    -----------
GASH01000073    -----------
GASH01000074    -----------
GASI01000074    -----------
GASI01000075    -----------
GASI01000076    -----------
GASH01000100    -----------
GASH01000101    -----------
GASH01000102    -----------
GASH01000103    -----------
GASH01000104    -----------
GASH01000105    -----------
GASH01000106    -----------
GASH01000107    -----------
GASH01000108    -----------
GASH01000109    -----------
KC144921.1-2    -----------
KC144150.1      -----------
KC144292.1-1    -----------
KC145078.1      -----------
KC144091.1-2    -----------
KC144567.1-2    -----------
KC144374.1      -----------
KC144795.1      -----------
KC144318.1      -----------
KC144050.1      -----------
KC144936.1-2    -----------
JZ574180        -----------
                           

PLA2

CLUSTAL format alignment by MAFFT L-INS-i (v7.304b)


19781|c0_g3_i1  MN--------YFLINVFYF--------MLIWNLNV-GQYRSLANFYSVVKKLTGRYPFDY
19940|c0_g1_i1  MRKFSIQYSYSLISALIFVLCLLLPDSHHTLSNDS-RQRRNIFEFGIMVGELTQRLPFDF
20511|c0_g1_i1  MSNKLLYFWWLFMVTMISCVNLC----CPNTLHNF-RRKRSLINLMNEVNAIAPRNALTY
20889|c1_g1_i1  MSPKFL---LIFIIAVWSC--------AAVIEALF-IQPRSLANFFFMTLYAAKRKPQEY
20889|c1_g1_i2  MSPKFL---LIFIIAVWSC--------AAVIEALF-IQPRSLANFFFMTLYAAKRKPQEY
20889|c1_g2_i1  MSPKFL---FFSIVAVWSY--------AAAVEALF-IQPRSLANFFFMTLYAAKRKPQEY
36549|c0_g1_i1  MM------SRQLLACLILLMCLF------VIPPYT-FAAFTLIQFKEMTEYITGRFALDY
GASH01000078    MC---L---LLFILSLXGF--------ASVVEAEP-IEERSLINFFFMTLFAAKKFPHQY
GASK01000020    -----N---LLFIIAVWSC--------AAAIEALF-IQPRSLANFLSMTLTAAKRSPQEY
GASK01000021    ------------------------------PEAPYSFSPRSLANFLSMTLTAAKRSPQEY
GASK01000022    ---KIL--GFFSIIAVWSC--------AAVTEALF-IQHRSLANFFFMTLTAAKRSPQEY
GASK01000023    ---------------------------SPIHSA---SQPR---KFLIYDSYCSEKKPQEY
GASK01000024    ---------FFSSLLSAVG--------QQQLKPLF-IQPRSLANFLSMTLTAAKRKPEEY
KC144387.1-2    MSPKFL---LFSIIAVWSC--------AAAIEALF-IQPRSLANFLSMTLTAAKRSPQEY
KC145089.1-1    MSPKFM---FFSIIAVWSC--------AAVTEALF-IQHRSLANFFFMTLTAAKRSPQEY
KC145030.1-1    MSPKFM---FFSIIAVWSC--------AAVTEALF-IQHRSLANFFFMTLTAAKRSPQEY
ScolPLA2        ----------------------------------------SLWNFFFMTFIGGKRAPWKY
                                                           ::         : .  :

19781|c0_g3_i1  NNYGNWCGFGGSGEPVDDIDNCCKNHDLCYIKLNHKECSRYFNLGVYFV--SYKWEETEE
19940|c0_g1_i1  NNYGNYCGFGGQGVPVDEIDKCCQTHDNCYDDISE-DCAHHLG-TIGIVIQEYKF--VIR
20511|c0_g1_i1  IDYGNYCGPGGNGGIVDGIDECCEVHDKCYGTRDNFECKDYIR-NLLFI--GYDW--DLK
20889|c1_g1_i1  DGYGNYCGLGGKGTPVDSIDRCCQVHDECYGTVGENECGDYRR-NVKFI--DYDW--YME
20889|c1_g1_i2  DGYGNYCGLGGKGTPVDSIDRCCQVHDECYGTVGENECGDYRR-NVKFI--DYDW--YME
20889|c1_g2_i1  DGYGNYCGLGGRGTPVDSIDRCCQIHDECYTTVNKNECGSYKR-NVKFI--DYDW--YME
36549|c0_g1_i1  VNYGNYCGLGGSGEPVDQIDRCCQQHDTCYESVGSDECKNKTL-PVKVQ--GYKFE-KLR
GASH01000078    DGYGNYCGIGGKGTPVDSIDRCCKIHDECYHDVNQNQCGSYIR-SVKYI--DYDW--YME
GASK01000020    DGYGNYCGWGGKGTPVDSIDRCCQVHDNCYGTVNENECGHYIR-NVKLI--DYDW--HME
GASK01000021    DGYGNYCGWGGKGTPVDSIDRCCQVHDECYGTVNENECGDYIR-NVKLI--DYDW--YME
GASK01000022    DGYGNYCGLGGSGTPVDSIDRCCQVHDECYGTVNENECGDYYR-NVKFI--DYDW--YME
GASK01000023    DGYGNYCGWGGKGTPVDSIDRCCQVHDECYGTVGENECGDYRR-NVKFI--NYKW--KME
GASK01000024    NGYGNYCGWGGEGTPVDSIDRCCQVHDECYGTVNENECGDYIR-NVKFI--NYKW--KME
KC144387.1-2    DGYGNYCGWGGEGTPVDSIDRCCQVHDNCYGTVNENECGHYIR-NVKLI--DYDW--HME
KC145089.1-1    DGYGNYCGWGGEGTPVDSIDRCCQVHDNCYGTVNENECGHYIR-NVKLI--DYDW--HME
KC145030.1-1    DGYGNYCGWGGEGTPVDSIDRCCQVHDNCYGTVNENECGHYIR-NVKLI--DYDW--HME
ScolPLA2        DGYGNHCGIGGKGSPVDSIDRCCQVHDRCYHEVNENECGSYKR-NVKFI--DYDW--YMQ
                 .*** ** ** *  ** **.**: ** **   .  :*       :      *.:    .

19781|c0_g3_i1  GKSISCDTNTELCSRGICECDKAAALCFARYEYN------------
19940|c0_g1_i1  DKRISCLKDKSECSMKICLCDKEIAECLAQHIDKYDSKYKRLL---
20511|c0_g1_i1  NGQISCDQGQESCPRAICKCDKALAECFAQRDWSFNSKNKRWFGWI
20889|c1_g1_i1  GTEIVCDPKDVACSRAICKCDKDIVDCFNEKDDDYNPEYNKAFG--
20889|c1_g1_i2  GTEIVCDPKDVACSRAICKCDKDIVECFNKNDEDYNPEHN------
20889|c1_g2_i1  GIEIICDPKDKPCGRAICKCDKDIVECFNKNDKDYNPEHNKVFG--
36549|c0_g1_i1  NRNVSCE---------------------------------------
GASH01000078    GKKVVCDPKDKPCGQAICNCDKDIVECFIENDKDYNPKYNKAFG--
GASK01000020    GTEIVCDPKDDACGRALCKCDKDIIDCFNENDKDYNPEYNKVIG--
GASK01000021    GTEIVCDPKDKPCGRALCKCDKDIIDCFNENDKDYNPEYNKIIG--
GASK01000022    GKEIVCDPKDDACGRANCKCDKDIIDCFNENDKDYNPEYNKVFG--
GASK01000023    GTEIVCDPKDDACGRALCKCDKDIIDCFNENDKDYNPEYNKVFG--
GASK01000024    GTEIVCDPKDDACGRALCKCDKDIIDCFNENDKDYNPEYN------
KC144387.1-2    GTEIVCDPKDDACGRALCKCDKDIIDCFNENDKDYNPEYNKVIG--
KC145089.1-1    GTEIVCDPKDDACGRALCKCDKDIIDCFNENDKDYNPEYNKVIG--
KC145030.1-1    GTEIVCDPKDDACGRALCKCDKDIIDCFNENDKDYNPEYNKVIG--
ScolPLA2        DKQIVCDTTDTVCAQAICKCDKDIVECLNQNDKDYNPKYNKAIG--
                .  : *                                        


pM12A

CLUSTAL format alignment by MAFFT L-INS-i (v7.304b)


15609|c0_g1_i1  -----------M-------------LILLVKSL-----F--ILSWAETSLSASAG-FELS
17723|c0_g1_i1  MREYL----VNM-------------KSMPT-----------LWLSIFQ-LITFA---SGE
20169|c0_g1_i1  M--CL---RNLMKYHSHKNQAESTTLWAFTNSLARNMYQIRLWLFLL----------SLF
21550|c0_g2_i1  -----------M-------------LILLV-----------FLFWLNISFSASE---ELS
22071|c0_g1_i1  -----------MT------------TGLSI-----------FFLCLF----------LRP
22258|c0_g1_i1  M-------SFKM-------------EF--A-----------LWLLAYQLITAYA---SGP
2263|c0_g1_i1   -----------------------------------------MFLCLF----------FLP
22816|c0_g1_i1  -----------M-------------DF--------------IILILYQ-LIVQA---TGQ
23612|c0_g1_i1  M--------AEMD----------KIMFSLP-----------LNVFFIN-FSLC---CLIS
23612|c0_g1_i2  M--------AEMD----------KIMFSLP-----------LNVFFIV-FSLC---CLIS
23756|c1_g1_i1  -----------MT------------VGLNI-----------LFLCLLV---------FVP
23770|c4_g1_i1  -----------M------------MILILI-----------ARFLLMQNSAVQG---QQT
24122|c1_g2_i2  -----------M-------------EF--T-----------LWLILYQ-LVANV---AGQ
24122|c1_g2_i3  -----------M-------------EF--T-----------PWIILSQ-LMAYV---AGE
24122|c1_g2_i4  -----------M-------------EF--T-----------PWIILSQ-LMAYV---AGE
24122|c1_g2_i5  -----------M-------------EF--T-----------LWLILYQ-LVANV---VGQ
24398|c1_g1_i1  -----------M-------------EF--V-----------FWLLLCQ-TVVSA---IKP
24398|c1_g1_i2  -----------M-------------EF--V-----------FWLLLYQ-TVVSA---NNP
24398|c1_g1_i3  -----------M-------------EF--V-----------FWLLLYQ-TVVSA---NNP
24398|c1_g1_i4  -----------M-------------EF--V-----------FWLLLCQ-TVVSA---IKP
24398|c1_g1_i5  -----------M-------------EF--V-----------FWLLLYQ-TVVSA---NNP
24398|c1_g1_i6  -----------M-------------EF--V-----------FWLLLCQ-TVVSA---IKP
24398|c1_g1_i7  -----------M-------------EF--V-----------FWLLLCQ-TVVSA---IKP
24398|c1_g1_i8  -----------M-------------EF--I-----------FWLLLCQ-RVVSA---VDP
24398|c1_g1_i9  -----------M-------------EF--I-----------FWLLLCQ-RVVSA---VDP
GASH01000087    -----------M-------------KFTEV-----------VWLFIFQ-FMQHV---DGQ
GASI01000080    -----------M-------------FIVSI-----------FLLFLSNKIVAAQ---NSY
GASH01000088    M----------MA------------LFLFI-----------CTVLLVN-LNCFRGEEDGI
GASH01000089    -----------MA------------VGLSI-----------LFLCLLV---------FVP
GASH01000090    -----------MA----------KIIF-LP-----------LHLIFLS-FY-----CFSF
GASH01000091    -----------M---------------------------YRLYQTLLC-------VSSVL
GASH01000086    -----------M-------------EL--I-----------VSLLVSH-ILVFA---AGQ
GASI01000079    -----------MD-----------------RFF-----Y--ILGCLS----------LFF
GASK01000027    ---YF----INM-------------EFVHD-----------FWLLLCG-LIVHA---TGQ
GASL01000029    -----------M-------------KFLAT-----------LRFVLCH-LLAFT---AAD
GASI01000081    -------------------------------SF-----Y--ILGCLS----------LFF
GASK01000028    -----------M-------------EFVHD-----------FWLLLYG-LIVHA---TGQ
GASH01000093    -----------------------------------------------TSLSNSQ---RI-
GASI01000082    --------------------------------------------CLS----------LFF
GASK01000029    -----------MD----------KIKFTLP-----------LNVFLIF-SPLC---YLIS
GASL01000031    -----------M-------------KFLAT-----------LRFVLCH-LLAFT---AAD
GASL01000032    -----------M-------------IFLVF-----------FPLLFHK-----------S
GASH01000095    -----------M-------------EL--I-----------VSLLVSH-ILVFA---AGQ
GASI01000084    Q--YLNFRRVLIVI-------RYRQIIFIT-----------IRINLLVVDGSSC---VSS
GASH01000096    -----------M-------------EL--V-----------VSILVSH-VLVFA---AGQ
GASI01000085    --------------------------------------------VLLL-SFVSS---SDV
GASH01000097    -----------M-------------EL--I-----------VSLLVSH-VLVFA---AGQ
GASI01000086    -----------M-------------FLISI-----------TFICLWHGFAVAQ----DY
GASH01000098    -----------M-------------EL--V-----------VSVLVSH-ILVFA---AGQ
GASI01000087    -----------M-------------FLISI-----------TFICLWHSFAVAQ----DY
GASH01000099    -----------M-------------EL--I-----------VSVLVSH-ILVFA---AGQ
GASI01000088    -----------M-------------FLISI-----------TFICLWHGSAVAQ----DY
KC144225.1-1    -----------M------------KILILI-----------ASLLLMQ---NSV---VLT
KC144108.1-1    -----------M-----------AHIAIIF-----------LFFLYNH-----------N
KC144961.1-1    -----------MA------------TGLSI-----------LILCLF----------LLP
                                                                            

15609|c0_g1_i1  VDSKDPHIKACPSLTIDKEI-RIASPLYSA-YPPYFNCYYEIQAPAGKRIKLHFTEFTLP
17723|c0_g1_i1  VLINDPNIIACPEYSIVKNS-TISSPLFPG-YYPNFTCEYNIQSPRDRYVVIKFEEFSFP
20169|c0_g1_i1  FLIEGSPEFQCPEHQIKESGVKIQSPLYPK-FPSKFRCWYNISGPQDQLVVVNFQQFDFP
21550|c0_g2_i1  VHSKYNEIKACPSLTIEKEI-PIASPLYPE-YPPYFYCYYEIKAPEGKRVLLYFKNFNMP
22071|c0_g1_i1  LFAETEIQHFCPEYVITTEQ-YLETPSHPK-YLPFVRCWYNISAPENNIAVVSFTNFDLP
22258|c0_g1_i1  VLRNDREMIACPQYSIMKNS-TISSPLFPE-YHPNFYCEYHIQAPPDRYIHISFSVFEFP
2263|c0_g1_i1   LFAEREIQYFCPEYVVTNEQ-YLKTPSYPK-YFPLVRCWYNISAPKDFVAVVSFKDFDLP
22816|c0_g1_i1  VLRNDPSVVACPQYTIVTNT-TISSPLFPE-YHPNFYCEYHIQAHPDRYISIKFNVFEFP
23612|c0_g1_i1  LSQGAGTPLECPDSIITEAT-TIRSPLYQEGYFSNFRCWYNITAPGKKRIKVKFTEFSLP
23612|c0_g1_i2  LSQGAGTPLECPDSIITEAT-TIRSPLYQEGYFSNFRCWYNITAPGKKRIKVKFTEFSLP
23756|c1_g1_i1  LFEATEIQYFCPEYVVRTPQ-QLKTPSYPQ-YTPFVRCWYNISAPEDHVAVVTFDNFDFP
23770|c4_g1_i1  VTKDDPTYLACPGFSITEER-KIASPLHPE-YPPNFYCEYNIQAPKDRYVVIEFEQFSFP
24122|c1_g2_i2  VLKNDLNVIACPEYSIIKNT-TISSPLYPE-YHPNFYCEYAIQAPRDRYVKIHFEEFDFP
24122|c1_g2_i3  ILRNDHDVIACPQYSIGTNS-TISSPLYPE-YHPNFYCEYQIQAPKDRYTVIHFEVFDFP
24122|c1_g2_i4  ILRNDHDVIACPQYSIGTNS-TISSPLYPE-YHPNFYCEYQIQAPKDRYTVIHFEVFDFP
24122|c1_g2_i5  ILRNDRNVIACPQYSIIKNS-TISSPLYPE-YHPNFYCEYAIQAPRDRYVKIHFEEFDFP
24398|c1_g1_i1  VLRNDPTILACPQNSIVKNS-TISSPLYPE-YHPNFFCEYHIQPPSDRYVVIKFEEFDFP
24398|c1_g1_i2  VLRNDPNIIACPQYSILQNS-TISSPLYPE-YHPNFFCEYHIQPPSDRYVVIKFEEFDFP
24398|c1_g1_i3  VLRNDPNIIACPQYSILQNS-TISSPLYPE-YHPNFFCEYHIQPPSDRYVVIKFEEFDFP
24398|c1_g1_i4  VLRNDPTILACPQNSIVKNS-TISSPLYPE-YHPNFFCEYHIQPPSDRYVVIKFEEFDFP
24398|c1_g1_i5  VLRNDPNIIACPQYSILQNS-TISSPLYPE-YHPNFFCEYHIQPPSDRYVVIKFEEFDFP
24398|c1_g1_i6  VLRNDPTILACPQNSIVKNS-TISSPLYPE-YHPNFFCEYHIQPPSDRYVVIKFEEFDFP
24398|c1_g1_i7  VLRNDPTILACPQNSIVKNS-TISSPLYPE-YHPNFFCEYHIQPPSDRYVVIKFEEFDFP
24398|c1_g1_i8  VLRNDLNILACPQNSILENT-TISSPLYPE-YHPNFFCEYHIQAPSDRYIDIKFEEFDFP
24398|c1_g1_i9  VLRNDLNILACPQNSILENT-TISSPLYPE-YHPNFFCEYHIQAPSDRYIDIKFEEFDFP
GASH01000087    VTSNDPNITACPQYSIVKNS-TISSPLFPE-YYPNFYCEYNIQSPRDRYIAVQFEEFDYP
GASI01000080    VYDNHPTFVACPSQTIETPK-IITSPLFSE-YPPYFYCEYVIKAKPGVHIEVTFTEFSLP
GASH01000088    ATRDNKKLIACPADIINTTGVIITSPLYPNYYPPYFYCNYLIQAPEGEKIVLNFEDFSFP
GASH01000089    LLAETEIQEFCPEYVVTTEQ-RLKTPSYPN-FLPFVRCWYNISAPKDHVAVVSFENFDFP
GASH01000090    LSIVENTPLECPRSEITEAT-IIRSPLYEEGYFSNFRCWYNITAPEGQRIQVKFTEFSLP
GASH01000091    YLIEASPQFQCPEHQIKKDGIKIQSPLYPK-YPLKFRCWYNISCPQDKMIVVKFEQFDFP
GASH01000086    VLRNDPDIIACPLNSIVKNT-TIASPLFPE-YHRNFYCEYHIQAPSDRYVVIKFEEFDFP
GASI01000079    QAAASEIQEFCPEYVVTEEQ-YLKTPLFPK-YYPNVRCWYNISAPEGKVAILTFDNFDFP
GASK01000027    VLRNDPNLIACPQYAIVKNS-TISSPLFPE-YYPNFLCEYNIQAFPDRYIVIEFEEFDFP
GASL01000029    VSRNDPNFVACPQYSITTNT-NISSPLHPR-YAPNFYCEYNIQAPKDRYVLIKFSEFNFP
GASI01000081    QAAASEIQEFCPEYVVTEEQ-YLKTPLFPK-YYPNVRCWYNISAPEGKVAILTFDNFDFP
GASK01000028    VLRNDPNLIACPQYAIIKNS-TISSPLFPE-YYPNFLCEYNIQAFPDRYIAIEFEEFDFP
GASH01000093    VHSKRVHIKACPSLTIEKEG-RIASPLFNS-YPPYFYCHYEIKAPKGKRVSLYFMDFYLP
GASI01000082    QAAASEIQEFCPEYVVTEEQ-YLKTPLFPK-YYPNVRCWYNISAPEGKVAILTFDNFDFP
GASK01000029    FSQGADTPLECPDSNIIQAT-TIRSPLYEEGYFSNFRCWYNITAPEKKRIKVKFTEFSLP
GASL01000031    VSRNDPDFVACPQYSITTNT-NISSPLHPS-YAPNFYCEYNIQAPKDRYVLITFTEFNFP
GASL01000032    SLAENPKFISCPPETLTKNA-SIESPFYPE-YFPNFYCEYRFQARTGYYIIAEFENFQFP
GASH01000095    VLRNDPDIIACPLNSIVKNT-TIASPLFPE-YHRNFYCEYHIQAPSDRYVVIKFEEFDFP
GASI01000084    CGKCKLCKFSHVHNTVLQNS-SIASPLYPQ-YAPNFYCEYKIQAPKDRYVKIEFTKFTFP
GASH01000096    VLRNDPDIVACPLNSIVKNT-TIASPLFPE-YHRNFYCEYHIQAPSDRYVVIKFEEFDFP
GASI01000085    INRNNGRILACPQYSITKNS-SIASPLYPQ-YAPNFYCEYKIQAPKDRYVKIEFTKFTFP
GASH01000097    VLRNDPDIIACPLNSIVKNT-TIASPLFPE-YHRNFYCEYHIQAPSDRYVVIKFEEFDFP
GASI01000086    VYDKHPKYIACPSWTIDRAG-IITSPLFPE-YPPYFYCEYVIKAPTGIRVELTFNEFDLP
GASH01000098    VLRNDPDIIACPLNSIVKNT-TIASPLFPE-YHRNFYCEYHIQAPSDRYVVIKFEEFDFP
GASI01000087    VYDKHPKFIACPSWTIDRAG-IITSPLFPE-YPPYFYCEYVIKAPTGIRVELTFNEFDLP
GASH01000099    VLRNDPDIIACPLNSIVKNT-TIASPLFPE-YHRNFYCEYHIQAPSDRYVVIKFEEFDFP
GASI01000088    VYDKHPKYIACPSWTIDRAG-IITSPLFPE-YPPYFYCEYVIKAPTGIRVELTFNEFDLP
KC144225.1-1    VTSDNPTYLACPDFSITEER-KIESPLYPD-YPPNFYCEYNIQAPKDRYVVIEFEHFSFP
KC144108.1-1    TKVTEVNYVACPTEIITEES-SIESPLFPE-YLPYFYCEYRIQAPKGCFIIADFKKFEFP
KC144961.1-1    LFAKTEIQHFCPEYVITTKQ-YLETPSYPK-YLPFVRCWYNISAPENYIAVVSFMKFELP
                               :      : :* .   :   . * * :           *  *  *

15609|c0_g1_i1  LRSKVL--AKGEARY-INLCEKNFLEIRAK-NFSHEGIRYCGQELNGKKIFSEMSS-LYL
17723|c0_g1_i1  KREKAR-RAINYEKI-FPRCLTDFVEISDE-KGYVNKFRYCGEELKNKEFVSRKTS-VKL
20169|c0_g1_i1  ERLNLT--KANYGTI-FEDCAVNYLQMWTP-ESGDKSIKFCGKELNGSSLIANGS--MNL
21550|c0_g2_i1  SRSNVL--AKSEGQY-AFLCENNFLEIRAK-NVSHKGIRYCGKELHKQWIISEMSS-LYL
22071|c0_g1_i1  FPEETA--AANKQNIKYLDCRTDYVEIYTG---VGAGRRFCGQELKETKIYSETGK-IEF
22258|c0_g1_i1  DRRSAR-RGINFEKI-FPRCLDDFLEISDD-YNYVNRFRYCGTELQNKEFITPKRS-VKL
2263|c0_g1_i1   LPEVIG--ATNIQIIKYQDCRTDYIEIYTG---IGAGSRFCGQELKDTKIYSETG-----
22816|c0_g1_i1  KRKKVR-RGINYEKV-FPQCLDDFIEISDD-QQFINRFRYCGKELRNKAFISSRRS-VKL
23612|c0_g1_i1  PSRVSE--HVNYHMS-DEGCQTDFVQWWENANAIGDTGRFCGNELHQKTFETVGSE-LNM
23612|c0_g1_i2  PSRVSE--HVNYHMS-DEGCQTDFVQWWENANAIGDTGRFCGNELHQKSFETVGSE-MNM
23756|c1_g1_i1  FPEMTG--VANVRNTVYKECRTDYIEIYTG---VGAGSRFCGQELKNTKIFSETGK-LEF
23770|c4_g1_i1  QRSQAR-RGINYERI-YPRCEKDFVEISDD-YEYINRFRYCGTELNNKKFESQGSS-VKL
24122|c1_g2_i2  KRRGSRTNNINYVTK-FARCIDDFVEISDD-EKYINKFRYCGQELKNKDFVSQKRS-VKL
24122|c1_g2_i3  KRRDYTTANINYKVK-YESCVDDFVEISDD-EQYVNKFRYCEQELQNKEFVSHKRS-VKL
24122|c1_g2_i4  KRRDYTTANINYKVK-YESCVDDFVEISDD-EQYVNKFRYCEQELQNKEFVSHKRS-VKL
24122|c1_g2_i5  KRRGSRTNNINYVTK-FARCIDDFVEISDD-EKYKNKFRYCGQELKNKDFVSQKRS-VKL
24398|c1_g1_i1  NRRRAR-RGINYENI-FPRCVDDFLEISDD-EEYVNKFRYCGRELRNKEFVSRQRSAVKL
24398|c1_g1_i2  NRRRAR-RGINYENI-FPRCVDDFLEISDD-EEYVNKFRYCGRELRNKEFVSRQRSAVKL
24398|c1_g1_i3  NRRRAR-RGINYENI-FPRCVDDFLEISDD-EEYVNKFRYCGRELRNKEFVSRQRSAVKL
24398|c1_g1_i4  NRRRAR-RGINYEKI-FPRCIDDFLEISDD-EEFINKFRYCGKELKNKEFVSRQRSAVKL
24398|c1_g1_i5  NRRRAR-RGINYEKI-FPRCIDDFLEISDD-EEFINKFRYCGKELKNKEFVSRQRSAVKL
24398|c1_g1_i6  NRRRAR-RGINYENI-FPRCVDDFLEISDD-EEYVNKFRYCGRELRNKEFVSRQRSAVKL
24398|c1_g1_i7  NRRRAR-RGINYEKI-FPRCIDDFLEISDD-EEFINKFRYCGKELKNKEFVSRQRSAVKL
24398|c1_g1_i8  NRRSAR-RGINYEKI-FPRCIDDFLEISDD-EEFINKFRYCGKELKNKEFVSRQRSAVKL
24398|c1_g1_i9  NRRSAR-RGINYEKI-FPRCIDDFLEISDD-EEFINKFRYCGKELKNKEFVSRQRSAVKL
GASH01000087    ARQKAR-RGINYEKI-FPRCVTDFLEISDD-QQYVNRFRYCGKELKSREFISHGTS-MKL
GASI01000080    KRVNVT--GLTAMKT-AKLCEDNFLEVKAR-NLTQTGIRYCGEELKGKQIISEKST-LVL
GASH01000088    ERPPFR-EAINYCVR-FPECSTDYLEIAEG-ENYKERYRYCGGDLSRKKFQSRGST-LKL
GASH01000089    FPEVTG--ISNVQNTAYRDCQRDYVEIFTG---NGAGTRFCGEELKNTKIFSETGK-LEF
GASH01000090    PSRVSE--HVNYHMY-DEGCQTDFVQWWESENTTTDAGRFCGSELHGKSIETFGNT-LRM
GASH01000091    ERFSLM--KANYGPV-LEDCAANYLQMWIP-ETGDKSLKFCGDELKGLSLIANES--MNL
GASH01000086    KRRRAR-RGINYEKI-YPRCLDDFLEISDD-QQFVNKFRYCGKDLKNKEFVSRKRSAVKL
GASI01000079    GPLKTA--LVNVKNT-LSECKTDFIEIHTG---IGKGSRFCATELKNKKIISESGK-IEF
GASK01000027    QRRKAR-RGINYEKI-FPRCLDDFVEISDD-YRYINKFRYCGKELKNKKFITNRRS-VKL
GASL01000029    ERSAAR-RGINYPQI-YPRCLDDFVEIADD-QQYATRFRYCGRELAGKEFKSLGRS-VKL
GASI01000081    GPLKTA--LVNVKNT-LSECKTDFIEIHTG---IGKGSRFCATELKNKKIISESGK-IEF
GASK01000028    QRRKTR-RGINYEKI-FPRCLDDFVEISDD-YRYINKFRYCGKELKNKKFITNRRS-VKL
GASH01000093    SRSKVL--AKSAGQY-ALLCEKNFLEVKAK-NISHNGIRYCGDELNQKRITSEIST-LNL
GASI01000082    GPLKTA--LVNVKNT-LSECKTDFIEIHTG---IGKGSRFCATELKNKKIISESGK-IEF
GASK01000029    PSRVSE--HVNYHMS-DEGCQTDFVQWWENVNAIGDTGRFCGNELHQKTFETVGSE-LKM
GASL01000031    ERSAAR-RGINYPQI-YPRCLDDFVEIADD-QQYATRFRYCGKELAGKEFKSLGRS-VKL
GASL01000032    PRSPAK-RGINHERI-FPRCETDFVEISEGFLETDAKFRYCANELQGRKFYSRGRT-LKI
GASH01000095    KRRKAR-RGINYEKI-FPQCLDDFLEISDD-QQFINKFRYCGKDLKNKEFVSRKRSAVKL
GASI01000084    ARRNAR-RSINYEKI-YPNCDKDYLAISDD-YQYSSKFKYCGNELAGKTFESSGIS-VKL
GASH01000096    KRRRAR-RGINYEKI-YPRCLDDFLEISNA-QQFVNKFRYCGTDLKNKEFVSRRRSAVKL
GASI01000085    ARRNAR-RSINYEKI-YPNCEKDYLAISDD-YQYSSKFKYCGNELEGKTFESSGIS-VKL
GASH01000097    KRRRAR-RGINYEKI-YPRCLDDFLEISNA-QQFVNKFRYCGTDLKNKEFVSRRRSAVKL
GASI01000086    TRLDVT--GKTAMTS-AKLCESNYLEVKAK-NVTQQGIRYCGQELRQKKITSEKNT-MIL
GASH01000098    KRRRAR-RGINYDKI-YPRCLDDFLEISNA-QQFVNKFRYCGTDLKNKEFVSRRRSAVKL
GASI01000087    TRLDVT--GKTAMTS-AKLCESNYLEVKAK-NVTQQGIRYCGQELRQKQITSEKNT-MIL
GASH01000099    KRRRAR-RGINYDKI-YPRCLDDFLEISNA-QQFVNKFRYCGTDLKNKEFVSRRRSAVKL
GASI01000088    TRLDVT--GKTAMTS-AKLCESNYLEVKAK-NVTQQGIRYCGQELRQKKITSEKNT-MIL
KC144225.1-1    QRSQAR-RGINYERV-YPRCEKDFVELSDD-YEYINRFRYCGTEL----FFT--------
KC144108.1-1    RRTKAM-KALNYEKI-FPQCEKDFLEISDNLYDSDVKFKYCGKELNEKKFFSRGRT-LKI
KC144961.1-1    FPEETG--AANIKHIKYLDCQTDYVEIYTG---VGAGRRFCGQELNETKIYSETGK-IEF
                                   *  :::             ::*  :*    : :        

15609|c0_g1_i1  VFQSMPFHPE-K--SYTPRGFFAVVLFEDL---PSKGANYPCGGILSSD--TSFILKN--
17723|c0_g1_i1  ILQTKTR-------SANYKGFKASVTFPFRPTKIEDINEVKCKR--YN------------
20169|c0_g1_i1  LFQSFDHYSPVRFDDSAGFGFEAEVNFIPKS--QYSMYEN---SFISEE--KNIEVSW--
21550|c0_g2_i1  VFQSMPLPTL-N--SYS--GFIAALEFEDI---SPRDANYPCGSLLASD--TTFSVKS--
22071|c0_g1_i1  IFQSFTR--------RELGGFSASVKFMQKF-MSFYTVENYCGSLLEERVSGHYLIRILP
22258|c0_g1_i1  ILQTTTK-------STTLRGFQALVTFPLK---TSEGNNVICNTAPTS------------
2263|c0_g1_i1   ------------------------------------------------------------
22816|c0_g1_i1  ILQTKSR-------VTNLRGFKAFITFPYK---AFKGNDVSCAPAPTS------------
23612|c0_g1_i1  VFQSFVT-------DSNFKGFVAEISFINK-------KYSACRNIINAA--GTHKMGKIK
23612|c0_g1_i2  VFQSFVT-------DSNFKGFVAEISFINK-------KYSACRNIINAA--GTHKMGKIK
23756|c1_g1_i1  IFQSLTK--------KGSGGFSASVQFISKQ--SFYFAENLCGSLLEERVSQDYIILSLP
23770|c4_g1_i1  TLQMMDS-------NFKQGGFKASVKFPVRD--NFEMISTTCPQK-DS------------
24122|c1_g2_i2  ILQTKTRNQE----TERLRGFKATVTFPLR---TVNENDVTCSASSKP------------
24122|c1_g2_i3  ILQTKTRNKE----TERLRGFKATVTFPLT---IVNENDVTCSASPKP------------
24122|c1_g2_i4  ILQTKTRSKE----TGKLKGFKATVMFPLR---VVNENDVTCSASPKP------------
24122|c1_g2_i5  ILQTKTRNQE----TERLRGFKATVTFPLR---TVNENDVTCSASSKP------------
24398|c1_g1_i1  ILQTKKH-------SSNFRGFKASVTFPLRPTKAEDNNDVTCSSAPRR------------
24398|c1_g1_i2  ILQTKKH-------SSNFRGFKASVTFPLRPTKAEDNNDVNCSSAPRR------------
24398|c1_g1_i3  ILQTKKH-------SSNFRGFKASVTFPLRPTKAEDNNDVNCSSAPRR------------
24398|c1_g1_i4  ILQTKKH-------SSNFRGFKASVTFPLRPTRAEDNNDVTCTVSSKK------------
24398|c1_g1_i5  ILQTKKH-------SSNFRGFKASVTFPLRPTRAEDNNDVTCTVSSKK------------
24398|c1_g1_i6  ILQTKKH-------SSNFRGFKASVTFPLRPTKAEDNNDVTCSSAPRR------------
24398|c1_g1_i7  ILQTKKH-------SSNFRGFKASVTFPLRPTRAEDNNDVTCTVSSKK------------
24398|c1_g1_i8  ILQTKKH-------SSNFRGFKASVTFPLRPTRAEDNNDVTCTVSSKK------------
24398|c1_g1_i9  ILQTKKH-------SSNFRGFKASVTFPLRPTRAEDNNDVTCTVSSKK------------
GASH01000087    VHQSKTR-------NSALKGFKASVTFPLRQ--EKDKNDVTCAAAPTK------------
GASI01000080    TFQSMPFNEEGKP-KQSPKGFTAAIDFKTV--TTEEGQKPPCGEIISSD--IDFPLSG--
GASH01000088    TLQTMTS-------SELYRGFKAVISFEKI---EEKQCTTKKGRR-GK------------
GASH01000089    IFQSLTR--------KGSGGFSASVQFMPLI--SFYRAENFCGSLLEETDSRGYTIQGLS
GASH01000090    VFQSFVT-------DTNFHGFVAEVSFYKG-------KQTLCGKVINAA--NTYRMGKVK
GASH01000091    LFQSFDHHFPTQ--QDHKLGFEAQITFVSKA--EYSKYQY---TFITEE--KDIKVSW--
GASH01000086    ILQTKTT-------SSTVRGFKAHITFPLRTIRVDDNNDVTCVDANTP------------
GASI01000079    IFQSLSK--------RGNGGFHASLSFVREN--EAENAENVCGSVMDNS--KRFKIKRLP
GASK01000027    ILQTKMK-------TINFKGFKASVTFPFRPTKEEEKNDVTCSAAPEK------------
GASL01000029    VLQTKSR-------QFQIGGFKASVTLPLRETK--KKTEITCAN--EG------------
GASI01000081    IFQSLSK--------RGNGGFHASLSFVREN--EAENAENVCGSVMDNS--KRFKIARLA
GASK01000028    ILQTKMK-------TINFKGFKASVTFPFRPTKEEEKNDVTCSAAPEK------------
GASH01000093    AFQSMPFPPQGK--NYVPMGFQAMVQFQNL---SSKNAYYPCGSLLASD--TSFVLRN--
GASI01000082    IFQSLSK--------RGNGGFHASLSFVREN--EAENAENVCGSVMDNS--KRFKIKRLP
GASK01000029    VFQSFVT-------DSNFKGFVAEISFINK-------KYSACRNILNAA--GTYKMGKIK
GASL01000031    VLQTKSR-------QFPFGGFKASVTLPLRETK--KKTEITCTN--EG------------
GASL01000032    TLQTMNV-------NFTNGGFRAEVSYKKK----VAAATVHCTPA-DN------------
GASH01000095    ILQTKTT-------SSTVRGFKAYVKFPLRPTRVDDNNDVTCVDANTP------------
GASI01000084    LLQTTDK-------NFGSGGFMASVTFPIR----LEKNDVACDDS-ED------------
GASH01000096    ILQTKTR-------SPSVKGFKAHITFPLRPTKVDDNNDVTCVDANTP------------
GASI01000085    LLQMTDK-------NFGSGGFMASVTFPLR----LEKNDVACDDS-ED------------
GASH01000097    ILQTKTR-------SPSVKGFKAHITFPLRPTKVDDNNDVTCVDANTP------------
GASI01000086    TFQSMPV----K--NQNARGFKATIEFKRPP-KAEKGIKYPCGEVFSTD--STFAING--
GASH01000098    ILQTKTR-------SPSVKGFKAHITFPLRPTKVDDNNDVTCVDANTP------------
GASI01000087    TFQSMPV----K--NQNARGFNATIEFKRPP-KAEKGIKYPCGEVFSTD--STFAING--
GASH01000099    ILQTKTR-------SPSVKGFKAHITFPLRPTKVDDNNDVTCVDANTP------------
GASI01000088    TFQSMPV----K--NQNARGFNATIEFKRPP-KAEKGIKYPCGEVFSTD--STFAING--
KC144225.1-1    ------------------------------------------------------------
KC144108.1-1    SLQTMNE-------NFKNGGFRADISFKKI---NAGFSSPRCTAI-GN------------
KC144961.1-1    LFQSFTR--------RESGGFSASVKFMQKS-MNFYTVENYCGSLLEESVSGNYLIRMLP
                                                                            

15609|c0_g1_i1  --TSLPCEIKFGAPATDTGTNEKTPVLH-FSPQNT---ECSVKWTYLNPKRNRLTEET--
17723|c0_g1_i1  --NYNRCTSPLRRV----MTPESSIHLI-VRNNRA-SKNCSKEVILTT-EYLNHTTIMK-
20169|c0_g1_i1  --GSKEYTFNIKAP----LGKVPILELSKISGKRD----AVMNVTVRP-SEINRSSPTDY
21550|c0_g2_i1  --T---------------------------------------------------------
22071|c0_g1_i1  --TDQTCYFVIKAP----EEKRPEVKFF-I-QDKS---QCLKYSSYDQ-YYRNTDITKT-
22258|c0_g1_i1  --DYKRCTAPLNRV----MTPESSIYLT-INNNGT--EQCSKEVILTK-ELLNGRNN---
2263|c0_g1_i1   ------------------------------------------------------------
22816|c0_g1_i1  --GYLRCTAPLKRL----MTPESSVHVT-VSNNKT--EKCSKDVILTK-EVQNSRVAK--
23612|c0_g1_i1  --GGNKCTFTVKAP----IGKLPHVSRVNIKTEKA---ATEPKVILTQDNGYGDTLKA--
23612|c0_g1_i2  --GGNKCPFTVKAP----IGKVPHVSRVNIKTE------SDSKVILIQDNGYGGTLKA--
23756|c1_g1_i1  RGNDFQCKFTVKAP----EGKQPELKFF-QPKSAD---RCRDFTAVEE-YYNNVISSTR-
23770|c4_g1_i1  --STLQCRAPLKRV----MTPESSVDLI-VDYRGD-VKNCSSTISMTA-EKLEYKVSP--
24122|c1_g2_i2  --DHIRCIAPIKRV----MTPES-------------------------------------
24122|c1_g2_i3  --DHIRCVAPIKRV----MTPESSVILS-VKKLGT--KECSRKVRVTH-SDKTWKNGLV-
24122|c1_g2_i4  --GYTRCVAPIKRV----MTPESSIILS-VKKNGT--EKCSKEVSVTH-SDQLWHKGKL-
24122|c1_g2_i5  --DHIRCIAPIKRV----MTPES-------------------------------------
24398|c1_g1_i1  --GYVRCFSPLKRI----MTPESSIHLT-VTNNKI--RNCSKEVILTT-EALKTVTSN--
24398|c1_g1_i2  --GYVRCFSPLRRI----MTPESSIHLT-VTNNKI--RNCSKEVILTT-EALKTVTSN--
24398|c1_g1_i3  --GYVRCFSPLRRI----MTPESSIHLT-VTNNKI--RNCSKEVILTT-EALKTVTSN--
24398|c1_g1_i4  --GYVRCSSPLKRI----MTPESSVHLT-VKNNKI--RNCSKEVILTK-EALNTVTSN--
24398|c1_g1_i5  --GYVRCSSPLKRI----MTPESSVHLT-VKNNKI--RNCSKEVILTK-EALNTVTSN--
24398|c1_g1_i6  --GYVRCFSPLKRI----MTPESSIHLT-VTNNKI--RNCSKEVILTT-EALKTVTSD--
24398|c1_g1_i7  --GYVRCSSPLKRI----MTPESSVHLT-VKNNKI--RNCSKEVILTK-EALNTVTSN--
24398|c1_g1_i8  --GYVRCSSPLKRI----MTPESSVHLT-VKNNKI--RNCSKEVILTK-EALNTVTSN--
24398|c1_g1_i9  --GYVRCSSPLKRI----MTPESSVHLT-VKNNKI--RNCSKEVILTK-EALNTVTSN--
GASH01000087    --GYVRCKSPLGRL----MTPESSLHLI-VKNNGT-TTKCSKEVILTK-EYLKYTTENT-
GASI01000080    --SELPCNILIGAS----AVNGKKVVLT-MKSKVP---KCQFKLALVS-KDTKTIVD---
GASH01000088    --EVIACKIPFDRR----WSNSSTVKFL-VQHRTS--SGETCEVVITR-FGTSVDYKTHH
GASH01000089    --TDFQCMFTVKAP----EGKFPEIKFF---QRGA---NCLNFNAIEE-YYRNTKASSE-
GASH01000090    --GNKKCTFTVKAP----IGKVPHVSPVGINAASE-----ASKVILIQDNGYEGELRA--
GASH01000091    --GSQPYTFNVKAP----LGKVPILELSKTSSDAE----AKMHVTVKP-NEDTLITPTRM
GASH01000086    --GYVRCTSPLRRV----MTPESSVHLS-IKHSGK--EQCSKEVILTK-EPKKIKQGE--
GASI01000079    --NDQECTFVVKSP----LEKQSEVEVA-IRNRGT---GCVNYQLKKD-KDSEVIARNM-
GASK01000027    --SFVRCTSPLKRV----MTPESSLHLI-VNNNGT-EKKCSKEVVLTK-EYLKNTKGTK-
GASL01000029    --RLKRCKAPLNRL----MTPESSIQLI-VTKNGE--RNCTKTVILTK-EHQMQTRPL--
GASI01000081    --NDQECTFIVKSP----QEKQSEVEIA-IRNRGT---GCVNYQLKKD-KGSQVSGRNM-
GASK01000028    --SFVRCTSPLKRV----MTPESSLHLI-VNNNGT-EKKCSKEVVLTK-EYLKNTKGTK-
GASH01000093    --KLLPCEIVIGAP----GTSKEKVVLN-LLSQNTSNTDCSVTLKF-NVQQQGFQEVT--
GASI01000082    --NDQECTFVVKSP----QEKQSEVEVA-IRNRGT---GCVNYQLKKD-KDSEVIARNM-
GASK01000029    --DGNKCAFTVNAP----IGKLPHVSRVNIKTDKT----AESKVILTQDNGYGGTLKA--
GASL01000031    --RLKRCRAPLNRL----MTPESSVQLI-VTKNGA--RNCTKTVTLTK-EIQLETLRK--
GASL01000032    --NMKECKLPLKRL----MTPESSVELY-VTRRQP-TANCTKHLTFTK-EPLVTLQKN--
GASH01000095    --GYVRCTSPLRRV----MTPESSVHLS-IKYTGK--EQCSKEVILTK-ESKKIKQG---
GASI01000084    --GLVRCKAPLKRV----MTPDSSIQVT-VHHRGV-RKNCSQVMTLTK-SYLEFPVTK--
GASH01000096    --GYVRCTSPLRRV----MTPESSVHLS-IKNNGK--EQCSREVILTK-EPKKIRQGE--
GASI01000085    --GLVRCKAPLKRV----MTPDSSIQVT-VHHRGV-RKNCSQVMTLTK-SYLEFPVTK--
GASH01000097    --GYVRCTSPLRRV----MTPESSVHLS-IKNNGK--EQCSREVILTK-EPKKIKQGE--
GASI01000086    --SALPCSIKIGAP----GAFDGTVVLK-AKGKN----NCQFTAETLY-RGQRLIGKT--
GASH01000098    --GYVRCTSPLRRV----MTPESSVHLS-IKYTGK--EQCSREVILTK-EPKKIKQGE--
GASI01000087    --SALPCSIKIGAP----GAFDGTVVLN-AKGKN----NCLFRAEMLS-RGERLIRKT--
GASH01000099    --GYVRCTSPLRRV----MTPESSVHLS-IKNNGK--EQCSREVILTK-EPKKIRQGE--
GASI01000088    --SALPCSIKIGAP----GAFDGTVVLK-AKGKN----NCRFVAETLS-RGESLTRKT--
KC144225.1-1    -------------------------------------------ISMTT-EYQEYNLR---
KC144108.1-1    --NIQECKLPLKRV----MTPESSVELF-VTRRRQ-NASCSKHLTLTK-EPLERLQKS--
KC144961.1-1    --TEQICYFVIKAP----EEKRPEVKFF-I-QSNS---QCLKYSSYDQ-YYQITDSTSN-
                                                                            

15609|c0_g1_i1  -------------SAC-NTVIQIPEGC---------DKITITDLTKTQSLE--MELIFSE
17723|c0_g1_i1  RGSDHVLNLD---RLC-TK-HKYPSIL----HLPD-NENLVYDLSIEEQPH--FEILLKK
20169|c0_g1_i1  -------------LRC-HGKIKGRMLN---------SNFARFILKPFSGN---ANCNVKV
21550|c0_g2_i1  ------------------------------------------------------------
22071|c0_g1_i1  -------------NTC-ENKWTGTAKK---------FSYRKIGIKIEDARE-PVNIRMKV
22258|c0_g1_i1  ENENEPINLD---LLC-AKNSQYPTLH----HLTD-SNNLIYDVSDTKQPH--FEILLKK
2263|c0_g1_i1   ------------------------------------------------------------
22816|c0_g1_i1  KNLDEVVNLD---RLC-AKNSKYPTLH----HLID-SNKLIYDVSSSEQEH--FEIVLKQ
23612|c0_g1_i1  -----------------ETAISKPNFNDKNRKQKN-VQLVNFEIDVEGNSQ--FSGSFQV
23612|c0_g1_i2  -----------------ETAISKPNFNDKNRKQKN-VQLVNFEIDVEGNSQ--FSGSFQV
23756|c1_g1_i1  -------------KLC-NEAWLGETWK---------YPYRKFGINFPQGQK-PINIRVQV
23770|c4_g1_i1  VG---VASLEMVNDAC-LGRVRYPSVF----HMTQ-PDTIVYDV----------------
24122|c1_g2_i2  ------------------------------------------------------------
24122|c1_g2_i3  ASIDDIINLD---DVC-KKNKKQSIVY----HLQD-KSNIIYDVSTKEHPH--FEVLVKK
24122|c1_g2_i4  KSKYDFINLD---DVC-KSGNEYPIVY----QLKD-RSNIIYDVLTAEQPH--FEILVKK
24122|c1_g2_i5  ------------------------------------------------------------
24398|c1_g1_i1  ENMDRILNLD---SLC-SAGSEYLTIQ----HLTD-SNHLVYDVSSSQLPH--FEILLKE
24398|c1_g1_i2  ENMDRILNLD---SLC-SAESEYLTVQ----HLID-KNRLIYDVSSQQHPH--FEILLKE
24398|c1_g1_i3  ENMDRILNLD---SLC-SAESEYLTVQ----HLID-KNRLIYDVSSQQHPH--FEILLKE
24398|c1_g1_i4  QNIDKVLNLD---SLC-SAGSEYLTIQ----HLTD-SNHLVYDVSSSQLPH--FEILLKE
24398|c1_g1_i5  QNIDKVLNLD---SLC-SAGSEYLTIQ----HLTD-SNHLVYDVSSSQLPH--FEILLKE
24398|c1_g1_i6  QNMDRILNLD---SLC-SAESEYLTVQ----HLID-KNRLIYDVSSQQHPH--FEILLKE
24398|c1_g1_i7  QNIDKVLNLD---SLC-SAGSEYLTIQ----HLTD-SNHLVYDVSSSQLPH--FEILLKE
24398|c1_g1_i8  QNIDKVLNLD---SLC-SAGSEYLTIQ----HLTD-SNHLVYDVSSSQLPH--FEILLKE
24398|c1_g1_i9  QNIDKVLNLD---SLC-SAGSEYLTIQ----HLTD-SNHLVYDVSSSQLPH--FEILLKE
GASH01000087    MPSDHVLNLD---SLC-DKSSKYPTVL----HLTD-SDHLVYDLSTKEQKH--FEILLKQ
GASI01000080    -------------KQC-NDRISIESDI---------KEIIILSLPDKDIEG--PELIFSE
GASH01000088    IYGWYGMEIESLIKGC---PRKYAEFQD---HLPPYTPFIDYYYPKEDESN--YNITITE
GASH01000089    -------------KTC-DETWLGD-WK---------YSYRRFGISISQGQK-PVKIKVQV
GASH01000090    -----------------ETPVSNPSFNDKTRKQKN-VQLVNFEVDVDGDTD--FSGRIQI
GASH01000091    YS-----------VPC-EKEIKGKSLN---------SNFAQFILDPVKGN---VECNVKV
GASH01000086    NNAHNVLNLD---NLC-NKKAEHPTVQ----SLSD-NDNLVYEVSKQQQPH--FEILLKE
GASI01000079    -------------DSC-QNQVVQSDF----------LSYMKFVIIISTSGH--FTVNLKI
GASK01000027    LKADHVLNVD---SLC-ERNSEYPTLH----HLTD-SNNLIYDLSSKEQPH--FEILLKQ
GASL01000029    SGPDQVMALDFVYDLCLGQMYTYPSVF----HITE-PNTLIYDVNPPAQKD--FQVMLKQ
GASI01000081    -------------DSC-QNQVVQSDF----------LSYMKFVIIISTSGH--FTVNLKI
GASK01000028    LKADHVLNVD---SLC-EPNSQYPTLH----HLTD-SNNLIYDLSTKEQPH--FEILLKQ
GASH01000093    -------------SKC-NSFVQIPENC---------VSVLITKLTNTLSLE--MELVFSE
GASI01000082    -------------DSC-QNQVVQSDF----------LSYMKFVIIISTSGH--FTVNLKI
GASK01000029    -----------------ETAISKPNFNDKTRKQIN-VQLVNFEIHMEGNSE--FSGSFQV
GASL01000031    VGKNVVMLLDHVYELCMRRMNTYTSVFPY--HRTQ-HSDL--------------------
GASL01000032    --HPTELIIDDLFEGC-PNTTTNVNYF----SLGN-KDSIFYKVHQDKMEE--YDFAVGN
GASH01000095    ------------------------------------------------------------
GASI01000084    LAENDVMVLDHVNDLCEGRNYRYPSIL----TLPKNEDTLMYDVKKREHENKSFQVIHKQ
GASH01000096    KNEHKVLNLD---KLC-NKTAKRPTIQ----RLSD-NDSLVYEVSKQQQPH--FEILLKE
GASI01000085    LPENKVMVLDLVNDLCEGRNHRYPSIF----TLPKNEDTLVYDVKKREHENKSFQVIHKQ
GASH01000097    KNEHKVLNLD---KLC-NKTSKRPTIQ----RLSD-NDSLVYEVSKQQQPH--FEILLKE
GASI01000086    -------------ERC-DKSIILTRHT---------DEIKFISQTERGLMD--AEIVFSE
GASH01000098    KNEHKVLNLD---KLC-NKTSKRPTIQ----RLSD-NDSLVYEVSKQQQPH--FEILLKE
GASI01000087    -------------ERC-NNSIILTRHT---------DEIKFISQTERGLMD--AEIVFSE
GASH01000099    KNEHKVLNLD---KLC-NKTAKRPTIQ----RLSD-NDSLVYEVSKQQQPH--FEILLKE
GASI01000088    -------------ERC-DNSIILTRHT---------DEIKFIYQRERGLMD--AEIVFSE
KC144225.1-1    VDRNHVMLLDMVKDAC-LGDGRYSSVF----PMTQ-PGTILYEVQKTESQK--FGVVLKQ
KC144108.1-1    --NASELDLDALFEVC-PNDAEGDDFL----SLGD-RDSIVYKVKEQNMQE--YEFAIGN
KC144961.1-1    ------------MDIC-ENKWIGKAKK---------FSYRKIGIKIDDLRD-PVNIRMKV
                                                                            

15609|c0_g1_i1  RKTNI-KYEESCGE-SKRLEL---NKTSEIRLP-EKNRA---ELRCLWIFEAPKQTS-VI
17723|c0_g1_i1  FST---KQIQMCGG-HIMLKR---NEIHDLRFK-ARSGLN--RQACVWVIHAEDPEDNKI
20169|c0_g1_i1  KFV---DPYPLCGGIHKMLKKQDTNYTYELDYY--------SPDTCIWIVTQTNTKK-GL
21550|c0_g2_i1  ------------------------------------------------------------
22071|c0_g1_i1  RYQ---SVEDECAK---FLTKK-SAKHFEISFRHHWQIGKQFPSICIWLIQVPQTSE-KV
22258|c0_g1_i1  FST---KQIKICGG-HIKLKR---NEAYTLKYE-ARKNQN--KQTCMWVIEAENAGDHRM
2263|c0_g1_i1   ------------------------------------------------------------
22816|c0_g1_i1  FST---TPIRVCGG-HITLKQ---NEAYKLKYR-DPTKHN--KQTCLWVIHAENVDDNKI
23612|c0_g1_i1  SFI---DPVPYCGG----------EITGTATLSSQNVPGR--VLMCTWTIKQKSLSD-SM
23612|c0_g1_i2  SFI---DPVPYCGG----------EITGTATLSSQNVPGR--VLMCTWTIKQNSLSD-ST
23756|c1_g1_i1  RYQ---TLEDECAK---FLEKQ--NNGYKIAFNHLPQEDNKFPSVCIWLIQVPQTTK-EV
23770|c4_g1_i1  ------------------------------------------------------------
24122|c1_g2_i2  ------------------------------------------------------------
24122|c1_g2_i3  FST---KQTRVCGG-NIELNS---DETYDIRFK-PINTQQ----TCLWVFHLKNFEDNKI
24122|c1_g2_i4  FST---KQTRVCGG-NIELNS---DETYDIRFK-PINTQQ--------------------
24122|c1_g2_i5  ------------------------------------------------------------
24398|c1_g1_i1  FST---KNIRNCGG-LIKLKR---DESHTILYN-AKRKQK--KHTCLWVIQAEDSEDNKI
24398|c1_g1_i2  FST---KNIRNCGG-LIKLKR---DESHTILYE-IKTEQK--KHTCLWVVQTEDPEDNKI
24398|c1_g1_i3  FST---KNIRNCGG-LIKLKR---DESHTILYE-TKTEQK--KHTCLWVVQTEDPEDNKI
24398|c1_g1_i4  FST---KNIRNCGG-LIKLKR---DESHTILYE-TKTEQK--KHTCLWVVQTEDPEDNKI
24398|c1_g1_i5  FST---KNIRNCGG-LIKLKR---DESHTILYE-TKTEQK--KHTCLWVVQTEDPEDNKI
24398|c1_g1_i6  FST---KNIRNCGG-LIKLKR---DESHTILYE-TKTEQK--KH----------------
24398|c1_g1_i7  FST---KNIRNCGG-LIKLKR---DESHTILYN-AKRKQK--KHTCLWVIQAEDPEDNKI
24398|c1_g1_i8  FST---KNIRNCGG-LIKLKR---DESHTILYE-TKTEQK--KHTCLWVVQTEDPEDNKI
24398|c1_g1_i9  FST---KNIRNCGG-LIKLKR---DESHTILYN-AKRKQK--KHTCLWVIQAEDPEDNKI
GASH01000087    FST---KQIRMCGG-QVKLKT---KESHTLRYV-AKEELK--KHTCLWVIHAEDPLASKI
GASI01000080    RID---EDYVTCGG-TKHLET---RLPTDLGID-LGEGP---SVRCLWIIEAPKMTK-LI
GASH01000088    IST---EQKTVCGG-NIVLENE-PNQTYKINISIGQLKCN--HLACLWIFTAPYNAE-EI
GASH01000089    RYE---TLEDQCAK---FLQKE--NNGFKIKYEYRPEQNNPFPSMCIWLIPVPQSQR-DV
GASH01000090    SFM---DPVLYCGG----------QASGRVTLSSENVPGR--ILMCAWSIKQDSAPD-NM
GASH01000091    KFV---DPYPLCGGVHEILETD-KHFIYNLGYS--------TPDVCVWTVIMKNTTK-SF
GASH01000086    FST---KQIRKCGG-LIKLKT---NEAHTILYK-SKKGKN--KLVC--------------
GASI01000079    TYT---DIGEPCSS---SLQPR--DNNYSIRYTYNPIGPQLFPTVCIWLLEVPKDKS-RT
GASK01000027    FST---KQIQTCGG-HIRLKT---DEVFILKYS-AK--LR--KHTCMWVIEAENPDDNKI
GASL01000029    FSV---KQIKSCGG-HIKLKA---GESYTINYD-GRVGPR--K-----------------
GASI01000081    TYT---DIGEPCSS---SLQAR--DNNYSIRYAYNPIGPQLFPTVCIWLLEVPKDKS-RT
GASK01000028    FST---KQIQTCGG-HIRLKT---DEVFILKYS-AK--LR--KHTCMWVIEAENPEDNKI
GASH01000093    RKTKIVEYNEDCGG-SRRLEL---DKL---------------------------------
GASI01000082    TYT---DIGEPCSS---SLQAR--DNNYSITYAYNPIGPQLFPTVCIWLLEVPKDKS-RT
GASK01000029    SFI---DPVPYCGG----------EITGLTTLSSQNVQGR--VLMCTWTIKEKSSSD-SM
GASL01000031    ------------------------------------------------------------
GASL01000032    YST---KLIETCGG-VIQMKP---RKKYKVKYS-GKDWNQ--DQTCLWIVHADRDAR-QI
GASH01000095    ------------------------------------------------------------
GASI01000084    FST---KPIRMCGG-HVKLEM---EKFYNLAYK-TYHWSH--PQSCLWVFQADPSED-QI
GASH01000096    FST---KQLRKCGG-LIKLKR---MNRTRYHIEVGKERKN--KLVC--------------
GASI01000085    FST---NPIRMCGG-HVKLEM---EKFYNLAYK-TYHWSH--PQSCLWVFQADPSED-QI
GASH01000097    FST---KQLRKCGG-LIKLKX---MNLTRYHIEVGKERKT--SLVC--------------
GASI01000086    KAA---DYYVECGG-TKVLEI---GAPADISID-LKYGP---SARCLWIIETPRSTA-EI
GASH01000098    FST---KQLRKCGG-LIKLKR---MNRTRYHIEVGKERKN--KLVC--------------
GASI01000087    KAA---DYYVECGG-TKVLEI---GAPADISID-LKYGP---SARCLWIIETPRSTA-EI
GASH01000099    FST---KQLRKCGG-LIKLKR---MNRTRYHIEVGKERKN--KLVC--------------
GASI01000088    KAA---DYYVECGG-TKVLEI---GAPADISID-LKYGA---SARCLWIIETPRSTA-EI
KC144225.1-1    FFT---RQKTMCGG-HIHLKR---DEPLNLNYS-GVIWNK--QQTCLWILHADPSAD-LI
KC144108.1-1    YFT---KQFTMCGG-VIHMKP---D-----------------------------------
KC144961.1-1    RYR---DVEDECAQ---FLKKK-SVNNFQISFQHHQEIGKQFPSICIWLIQVPQTSE-KV
                                                                            

15609|c0_g1_i1  ELSVLTPSF-------------V-------MPYDDYYAFHMIVSPNDLKYSFLSSQ--IS
17723|c0_g1_i1  EVDIKTFSSTNT--------NI---------NCENHHVSIMYIGPN--MYEMYHHE--IK
20169|c0_g1_i1  NVTTNLPLNAPNS-------NG---------ICDIAHVMGIIKQND--------------
21550|c0_g2_i1  ------------------------------------------------------------
22071|c0_g1_i1  YFNYDGDLLDPDGNIDRNVVGN---------YCSRDQLVFAEVFDD------------YK
22258|c0_g1_i1  EVEIKTFSHENE--------NE---------NCEKHHLSIMYVGAN--MFEMYQQD--IK
2263|c0_g1_i1   ------------------------------------------------------------
22816|c0_g1_i1  EIDFKNFTHKKG--------NK---------NCEKHHLSIMYVGPN--MFELYEHE--VE
23612|c0_g1_i1  ALEIITNLDEPVKKES---LK----------LCMRDQVIAFTHDPD---PRNFRKD---N
23612|c0_g1_i2  ALEIITNLDEPVKTEN---KKQ---------LCMRDQVIAFTHDPD---PRNFRKD---N
23756|c1_g1_i1  IFNHDMDLLEAE--------NG---------YCNRDQLVFSEVFDD------------YT
23770|c4_g1_i1  ------------------------------------------------------------
24122|c1_g2_i2  ------------------------------------------------------------
24122|c1_g2_i3  EVHVSSFAFDKS--------NPYEPSMKYNIYCRMHQISIMYVGAN--MYDMYKHE--IN
24122|c1_g2_i4  ------------------------------------------------------------
24122|c1_g2_i5  ------------------------------------------------------------
24398|c1_g1_i1  EIDYE-------------------------------------------------------
24398|c1_g1_i2  EIDYEEFIHKGS--------ND---------KCAKHHLSIMYVGAN--MYDLYKHE--VQ
24398|c1_g1_i3  EIDYEEFIHEGS--------NN---------NCGKHHLSIMYVGAN--MYELYQHE--IQ
24398|c1_g1_i4  EIDYEEFIHEGS--------NN---------NCGKHHLSIMYVGAN--MYELYQHE--IQ
24398|c1_g1_i5  EIDYEEFIHKGS--------ND---------KCAKHHLSIMYVGAN--MYDLYKHE--VQ
24398|c1_g1_i6  ------------------------------------------------------------
24398|c1_g1_i7  EIDYEEFIHKGS--------ND---------KCAKHHLSIMYVGAN--MYDLYKHE--VQ
24398|c1_g1_i8  EIDYEEFIHEGS--------NN---------NCGKHHLSIMYVGAN--MYELYQHE--IQ
24398|c1_g1_i9  EIDYEEFIHKGS--------ND---------KCAKHHLSIMYVGAN--MYDLYKHE--VQ
GASH01000087    EIDFKKFTSKNS--------NQ---------NCEKHHLSIMYTGPN--MYELYRHE--LR
GASI01000080    TFNTEAM-------------EK---------SSDFNHMFHMIVSPKYLNDEIMIDE--IA
GASH01000088    SIDVTEFYIGES--------KN---------DCDYNFLSMMYVSAN--KYLIMEKIL-ES
GASH01000089    SFSYNINMLEAV--------NG---------ICTLDQLVLAEVFDE------------YQ
GASH01000090    PLEITTNLNDPVKYTK---------------VCMSDQVIAFTHDPD---PRNFRRD---N
GASH01000091    DVMANMILNGQNS-------KG---------LCDKDHIMGFVKQNN--------------
GASH01000086    ----------GS----------------------------------------FKQR--IQ
GASI01000079    DVELHLNTASPSG-------DG---------YCNVDQVVVAEVLND------------DK
GASK01000027    EVEIKKFQHKSS--------NE---------NCERHHLSIMYVGPN--MYEMYRHE--IK
GASL01000029    --------------------------------------------AN--LFMDY-------
GASI01000081    DVELHLNTASPSG-------DG---------YCNVDQVVVAEVLND------------DK
GASK01000028    EVEIKKFQHKSS--------NE---------NCERHHLSIMYVGPN--MYEMYRHE--IK
GASH01000093    ------------------------------------------------------------
GASI01000082    DVELHLNTASPSG-------DG---------YCNVDQVVVAEVLND------------DK
GASK01000029    ALEIITNLDEPVKKEG---IK----------LCMRDQVIAFTHDPD---PRNFRKH---N
GASL01000031    ------------------------------------------------------------
GASL01000032    LVEIDKFDYKGAKATD---AAK---------KCD-HHLSMMYISSN--MFELMNED----
GASH01000095    ------------------------------------------------------------
GASI01000084    VVEIKKFWFNDE--------NA---------NCSNHSLSMMHVGGN--MFEILQHEVKVK
GASH01000096    ----------GS----------------------------------------FKRR--IQ
GASI01000085    VVEIKKFWFNGE--------NA---------NCSNHSLSMMHVGGN--MFEILQHEVKVK
GASH01000097    ----------GS----------------------------------------FKRR--IQ
GASI01000086    TLSADAM-------------QN---------PADLHHMFHMIVSPKYLRNEIMLSE--LK
GASH01000098    ----------GS----------------------------------------FKRR--IQ
GASI01000087    TLSADAM-------------QN---------PADLHHMFHMIVSPKYLRNEIMLSE--LK
GASH01000099    ----------GS----------------------------------------FKRG--SR
GASI01000088    TFSADAM-------------QR---------PTDLHHMFHMIVSPKYLRNEIMLRE--LK
KC144225.1-1    QADIRRFTFAGD--------NN---------DCINHHLSMMHIGVN--MFEILKYELNDS
KC144108.1-1    ------------------------------------------------------------
KC144961.1-1    YFNYDLDLLDPD--------GN---------YCSRDQLVFAEVFDD------------YK
                                                                            

15609|c0_g1_i1  NGTYREKHRISGYPYTRL---YRFSSQDETEKV-----LMLFLRIGAHAKQK---FEASI
17723|c0_g1_i1  KDRYKFKRICKSGSK------LVYHRTD--RDIFGRLNLMILM-SHTSGFQE---FLATV
20169|c0_g1_i1  QVTSILPATCGTKNGSY----IEIPRSNTKRDL--EVTIITHIPFIFRKRPNIATKTGNI
21550|c0_g2_i1  ------------------------------------------------------------
22071|c0_g1_i1  RNVYTPNPTCGHMTGER----LELVNSNYRQNL--STTMMVLV-AIDNDVDKFRSINVNI
22258|c0_g1_i1  KTPDKFRRKCSSGAK------ILYQRQS--KDIFGGINLMILL-SHSKDFEK---FEAIV
2263|c0_g1_i1   ------------------------------------------------------------
22816|c0_g1_i1  KDPNKFKRMCKPGSK------LIYHRKD--RDIYGGLNLMILL-SHKNGFEN---FEAKV
23612|c0_g1_i1  GDKAVSEPLCGSKTKS-----VRINKLNATEAFH-HVTVLSII-TLDKEKSK------SV
23612|c0_g1_i2  GDKAVSEPLCGSKTKS-----VRINKLNATETFH-HVTVLSII-TLDKEKSK------SV
23756|c1_g1_i1  RFVYTPNPTCGKLTGES----TTLANSNYRRGA---TTMMVMA-AFDNDVTRQRKLKVEI
23770|c4_g1_i1  ------------------------------------------------------------
24122|c1_g2_i2  ------------------------------------------------------------
24122|c1_g2_i3  KDRNKFQRICKVG-K------YKYRRNT--QRIHGSLTLMMLF-THTDGFAY---FSANV
24122|c1_g2_i4  ------------------------------------------------------------
24122|c1_g2_i5  ------------------------------------------------------------
24398|c1_g1_i1  ------------------------------------------------------------
24398|c1_g1_i2  KDANKFKRTCNPGSK------LIYHRTD--TDIFGGLNLMLLL-SHSDGFQK---FKATV
24398|c1_g1_i3  KDANKFKRTCNPGSK------LIYHRTD--PDIFGGLNLMLLL-SHSDGFEK---FKATV
24398|c1_g1_i4  KDANKFKRTCNPGSK------LIYHRTD--PDIFGGLNLMLLL-SHSDGFEK---FKATV
24398|c1_g1_i5  KDANKFKRTCNPGSK------LIYHRTD--TDIFGGLNLMLLL-SHSDGFQK---FKATV
24398|c1_g1_i6  ------------------------------------------------------------
24398|c1_g1_i7  KDANKFKRTCNPGSK------LIYHRTD--TDIFGGLNLMLLL-SHSDGFQK---FKATV
24398|c1_g1_i8  KDANKFKRTCNPGSK------LIYHRTD--PDIFGGLNLMLLL-SHSDGFEK---FKATV
24398|c1_g1_i9  KDANKFKRTCNPGSK------LIYHRTD--TDIFGGLNLMLLL-SHSDGFQK---FKATV
GASH01000087    KNPQKFKRICTAGSK------LEYRRQD--RDIYGALNLMIMM-SHTDGFQE---FEATV
GASI01000080    TNTYRQNHLYTSLPQNYT---YTFSDLETEPKT-----LMMLL-VFNQGSRK---FSGTV
GASH01000088    GDTSNINKMCSHSSGR-----RVFGRLDPEGDIYGPLSVMVLM-SSAKSLYDEKVLRATV
GASH01000089    RNVYTPNPTCGKLSGES----ENLVNTNYPRRP---STMMVMA-AFDNSVASSRNLEVAI
GASH01000090    GDTAVSEPLCGSNTKS-----VRIKKLNTSEPFH-QVTVLSIM-TLDNSKTK------SI
GASH01000091    QVTEILPATCGEKEGFY----ISVDRSDSKRDL--EVTVITYIPFIFRNHRDQSASEGNL
GASH01000086    K----------------------------------------------------------I
GASI01000079    KYVDTESPVCGERTHT-----ISVPNSNYPNNN---STVMVLV-STDFTDHR-KTVEATI
GASK01000027    KDRNKFKRTCASGTT------LVYHRTD--RDIYGGLSLMVLV-SHTKQFEN---FRAKV
GASL01000029    ------------------------------------------------------------
GASI01000081    KYVDTESPVCGERTHT-----ISVPNSNYPNNN---STVMVLV-STDFTDRS-KTIEATI
GASK01000028    KDRNKFKRTCASGTT------LVFHRTN--RDIYGGLSLMVLV-SHTKQFQN---FRAKV
GASH01000093    ------------------------------------------------------------
GASI01000082    KYVDTESPVCGERTHT-----ISVPKQQLS------------------------------
GASK01000029    GDKAVSEPLCGSKTKS-----VRINKLNATETFH-HVTILSII-TLDKEKSK------SV
GASL01000031    ------------------------------------------------------------
GASL01000032    SGLIKHTKICKQVDDKKPRK-KRFDRPH--RDIYGGLSIMLLL-SHSPHFKS---FSAQV
GASH01000095    ------------------------------------------------------------
GASI01000084    KNFNKYKRFCSSVRKSEEVQHFVFERPN--RDIYGPMTVMFLL-SHNSGFIE---FFADV
GASH01000096    K----------------------------------------------------------I
GASI01000085    KNFNKYKRFCSSVRKSEEVQHFVFERPS--RDIYGPMTVMFLL-SHNSGFME---FSADV
GASH01000097    K----------------------------------------------------------I
GASI01000086    DKTYSNNHLHTTLPQQYT---YRFGELDTESKV-----MMLLI-VFNQGERK---FKGTV
GASH01000098    K----------------------------------------------------------I
GASI01000087    DKTYSSNHLHTTLPQQYT---YRFGELDTESKV-----MMLLI-VFNQGDRK---FKGTV
GASH01000099    R-----------------------------------------------------------
GASI01000088    DKTYSNNHLHTTLPQQYT---YRFGELDTESKV-----MMLLI-VFNQGERK---FKGTV
KC144225.1-1    KNVAKYKRICNQINDRKET--KVFSRPD--RDIFGAVSVMVLL-SHSSGFFE---FDAQF
KC144108.1-1    ------------------------------------------------------------
KC144961.1-1    RNVYTPNPTCGKMQGER----LELDNSNYSQNV---TTMMVMV-AIDNDDNKFRSINVNI
                                                                            

15609|c0_g1_i1  TAHEKSETSEKSTAKKD
17723|c0_g1_i1  TVSN-------------
20169|c0_g1_i1  QYRN-------------
21550|c0_g2_i1  -----------------
22071|c0_g1_i1  RF---------------
22258|c0_g1_i1  TAKS-------------
2263|c0_g1_i1   -----------------
22816|c0_g1_i1  TIFNS------------
23612|c0_g1_i1  TVNIPR-----------
23612|c0_g1_i2  TVNIPRLN---------
23756|c1_g1_i1  QFQA-------------
23770|c4_g1_i1  -----------------
24122|c1_g2_i2  -----------------
24122|c1_g2_i3  TAKKY------------
24122|c1_g2_i4  -----------------
24122|c1_g2_i5  -----------------
24398|c1_g1_i1  -----------------
24398|c1_g1_i2  TVRNS------------
24398|c1_g1_i3  TVRNS------------
24398|c1_g1_i4  TVRNS------------
24398|c1_g1_i5  TVRNS------------
24398|c1_g1_i6  -----------------
24398|c1_g1_i7  TVRNS------------
24398|c1_g1_i8  TVRNS------------
24398|c1_g1_i9  TVRNS------------
GASH01000087    TIVKY------------
GASI01000080    TARDHK-----------
GASH01000088    SYKLIPRRD------RK
GASH01000089    RF---------------
GASH01000090    TFSTPT-----------
GASH01000091    QYFP-------------
GASH01000086    T----------------
GASI01000079    KFMS------------D
GASK01000027    KVSN-------------
GASL01000029    -----------------
GASI01000081    KFMT------------D
GASK01000028    KVSN-------------
GASH01000093    -----------------
GASI01000082    -----------------
GASK01000029    TVKIPR-----------
GASL01000031    -----------------
GASL01000032    SCV--------------
GASH01000095    -----------------
GASI01000084    KSHTPSK----------
GASH01000096    T----------------
GASI01000085    KSHTPSK----------
GASH01000097    T----------------
GASI01000086    TAWEKRL----------
GASH01000098    T----------------
GASI01000087    TAWEKRL----------
GASH01000099    -----------------
GASI01000088    TAWEKRL----------
KC144225.1-1    KSAISY-----------
KC144108.1-1    -----------------
KC144961.1-1    CF---------------
                                 

S1

CLUSTAL format alignment by MAFFT L-INS-i (v7.304b)


17834|c0_g1_i1  M-----------ETPKMKNLLSCLVLLLYPANVQV-------------------------
18561|c0_g1_i1  M-----------KWLKALFLTSVFLVLNQCVSSQKGRSLSF-------------------
19813|c0_g1_i1  MAELTFNHHLSINLNRHTKILLFLIFLMKSLSF---------------------------
19863|c0_g1_i1  MIW--------------KIIVCFMLFIGCS------------------------------
20081|c0_g1_i2  M------------AVGLQAVM-IAMLLSDAVRSQSENGWKFPGSSSSGNSTSVAKANETS
20089|c0_g1_i1  M----------------IIVITTLLFFSLA------------------------------
20969|c0_g1_i1  MF----------LLINMIFLLNILILLSGF------------------------------
21969|c0_g1_i1  M------------HWFSFTIISLAVIVCRG------------------------------
23063|c0_g1_i1  MFK-------SAFLINMQTVIKLLILFSVE------------------------------
23063|c0_g1_i2  MFK-------SAFLINMQTVIKLLILFSVE------------------------------
23063|c0_g1_i3  MFK-------SAFLINMQTVIKLLILFSVE------------------------------
23063|c0_g1_i4  MFK-------SAFLINMQTVIKLLILFSVE------------------------------
23063|c0_g1_i5  MFK-------SAFLINMQTVIKLLILFSVE------------------------------
23364|c0_g1_i2  M-----------APFTAILFLALTCWFKHALTHDC--IMSFDDKS---DKTWCIIAGEKK
30852|c0_g1_i1  M----------------IYHLKVLILLSGI------------------------------
4716|c0_g1_i1   M--------------SAKIIVTFCLVLVSGKALKE-------------------------
5471|c0_g1_i1   M----------------KISLVFLLFLGGF------------------------------
GASI01000077    -------------------------FLLTARLI---------------------------
GASH01000079    M-------------YNMHYFAILVFLFSDK------------------------------
GASR01000094    ------------------------------------------------------------
GASR01000095    M-----------------------------------------------------------
GASH01000082    M---------------SRLLVILLLFFSAK------------------------------
GASH01000083    M---------------SRLLVILLLFFSAK------------------------------
GASH01000084    M---------------SRLLVILLLFFSAK------------------------------
GASK01000025    M------------KLSL-------------------------------------------
GASI01000078    -------------TWSSRTRMRV-------------------------------------
S1-peptidase    M-----------NSFTILIVTYFSLAFGSR------------------------------
                                                                            

17834|c0_g1_i1  ------------------------------------------------------------
18561|c0_g1_i1  ------------------------------------------------------------
19813|c0_g1_i1  ------------------------------------------------------------
19863|c0_g1_i1  ------------------------------------------------------------
20081|c0_g1_i2  PD-NSTTIQGRNIN-------------INILTNPNSDG-----FIPFPNQMTSGGQVPQI
20089|c0_g1_i1  ------------------------------------------------------------
20969|c0_g1_i1  ------------------------------------------------------------
21969|c0_g1_i1  ----------------------DE------------------------------------
23063|c0_g1_i1  ------------------------------------------------------------
23063|c0_g1_i2  ------------------------------------------------------------
23063|c0_g1_i3  ------------------------------------------------------------
23063|c0_g1_i4  ------------------------------------------------------------
23063|c0_g1_i5  ------------------------------------------------------------
23364|c0_g1_i2  LTYNQAEIECLNQNGLLLILEYDEEFQRNVLLSLNTKEIHGPYWIGLSDRRTEG------
30852|c0_g1_i1  ------------------------------------------------------------
4716|c0_g1_i1   ------------------------------------------------------------
5471|c0_g1_i1   ------------------------------------------------------------
GASI01000077    ------------------------------------------------------------
GASH01000079    ------------------------------------------------------------
GASR01000094    ------------------------------------------------------------
GASR01000095    ------------------------------------------------------------
GASH01000082    ------------------------------------------------------------
GASH01000083    ------------------------------------------------------------
GASH01000084    ------------------------------------------------------------
GASK01000025    ------------------------------------------------------------
GASI01000078    ------------------------------------------------------------
S1-peptidase    ------------------------------------------------------------
                                                                            

17834|c0_g1_i1  ------------------------------------------------------------
18561|c0_g1_i1  -----------------------------------------PSSRSGLYASC--------
19813|c0_g1_i1  ------------------------------------------------------------
19863|c0_g1_i1  ------------------------------------------------------------
20081|c0_g1_i2  TINGFDPNPRPITNFGDPNAKYNPYGP-FSAFNPSKNFLPPPNNFKGYGASA------GN
20089|c0_g1_i1  ------------------------------------------------------------
20969|c0_g1_i1  ------------------------------------------------------------
21969|c0_g1_i1  -------------------------------------------------ESC--------
23063|c0_g1_i1  ------------------------------------------------------------
23063|c0_g1_i2  ------------------------------------------------------------
23063|c0_g1_i3  ------------------------------------------------------------
23063|c0_g1_i4  ------------------------------------------------------------
23063|c0_g1_i5  ------------------------------------------------------------
23364|c0_g1_i2  -----------VWRYSD----MRRLGSGFTSWAPN-----EPNSFRGLDEDCVELMDNGY
30852|c0_g1_i1  ------------------------------------------------------------
4716|c0_g1_i1   ------------------------------------------------------------
5471|c0_g1_i1   ------------------------------------------------------------
GASI01000077    ------------------------------------------------------------
GASH01000079    ------------------------------------------------------------
GASR01000094    ------------------------------------------------------------
GASR01000095    ------------------------------------------------------------
GASH01000082    ------------------------------------------------------------
GASH01000083    ------------------------------------------------------------
GASH01000084    ------------------------------------------------------------
GASK01000025    ------------------------------------------------------------
GASI01000078    ------------------------------------------------------------
S1-peptidase    ------------------------------------------------------------
                                                                            

17834|c0_g1_i1  ------------------------------------------------------------
18561|c0_g1_i1  ------------------------------------------------------------
19813|c0_g1_i1  ------------------------------------------------------------
19863|c0_g1_i1  ------------------------------------------------------------
20081|c0_g1_i2  FNPFLSPSSFKPGMTELKPSGSSFSGFAPGFNSGLNPGSSSFNP--GSSSFNPGSSGNFG
20089|c0_g1_i1  ------------------------------------------------------------
20969|c0_g1_i1  ------------------------------------------------------------
21969|c0_g1_i1  ------------------------------------------------------------
23063|c0_g1_i1  ------------------------------------------------------------
23063|c0_g1_i2  ------------------------------------------------------------
23063|c0_g1_i3  ------------------------------------------------------------
23063|c0_g1_i4  ------------------------------------------------------------
23063|c0_g1_i5  ------------------------------------------------------------
23364|c0_g1_i2  WNDRSCSRELKY-LCQITETGKSCN-----LENLLLP-NAFFEDCYKSTELSHGRTITFF
30852|c0_g1_i1  ------------------------------------------------------------
4716|c0_g1_i1   ------------------------------------------------------------
5471|c0_g1_i1   ------------------------------------------------------------
GASI01000077    ------------------------------------------------------------
GASH01000079    ------------------------------------------------------------
GASR01000094    ------------------------------------------------------------
GASR01000095    ------------------------------------------------------------
GASH01000082    ------------------------------------------------------------
GASH01000083    ------------------------------------------------------------
GASH01000084    ------------------------------------------------------------
GASK01000025    ------------------------------------------------------------
GASI01000078    ------------------------------------------------------------
S1-peptidase    ------------------------------------------------------------
                                                                            

17834|c0_g1_i1  ------------------------------------------------------------
18561|c0_g1_i1  ------------------------KLESGEAGTCRAI-----SECPAVLS-----ELHSV
19813|c0_g1_i1  ------------------------------------------------------------
19863|c0_g1_i1  ------------------------------------------------------------
20081|c0_g1_i2  PTNQFGTKFGESGSSKFGSGVDTAKLGEGSVGSTGKFGGLIGSGSSSVGSNKFGNNFGSF
20089|c0_g1_i1  ------------------------------------------------------------
20969|c0_g1_i1  ------------------------------------------------------------
21969|c0_g1_i1  -------------TCDFG------------------------------------------
23063|c0_g1_i1  ------------------------------------------------------------
23063|c0_g1_i2  ------------------------------------------------------------
23063|c0_g1_i3  ------------------------------------------------------------
23063|c0_g1_i4  ------------------------------------------------------------
23063|c0_g1_i5  ------------------------------------------------------------
23364|c0_g1_i2  CHQGYGTK-NNIYTCNDG-------LWEGS-GKCIPV-----CIPPDVLE-----NMSLI
30852|c0_g1_i1  ------------------------------------------------------------
4716|c0_g1_i1   ------------------------------------------------------------
5471|c0_g1_i1   ------------------------------------------------------------
GASI01000077    ------------------------------------------------------------
GASH01000079    ------------------------------------------------------------
GASR01000094    ------------------------------------------------------------
GASR01000095    ------------------------------------------------------------
GASH01000082    ------------------------------------------------------------
GASH01000083    ------------------------------------------------------------
GASH01000084    ------------------------------------------------------------
GASK01000025    ------------------------------------------------------------
GASI01000078    ------------------------------------------------------------
S1-peptidase    ------------------------------------------------------------
                                                                            

17834|c0_g1_i1  ------------------------------------------------------------
18561|c0_g1_i1  SPKHCGWREKEP-LVCCPG-------PSLGTENTCA------------------------
19813|c0_g1_i1  ------------------------------------------------------------
19863|c0_g1_i1  ------------------------------------------------------------
20081|c0_g1_i2  QPN--------------PGFI----PPNFGPQCSCV----------------QFYLCKAQ
20089|c0_g1_i1  ------------------------------------------------------------
20969|c0_g1_i1  ------------------------------------------------------------
21969|c0_g1_i1  -------------------------------NCHCV----------------PYYLCSND
23063|c0_g1_i1  ------------------------------------------------------------
23063|c0_g1_i2  ------------------------------------------------------------
23063|c0_g1_i3  ------------------------------------------------------------
23063|c0_g1_i4  ------------------------------------------------------------
23063|c0_g1_i5  ------------------------------------------------------------
23364|c0_g1_i2  SPKDVYFIEEEAQFSCIDGFFLQNNQPKLINSLKCLGINQWSSTHLQCVSSKNFILSNPE
30852|c0_g1_i1  ------------------------------------------------------------
4716|c0_g1_i1   ------------------------------------------------------------
5471|c0_g1_i1   ------------------------------------------------------------
GASI01000077    ------------------------------------------------------------
GASH01000079    ------------------------------------------------------------
GASR01000094    ------------------------------------------------------------
GASR01000095    ------------------------------------------------------------
GASH01000082    ------------------------------------------------------------
GASH01000083    ------------------------------------------------------------
GASH01000084    ------------------------------------------------------------
GASK01000025    ------------------------------------------------------------
GASI01000078    ------------------------------------------------------------
S1-peptidase    ----------------------------------CG------------------------
                                                                            

17834|c0_g1_i1  -------------------------LSKDPKNAFFDWAS------EIFSS----------
18561|c0_g1_i1  -----------------------TSLKPKPIKRQVGLAS---------------------
19813|c0_g1_i1  ------------------------------------------------------------
19863|c0_g1_i1  ------------------------------------------------------------
20081|c0_g1_i2  DV-------IFTGPSL---------IDQRSANKNISFASPVE-IDDTNSTEALLAADSNG
20089|c0_g1_i1  ------------------------------------------------------------
20969|c0_g1_i1  ------------------------------------------------------------
21969|c0_g1_i1  SI-------ITDGGGL---------LDLR----NIPQRAPQE------------------
23063|c0_g1_i1  ------------------------------------------------------------
23063|c0_g1_i2  ------------------------------------------------------------
23063|c0_g1_i3  ------------------------------------------------------------
23063|c0_g1_i4  ------------------------------------------------------------
23063|c0_g1_i5  ------------------------------------------------------------
23364|c0_g1_i2  DLHELLNVDFSEGDSVSLNCSNKIDQTEESINHRFNWKKNGEPIDEIFTSLDNFKISNIG
30852|c0_g1_i1  ------------------------------------------------------------
4716|c0_g1_i1   ------------------------------------------------------------
5471|c0_g1_i1   ------------------------------------------------------------
GASI01000077    ------------------------------------------------------------
GASH01000079    ------------------------------------------------------------
GASR01000094    ------------------------------------------------------------
GASR01000095    ------------------------------------------------------------
GASH01000082    ------------------------------------------------------------
GASH01000083    ------------------------------------------------------------
GASH01000084    ------------------------------------------------------------
GASK01000025    ------------------------------------------------------------
GASI01000078    ------------------------------------------------------------
S1-peptidase    ------------------------------------------------------------
                                                                            

17834|c0_g1_i1  --H----------------------------DQTTK------------------------
18561|c0_g1_i1  ---------------TFFK-K-------PLNNGTSD------------------------
19813|c0_g1_i1  -------------------------------DKTCD------------------------
19863|c0_g1_i1  ------------------------------------------------------------
20081|c0_g1_i2  ---------------TLFRSKREDGANDTITNSTEG--------------------DISG
20089|c0_g1_i1  ------------------------------------------------------------
20969|c0_g1_i1  ------------------------------------------------------------
21969|c0_g1_i1  ----------------------------PEENEKRG------------------------
23063|c0_g1_i1  ------------------------------------------------------------
23063|c0_g1_i2  ------------------------------------------------------------
23063|c0_g1_i3  ------------------------------------------------------------
23063|c0_g1_i4  ------------------------------------------------------------
23063|c0_g1_i5  ------------------------------------------------------------
23364|c0_g1_i2  QLHLFNVKETDTGIYTCFEQK-------ATTNEFVDVTVYRLTMIQPECQEKIIMNNIQL
30852|c0_g1_i1  ------------------------------------------------------------
4716|c0_g1_i1   ------------------------------TNYEND------------------------
5471|c0_g1_i1   ---------------------------------TAK------------------------
GASI01000077    -------------------------------DSDIG------------------------
GASH01000079    ------------------------------------------------------------
GASR01000094    ------------------------------------------------------------
GASR01000095    ------------------------------------------------------------
GASH01000082    ------------------------------------------------------------
GASH01000083    ------------------------------------------------------------
GASH01000084    ------------------------------------------------------------
GASK01000025    ------------------------------------------------------------
GASI01000078    ------------------------------------------------------------
S1-peptidase    ------------------------------------------------------------
                                                                            

17834|c0_g1_i1  ------------------------------------------------------------
18561|c0_g1_i1  ------------------------------------------------------------
19813|c0_g1_i1  ------------------------------------------------------------
19863|c0_g1_i1  ------------------------------------------------------------
20081|c0_g1_i2  R----------SFRPFPGPN-----------------VLPGGFPQPGPPPPGPPPPGPPG
20089|c0_g1_i1  ------------------------------------------------------------
20969|c0_g1_i1  ------------------------------------------------------------
21969|c0_g1_i1  ------------------------------------------------------------
23063|c0_g1_i1  ------------------------------------------------------------
23063|c0_g1_i2  ------------------------------------------------------------
23063|c0_g1_i3  ------------------------------------------------------------
23063|c0_g1_i4  ------------------------------------------------------------
23063|c0_g1_i5  ------------------------------------------------------------
23364|c0_g1_i2  RESESTILYCHGFRKFETTFLWLKDDEEIDYDENHHLILPDG--------------GLLL
30852|c0_g1_i1  ------------------------------------------------------------
4716|c0_g1_i1   ------------------------------------------------------------
5471|c0_g1_i1   ------------------------------------------------------------
GASI01000077    ------------------------------------------------------------
GASH01000079    ------------------------------------------------------------
GASR01000094    ------------------------------------------------------------
GASR01000095    ------------------------------------------------------------
GASH01000082    ------------------------------------------------------------
GASH01000083    ------------------------------------------------------------
GASH01000084    ------------------------------------------------------------
GASK01000025    ------------------------------------------------------------
GASI01000078    ------------------------------------------------------------
S1-peptidase    ------------------------------------------------------------
                                                                            

17834|c0_g1_i1  ---------------------------------------------------EQACICGLQ
18561|c0_g1_i1  ---------------------------------------------------DKDVIISGK
19813|c0_g1_i1  ---------------------------------------------------DKCGQSKHI
19863|c0_g1_i1  --------------------------------------------------QISCHKMIRN
20081|c0_g1_i2  RPITH----TPGCPPMQVCCRNSILPPPIPGPNQPRPGHPI--VPKC-GVRNLNGVVGRV
20089|c0_g1_i1  ----------------------------------------------------RVVNSIIL
20969|c0_g1_i1  ----------------------------------------------------------QG
21969|c0_g1_i1  -----------ECGLWSVCCTSPSDKPVI--PVEPHHSH------KC-GKRNKQGLNTRI
23063|c0_g1_i1  ----------------------------------------------------TQGLLEGN
23063|c0_g1_i2  ----------------------------------------------------TQGLWEGN
23063|c0_g1_i3  ----------------------------------------------------TQGLLEGN
23063|c0_g1_i4  ----------------------------------------------------TQGLLEGN
23063|c0_g1_i5  ----------------------------------------------------TQGLLEGN
23364|c0_g1_i2  KNINHDDAGNYTC-------------------------HVTERISSCDSYYSHIVTIKPT
30852|c0_g1_i1  ----------------------------------------------------------QG
4716|c0_g1_i1   ---------------------------------------------------------NLG
5471|c0_g1_i1   ---------------------------------------------------SKGAPNGDE
GASI01000077    --------------------------------------------------YDECGFSKRI
GASH01000079    ----------------------------------------------------IKISNSFD
GASR01000094    -----------------------------------------------------------I
GASR01000095    ------------------------------------------------------------
GASH01000082    ----------------------------------------------------QIINSSIR
GASH01000083    ----------------------------------------------------QIINSSIR
GASH01000084    ----------------------------------------------------QIINSSIR
GASK01000025    ------------------------------------------------------------
GASI01000078    --------------------------------------------------RNKEGIQSKI
S1-peptidase    ---------------------------------------------------IKNGPMLDE
                                                                            

17834|c0_g1_i1  GNKIVGGVETK-RHEYPWMAAMFYN---------DNFRCGASLINDRFVVTAAHCVYRL-
18561|c0_g1_i1  NPLIVGGVVSP-NNSRPWMVAIAWKVDNVEVTASDKLACGGTLIGTHHILTAAHCFVSSS
19813|c0_g1_i1  FKRIIGGERTV-IEKFPWMVELRPY--------KKYVACGGALINRCFVLTAAHCFKRHP
19863|c0_g1_i1  LRKMEEGGPGN-DEKFLFTVIIKDS--------KGNTRCNGALISEQHVVTTAICAQSFD
20081|c0_g1_i2  KNPNLVEGETQ-FGEFPWQGAVLRREGK-----ERMYVCGATLLTPTHVLTAAHCVHTM-
20089|c0_g1_i1  EERIVGGWNVTSVESHPWQVSFRVN---------ESHLCGAVIIHPEWLLTAAHCTVYTT
20969|c0_g1_i1  SSAIIGGTTVDIKGIYPFMASFRNI---------TSHGCGATILNEQWVLTAAHCPTIV-
21969|c0_g1_i1  LNFHLREDEAQ-FGEYPWQCAILREEGK-----INVFVCGASLIGNNVVATAAHCVSEA-
23063|c0_g1_i1  LKKIVGGQNAK-SGEFPWMGSFRKF---------GRHICGAVIIKEQWAITAAHCIAGL-
23063|c0_g1_i2  LKKIVGGQNAK-SGEFPWMGSFRKL---------DIHLCGAAIIKKQWVITAAHCTAGW-
23063|c0_g1_i3  LKKIVGGQNAK-SGEFPWMGSFRKF---------GRHICGAVIIKEQWAITAAHCIAGL-
23063|c0_g1_i4  LKKIVGGQNAK-SGEFPWMGSFRKF---------GRHICGAVIIKEQWAITAAHCIAGL-
23063|c0_g1_i5  LKKIVGGQNAK-SGEFPWMGSFRKF---------GRHICGAVIIKEQWAITAAHCIAGW-
23364|c0_g1_i2  VNSLCGKLFNKPIDSHPWFISFWWDD-------EKKPFCYGVLISDQWIASAASCLANIR
30852|c0_g1_i1  SNAIVGGKYVKLKTTYPFMVSFRNI---------SLHMCGSVIIREDWVLTAAHCPDAI-
4716|c0_g1_i1   ETRIIGGREAT-PHAYPFVANIYIEFGP-----DEGFGCGGTLLNDEWVLTAAHCVYHRK
5471|c0_g1_i1   WNKISGGDPTE-IGEFPYMVMLTGT--------DGYMFCGASLVSPLYVVTAAHCLHGK-
GASI01000077    SKRIVGGERVA-IESFPWMVELRPR--------TSFIACGGAIISHHFVLTAAHCFKWN-
GASH01000079    LRYVVGGESVTSITEFPWQASLWLN---------GRFLCGAVIIHQEWALTAAHCTENKQ
GASR01000094    LNPHLRDDEAQ-FGEFPWQAAILRRETE----GANVFVCGAALIGERTVITAAHCVLLA-
GASR01000095    -------------------VGLGTR---------RVVLCGAVVLNHCYLLSSAHCFKWYE
GASH01000082    EKRIVGGWNVTSMTSHPWQVSVRLN---------GTHECGAVIIREEWLLIAAHCTAHYT
GASH01000083    EKRIVGGWNVTSMTSHPWQVSVRLN---------GTHECGAVIIREEWLLIAAHCTAHYT
GASH01000084    EKRIVGGWNVTSMTSHPWQVSVRLN---------GTHECGAVIIREEWLLIAAHCTAHYT
GASK01000025    --------ESI-LGNVPF----LREEGK-----INVFVCGASLIGNNVVATAAHCVSEV-
GASI01000078    LNVHLREDEAQ-FGEYPWQCAVLRREGK-----LNVFVCGASLIGDNVVATAAHCVDSA-
S1-peptidase    FNRIVGGEAAE-PGEFPWQISLQVVSWY-----GSYHYCGGSILDESWVVTAAHCVEGM-
                                                      * . ::       :* *     

17834|c0_g1_i1  ---NPENFVIYLGAHDLSSRERGR--IKVTIKDILTHPEYNT--RTHVNDIALMEFSKPV
18561|c0_g1_i1  ---NPNDFEVYFGTNNLNMTDNG-----VDILSILRHPNFDS--SRLYYDIAIVRLKKGV
19813|c0_g1_i1  ---DGKEIIVTLGTDKYYYTNA----VVRVAIEKIRYPTYEK--NSTNDDIMLLRLNESV
19863|c0_g1_i1  ---DVGEIQVILGTPP----------VKMGVLDVMIHDSYDT--EEGDNNIALFQLADMV
20081|c0_g1_i2  ---LPVHLKVRLGEWDVSSNAEFYPYVELNVAEIRIHPQFYP--GNLQNDIAVLRLEFPV
20089|c0_g1_i1  EKFPGMKIKITAGGL-LKDDDPSENVQIREVENFVEHPEYDR--DTFENDIAVLKLETPL
20969|c0_g1_i1  ---PRENIMIIAGRLSLDETESFE--QKRLVKEVFKHPEYN---DTLENDIALLKLDQAL
21969|c0_g1_i1  ---QPEHLKIRCGEYDTQSSEEIYPHLDVGVKSISIHPNFNR--NNAFNDIALLFFKEHI
23063|c0_g1_i1  ---SKWDLNIVAGRMDMYGDEPTE--QVIEVEKYFKHEKFNR--KTFENDIMLLKMSKPF
23063|c0_g1_i2  ---STRAATIVAGRMGKNGIEPTE--QIIPVEKFFQNEKFNN--KTFENDITLLKMSKPF
23063|c0_g1_i3  ---SKWDLNIVAGRMDMYGDEPTE--QVIEVEKYFKHEKFNR--KTAENDIMLLKMSKPF
23063|c0_g1_i4  ---SKWDLNIVAGRMDMYGDEPTE--QVIEVEKYFKHEKFNR--KTAENDIMLLKMSKPF
23063|c0_g1_i5  ---STTAATIVAGRMAKYGTEPTE--QIIPVEKFFQNEKFNN--KTFENDITLLKMSKPF
23364|c0_g1_i2  RR-MYQHIYVKIGLNGTIIFDENF--HYYSIESIIVHPLYSK--RLLVNDIALVQLVKPL
30852|c0_g1_i1  ---PHEDIEIIAGRLSINRSDTSE--QKRRVSAVFIHPQYNHTNESVEHDIALLKLDSPF
4716|c0_g1_i1   NEEYYSEVTITLGEHDENKDEGTE--KVITASEVIIHDNYIK---NGINDLALLKLPSPV
5471|c0_g1_i1   ---QAKDVIVRFGEYDWTTTDETTT-VDIPADKLITHPKFNY--QTTFNDIGLVRLQKPI
GASI01000077    ---PDIDIIVTLGTDQYRYTKA----VIRKAVQVFRYPTYDR--NATHDDIMLLKLNDTV
GASH01000079    K--PTDRLYLVAGRISNYYDDQNQ--QVSMIDEYYQHEDYNH--DTMENDISLLKLADPL
GASR01000094    ---DVKSLKVRLGEYDTQNSEELYPHHDYQVSDIVQHPDFNR--KNAHNDIAILSLAENV
GASR01000095    ---DTSQILALFGTDHVNNPAA----VTRHISQFIRYPEYVR--NATHHDIMVLKLSEPI
GASH01000082    AKLSGTKIVIQAGSL-LKNDDSGENVQLREVASFVEYPEYNG--TTFENDIALMKLDNPL
GASH01000083    AKLSGTKIVIQAGSL-LKNDDSGENVQLREVASFVEYPEYNG--TTFENDIALMKLDNPL
GASH01000084    AKLSGTKIVIQAGSL-LKNDDSGENVQLREVASFVEYPEYNG--TTFENDIALMKLDNPL
GASK01000025    ---QPENLKIRCGEYDTQSSEEIYPHLDVSVKSISIHPNFNR--NNAFNDIALLFFKEHI
GASI01000078    ---QADNLKIRCGEYDTQSSEEKYPHEDVNVKTIVIHPAFTR--NNAFNDIALLFFTEPI
S1-peptidase    ---NPSDLRILAGEHNFKKEDGTE--QWQDVIDIIMHKDYVY--STLENDIALLKLAEPL
                            *                          :         :: :. :   .

17834|c0_g1_i1  RFC--ETILPVCLPSSA--GTSYRNKTV--------TVLGWGRTQEG--------GPVTK
18561|c0_g1_i1  SFS--QSVRPACLPMGSLRGKKFEHNEG--------LVTGWGLTQYL--------GAKSL
19813|c0_g1_i1  EYS--NDIQPICLPVPF---YNYTAQIA--------MVMGFGVKSYR--------GNFSD
19863|c0_g1_i1  AAW--GAVMPACLARTD---DVFKNPLY--------LATGITDASWN------------R
20081|c0_g1_i2  DFTKFPQVSPVCLPPRF---QPFTGGRC--------IVTGWGKDAFG------FEGQYQN
20089|c0_g1_i1  ILN--DFVKAIKLPAEQ---QNFTGKLC--------HMAGWGTPDDN------NGTDYFP
20969|c0_g1_i1  ELN--TYVGKVLLPTDK---NQVFEGDC--------TVIGWGTVKFDEVSAKYMNSTYSS
21969|c0_g1_i1  EYK--PNVDSVCLPDGG---DDFVGKEC--------VVTGWGKNAFD------TTGEYQR
23063|c0_g1_i1  RFN--PYVNSIKLPKEK---QQPFSGNC--------NVTGWGKLKLD--------GRYPT
23063|c0_g1_i2  RFN--PYVNSIKLPKEK---QQQFLGNC--------HVTGWGKLKSD--------GDYPT
23063|c0_g1_i3  RFD--SYVKSIKLPKEK---QQPFSGNC--------NVTGWGKLKLD--------GRFPT
23063|c0_g1_i4  RFD--SYVKSIKLPKEK---QQQFLGNC--------HVTGWGKLKSD--------GDYPT
23063|c0_g1_i5  RFN--PYVNSIKLPKEK---QQQFLGNC--------HVTGWGKLKSD--------GDYPT
23364|c0_g1_i2  PLQ--KDIGILCLMTKKLERTLTFRRTCDLPKTIFGNISGLGPFESR-----------EH
30852|c0_g1_i1  EFN--AYIGKPFLPTYK---EQVFEGNC--------TVIGWGSLMYDDVSADYNNVTYSK
4716|c0_g1_i1   SET--KAISPTCLTSPD---KDYVGKTA--------KAVGWGRISSH-------EEGASP
5471|c0_g1_i1   EYT--KLISPICLPEV----RNYDGENA--------ILSGWGSETFE--------GFPVP
GASI01000077    AFR--EAVQPICLPSAS---SNYTGEMA--------MVLGFGVQSYH--------GKFSQ
GASH01000079    SLN--SFVNAIRFSQTK---EESFSG-C--------YIIGWGSTRPN-----LNDPNHPY
GASR01000094    EFT--PNVDPICLPFPE---ENFLGEEC--------YVTGWGKNAFD------LTGEYQR
GASR01000095    QFT--DHIRPICLPHEN---ETYVGKYA--------TVIGFGYVNFE-------NATLSP
GASH01000082    NFN--EFVKAIKVPTQE---LDFIGMPC--------IMAGWGTPDDE------NGTEYFP
GASH01000083    NFN--EFVKAIKVPTQE---LDFIGMPC--------IMAGWGTPDDE------NGTEYFP
GASH01000084    NFN--EFVKAIKVPTQE---LDFIGMPC--------IMAGWGTPDDE------NGTEYFP
GASK01000025    EYK--PNIDSVCLPDDG---DDFVGKEC--------VVTGWGKNAFD------TTGEYQR
GASI01000078    QYK--PNIDTICLPGVQ---DDFVGREC--------VVTGWGKNAFD------VTGEYQR
S1-peptidase    DLTP-TAVGSICLPSQN---NQEFSGHC--------IVTGWGSVREG--------GNSPN
                       :    .                          *                    

17834|c0_g1_i1  ILRKVDVPIVSHEACQEAYGE------FS-----ID-------CQRMLCAGEEE-GGKDS
18561|c0_g1_i1  ELREVELKVLSNAECNETVSK------IPQ----LLRAYPQGATSNVICAGVEE-GRKDA
19813|c0_g1_i1  TLRVVDLEVLSNRQCRNAFKK------LE-----IL--------PTYMCAGGE--KGKDA
19863|c0_g1_i1  KLNVARMVTVPTNNCEELLETT------------IT--------NGMICARGF----ENT
20081|c0_g1_i2  ILKQVDLPVLDNIDCQNRLRHTRLGPTFN-----LL--------PGFMCAGGE--PGKDA
20089|c0_g1_i1  TMKAIIVQVIPNEECQKKISE------YPEMNLTIF--------ETIICTWDE---DEDG
20969|c0_g1_i1  QLRKVNVPLWSNSDCDNIYPR------IK-----IT--------GSMLCAGAV---GRDA
21969|c0_g1_i1  LLKAVTLPVIPNDLCQKQLRKTRLGPMFR-----LY--------ENFLCAGGE--EGKDA
23063|c0_g1_i1  TLQKVSVSVISDEECRKRYKD-----IIE-----IQ--------DSMMCTWAK---GKNP
23063|c0_g1_i2  ILQKVSVPLISDEECQKRFKH------SK-----IE--------DSMMCTWVK---GKDA
23063|c0_g1_i3  TLQKASVSVISGEECRKKFKD-----IIE-----IQ--------DSMMCTWAK---GKIP
23063|c0_g1_i4  ILQKVSVPLISDEECQKRFKH------SK-----IE--------DSMMCTWVK---GKDA
23063|c0_g1_i5  ILQKVSVPLISDEECQKRFKH------SK-----IE--------DSMMCTWVK---GKDA
23364|c0_g1_i2  KPNSESMIVSPNEKCRHFLDA------PS--------------TESMFCAELSN-EENSS
30852|c0_g1_i1  RLRKVTVPLWSNSDCEDILKP------YK-----IT--------DSQMCAGGN---GTDG
4716|c0_g1_i1   VLKEANIPIVSDELCENVKSF------ND---------------KYMLCSGFEKETGKDT
5471|c0_g1_i1   KLMQLTMPLLSLDECRNELKG------LS-----IY------LTYEKICAFVK---NRDQ
GASI01000077    SLRAVELKILPHDECQHVFSP------IK-----IL--------PTQVCAGGE--EGKDA
GASH01000079    YLQKASVSLISKEDCQSQFEK------FKPWSS-LY-------NESTICAWTK---GTST
GASR01000094    LLKRVSLPPLTHEDCEAKLRKTRLGPYFQ-----LD--------KGFMCAGGE--KGKDA
GASR01000095    YLREIDLKILANEECQKVFLN------HT-----IY--------ETNLCAGGE--EGRDA
GASH01000082    TMKAINASIISNENCQNNISQ------FPEMNLTIF--------ETQICTWDK---DEDG
GASH01000083    TMKAINASIISNENCQNNISQ------FPEMNLTIF--------ETQICTWDK---DEDG
GASH01000084    TMKAINASVISNENCQNNISQ------FPEMNLTIF--------ETQICTWDK---DEDG
GASK01000025    LLKAVTLPVIPNDLCQKQLRKTRLGPMFR-----LY--------ENFLCAGGE--EGKDA
GASI01000078    LLKAVTLPVIPKDTCQKQLRKTRLGPMFR-----LN--------ENFMCAGGE--EGIDA
S1-peptidase    ILQKVSVPLMTDEECSEYYN--------------IV--------DTMLCAGYAE-GGKDA
                              *                                .*:          

17834|c0_g1_i1  C-QGDSGGPLLM--KEEFHQVLVGVVSFGEGCARPG--KPGVYARVDAFIPFILNNTEEA
18561|c0_g1_i1  C-QGDSGGPLVWTDQSSNKWILLGIVSGGYRCGEPG--IPGIYTRVTTYLDWIVRNAT--
19813|c0_g1_i1  C-QGDSGSPLVV--NQNGRYSIIGIVSWGVHCAQKG--YPGVYTRVSSYIDWIKNVTMQH
19863|c0_g1_i1  C-PVEDGSPLVQI-DEDNVPTLIGLTSYA-SCEPK---EPIIFTRIAYFSDW--------
20081|c0_g1_i2  C-KGDGGSPLVC--ETEHGYVVAGLVSWGIGCGHPN--IPGVYVRVSDYIDWIKLATAY-
20089|c0_g1_i1  C-RGDSGGALDC--SVDGNNFVAGLVSWGIGCARG---YPGVNTRVSDFVNWISKITGVN
20969|c0_g1_i1  C-QGDSGGPLVCK-AHEDQVYISGISIWGRNCGDI---YPGVYTRVSYFLDWINNTITTH
21969|c0_g1_i1  C-KGDGGGPLAC--EHNGVYKLAGIVAWGIGCGQKD--VPGVYVKVSKYTSWIEEEAKAH
23063|c0_g1_i1  C-LGDSGGSLVCQ-GDDGESYLSGITSWGIGCALLR------------------------
23063|c0_g1_i2  C-EGDSGGPLVCE-GDDGESYLTGITSWGIG-----------------------------
23063|c0_g1_i3  C-QGDSGGSLVCQ-GDDGESYLSGIASWVIGCRDR---YPSVYTEVSYFLDWIDDIIENN
23063|c0_g1_i4  C-EGDSGGPLVCE-GDDGESYLTGITSWGIGCALLR--FPGVYTEVSYFLDWINDIIENN
23063|c0_g1_i5  C-EGDSGGPLVCE-GDDGESYLTGITSWGIGCALLR--FPGVYTEVSYFLDWINDIIENN
23364|c0_g1_i2  F-AGDTGSPFII--KIDGRFYLHGIYSWGERILRVG--KFDYFTKISEFYDWIMSHTQ--
30852|c0_g1_i1  C-QGDSGGPLICK-AGSHLTYVAGIGSWGIDCGYI---TPGVYTRVSYYLEWIYEIMRNN
4716|c0_g1_i1   VYSGDSGGPLFIA-GTDGKKTVVGVSSFVTVDPDQHIITHAVFVELATHIKWIEKHIDPS
5471|c0_g1_i1   C-KGDSGGPLAWVDPATSKRHLVGIVNIGFECGRRG--FPSMFTRVTSHLNWILQETKDS
GASI01000077    C-QGDSGSPLIL--NQNGKYSIIGLVSWGRRCATKG--IPGVYTR---------------
GASH01000079    C-KGDSGGPLVCQ-GENDTYCLVGLTSWGIGCTGN---YPEVFTNVIYYYDWIKNKM---
GASR01000094    C-KGDGGGPLVC--SKGGIYKLAGVVAWGIGCGQQD--VPGVYMDVGYYNDWITTEAKAL
GASR01000095    C-LGDSGGPFFR--LENNVYTIVATVSWGYKCAQKG--IPGLYTRVNAYLPWILNVTANS
GASH01000082    C-RGDSGGALSC--SIDDNIYVAGVISWGIGCARG---YPGVNTRVSNFAIWINETIRNG
GASH01000083    C-RGDSGGALSC--SIDDNIYVAGVISWGY-------------------------RLR--
GASH01000084    C-R---------------------------------------------------------
GASK01000025    C-KGDGGGPLAC--EHNGVYKLAGIVAXGIGCGQKD--VPGVYVKVSQYTSWIEKKRRLM
GASI01000078    C-KGDGGGPLAC--DYNGVYKLAGIVAWGIGCGQKD--VPGVYVEVSKYTSWIEDQAKIH
S1-peptidase    C-QGDSGGPLVCP-NGDGTYSLAGIVSWGIGCAQPR--NPGVYTQVSKFLDWIRNTNIDG
                                                                            

17834|c0_g1_i1  LYCPAYRGRST-----RLVTDF-------------------TGINEFRRRSN
18561|c0_g1_i1  ----------------------------------------------------
19813|c0_g1_i1  PECCPAKTIN---------ESY------------------------------
19863|c0_g1_i1  ----------------------------------------------------
20081|c0_g1_i2  ----------------------------------------------------
20089|c0_g1_i1  ----------------------------------------------------
20969|c0_g1_i1  S---------------------------------------------------
21969|c0_g1_i1  GSELA-----------------------------------------------
23063|c0_g1_i1  ----------------------------------------------------
23063|c0_g1_i2  ----------------------------------------------------
23063|c0_g1_i3  S---------------------------------------------------
23063|c0_g1_i4  S---------------------------------------------------
23063|c0_g1_i5  S---------------------------------------------------
23364|c0_g1_i2  ----------------------------------------------------
30852|c0_g1_i1  S---------------------------------------------------
4716|c0_g1_i1   TICTV-----------------------------------------------
5471|c0_g1_i1   PPTCSN----------------------------------------------
GASI01000077    ----------------------------------------------------
GASH01000079    ----------------------------------------------------
GASR01000094    GEPKL-----------ALA---------------------------------
GASR01000095    DCGTTSNRTNV-----TLG---------------------------------
GASH01000082    ----------------------------------------------------
GASH01000083    ----------------------------------------------------
GASH01000084    ----------------------------------------------------
GASK01000025    DRNWLERFINHLSQRHNLSGDFDMFPEYFYYEHILDFAEIKTGI--------
GASI01000078    NVKF------------------------------------------------
S1-peptidase    S-----------------------------------------NVIEFII---
                                                                    

SLPTX01

CLUSTAL format alignment by MAFFT L-INS-i (v7.304b)


25567|c0_g1_i1  -------------------------------MR---------------------------
27944|c0_g1_i1  -------------------------------MK---------------------------
28339|c0_g1_i1  -------------------------------MN---------------------------
8371|c0_g1_i1   -------------------------------MK---------------------------
8785|c0_g1_i1   -------------------------------MD---------------------------
9209|c0_g1_i1   -------------------------------MK---------------------------
9209|c0_g2_i1   -------------------------------MK---------------------------
14907|c0_g2_i1  -------------------------------MM---------------------------
21784|c0_g1_i1  -------------------------------MM---------------------------
1389|c1_g1_i1   ------------------------------------------------------------
17671|c0_g1_i1  -------------------------------MP---------------------------
20858|c0_g1_i1  -------------------------------MTEKHLEIWILRV--FIEQKEYFVFADLQ
20858|c0_g1_i2  -------------------------------MDPTGVH----RTEDFISFKEYFVFADLQ
GASL01000036    -------------------------------MS---------------------------
GASI01000092    MVDFVFVFCIYILALFLKFHNLLFLQETQRPME---------------------------
GASI01000093    -------------------------------ME---------------------------
GASI01000094    -------------------------------ME---------------------------
GASI01000096    -------------------------------ME---------------------------
JZ722864        ------------------------------------------------------------
SvirJZ574149    -------------------------------MP---------------------------
                                                                            

25567|c0_g1_i1  -----------LVLYLCTAV----------------------------------------
27944|c0_g1_i1  ------ATLVFAVSCLALALSSP-------------------------------------
28339|c0_g1_i1  -----GFLLPLLVAILMSIVPST-------------------------------------
8371|c0_g1_i1   -------IAIFVALCIAAVVAGK-------------------------------------
8785|c0_g1_i1   ----ATTCLPVILVLLAALLHQA-------------------------------------
9209|c0_g1_i1   ------LLVALAILGIAGITTAK---------SIQKRS-HAYGEADDSDSSAS-------
9209|c0_g2_i1   ------LLVALAILGIAGITTAK---------SIQKRS-HAYGEADDSDSSAS-------
14907|c0_g2_i1  -----TTFVPLVTLVLVVVSTGN-------------------------------------
21784|c0_g1_i1  ---KLTFVCCIACIFTAAVLAQERRYTGPIPKSLKTTSRRPRGRPADRFRQPTPPTLPPD
1389|c1_g1_i1   ------------------------------------------------------------
17671|c0_g1_i1  -QSPQINSLYLLIIMLGQILRLQ-------------------------------------
20858|c0_g1_i1  NRKMRATILFLLIIEVVVLTTSE-------------------------------------
20858|c0_g1_i2  NRKMRATILFLLIIEVVVLTTSE-------------------------------------
GASL01000036    --KATNFYLFVLLGVFVALVRT--------------------------------------
GASI01000092    --IHSNIILLLLIALFAIFVKME-------------------------------------
GASI01000093    --IHSNIILLLLISLFAIFVKME-------------------------------------
GASI01000094    --IHSNIILLLLIALFANFVKME-------------------------------------
GASI01000096    --IHSNIILLLLIALFANFVKME-------------------------------------
JZ722864        ---MRTTILFLLIIELIVLTVAE-------------------------------------
SvirJZ574149    --KMSGYLFLFLVGFFVVFIKAD-------------------------------------
                                                                            

25567|c0_g1_i1  ------------------------------------------------------------
27944|c0_g1_i1  ------------------------------------------------------------
28339|c0_g1_i1  ------------------------------------------------------------
8371|c0_g1_i1   ------------------------------------------------------------
8785|c0_g1_i1   ------------------------------------------------------------
9209|c0_g1_i1   -------------------------------ISVSRVHNAVGTQQGAAQQTVTQSSQGLG
9209|c0_g2_i1   -------------------------------ISVSRVHNAVGTQQGAAQQAVTQSSQGLG
14907|c0_g2_i1  -----------------------------------------------AQSDIVADSSEDF
21784|c0_g1_i1  FTPPTPPKAEKLTPPTPPTPPTPPQPLFLQPVTQPAVPRPVGSTPSQAPQELDEDYV-LG
1389|c1_g1_i1   ------------------------------------------------------------
17671|c0_g1_i1  -----------------------------------TVIFI--------------------
20858|c0_g1_i1  ------------------------------------------------------------
20858|c0_g1_i2  ------------------------------------------------------------
GASL01000036    ------------------------------------------------------------
GASI01000092    ------------------------------------------------------------
GASI01000093    ------------------------------------------------------------
GASI01000094    ------------------------------------------------------------
GASI01000096    ------------------------------------------------------------
JZ722864        ------------------------------------------------------------
SvirJZ574149    ------------------------------------------------------------
                                                                            

25567|c0_g1_i1  -------------------------------AYLAIKIMGQDTVL--------PFLETIP
27944|c0_g1_i1  -----------------------------------------------VVKRQAPFAYVLP
28339|c0_g1_i1  -------------------------------ALLAEVVRHNATRF--------PYLSSIP
8371|c0_g1_i1   -----------------------------------------------VVKRSTQFAFQLP
8785|c0_g1_i1   ------------------------------PAVFPINKKYDDSNPEGVPGVDYPIYRSVP
9209|c0_g1_i1   WSPWVQQ---VGWTKIPTE---------------------DLSKVPGVAGRDYPVYSSVP
9209|c0_g2_i1   WSPWVQQ---VGWTKIPTE---------------------DLSKVPGVAGRDYPVYSSVP
14907|c0_g2_i1  DCPDTKLGFYPHHSSCDR--YWKCDKGVAQLKLCGNGLVYDDSTV-GIENCNYPFTTDCG
21784|c0_g1_i1  ESEPTKD---PRLTGDPRKDY------IYDPNLPRELNNVDLSTY--------PFYISVP
1389|c1_g1_i1   ------------------------------------------------------------
17671|c0_g1_i1  -----------------------------------------------------AMLGYWP
20858|c0_g1_i1  ----------------------------------------ENVKP--------PNLTRLP
20858|c0_g1_i2  ----------------------------------------ENVKP--------PNLTRLP
GASL01000036    ----------------------------------------EDEKP--------PNLTRVP
GASI01000092    ----------------------------------------DEEKP--------PNLTRMP
GASI01000093    ----------------------------------------DEEKP--------PNLTRMP
GASI01000094    ----------------------------------------DEEKP--------PNLTRMP
GASI01000096    ----------------------------------------DEEKP--------PNLTRMP
JZ722864        ----------------------------------------ENAKP--------PNLTQLP
SvirJZ574149    ----------------------------------------EDEKP--------PNLTKLP
                                                                            

25567|c0_g1_i1  ----------ETSFSCKERI-YGYYAD--VEANCQVFHICL----------NNRKWSFLC
27944|c0_g1_i1  DGVEFIIGSIKTTFSCANRI-YGYYAD--IDNNCKIFHVCNPVFDDQNQLVDTQQYSFAC
28339|c0_g1_i1  ----------ITGFNCSGRS-TGYYADDAPSSQCQVFHYCHH---------DGRVFDFLC
8371|c0_g1_i1   DGIELLLGGVKTGFSCDGRI-YGYYAD--VDNNCKVFHVCVPRVDEAGAVLDIDHYSFAC
8785|c0_g1_i1   R---------GLPFSCHSRK-PGFYAD--PDTDCQVWHICDL---------HGRRYSFLC
9209|c0_g1_i1   ----------DTGFTCKQQKWIGMYAD--VKTKCQVFHVCDK---------GGKQDSFLC
9209|c0_g2_i1   ----------DTGFTCKQQKWIGMYAD--VKTKCQVFHVCDK---------GGKQDSFLC
14907|c0_g2_i1  DRLELEP---PISTQFCPRL-YGVFPD---EDDCGVFYSCW----------NGEAKKYTC
21784|c0_g1_i1  T---------VITFDCAGRH-DGYYAS--IEHHCQLFHYCV----------GETRYDFLC
1389|c1_g1_i1   -------------------------------MECQVYHLCSP---------DNDRSSFLC
17671|c0_g1_i1  SSAQKIYI--GDSSECLES--NGIFPN--I-HDCTSFFHCA----------NGINYVKPC
20858|c0_g1_i1  T---------DLSFSCANKK-AGFYAD--QEMECQVYHLCSP---------DNDRSSFLC
20858|c0_g1_i2  T---------DLSFSCANKK-AGFYAD--QEMECQVYHLCSP---------DNDRSSFLC
GASL01000036    S---------GLSFSCDGKK-PGYYAD--QQMECQVYHVCTP---------DNEHAVLLC
GASI01000092    E---------GVNFACSGKK-PGFYAD--EGFDCQVYHMCSP---------EGQLTTYLC
GASI01000093    E---------GVNFACSGKK-PGFYAD--EGFDCQVYHMCSP---------EGQLTTYLC
GASI01000094    K---------GMNFACSGKK-PGFYAD--EGFDCQVYHMCSP---------EGQLTTYLC
GASI01000096    E---------GANFACSGKK-PGFYAD--EGFDCQVYHMCSP---------EGQLTTYLC
JZ722864        T---------DLSFSCDKKK-SGFYAD--QEKECQVYHLCSP---------DNGRFSFLC
SvirJZ574149    P---------NLSFSCDGKK-PGFYAD--QQIECQVYHMCSP---------NNEHSTFLC
                                                .*  :. *                   *

25567|c0_g1_i1  PNQTVFNQEVLVCDYPDVV-DCPSSEQKFI-INERLGQTNTPLKD---------------
27944|c0_g1_i1  PNLTSFNQEDVVCVHDNDNVNCANSASLYDQINSRFGITERPGGR---------------
28339|c0_g1_i1  PNNTIFNQKFFACDHYYNF-DCSTAQEFYS-LNEHLFSNGIAEDEPPT------------
8371|c0_g1_i1   GNLTTFNQEHLVCEHDQDVSNCAGAPGLYDQVNREFGV----------------------
8785|c0_g1_i1   ANKTVFNQYNRGCDWWYNV-NCDASEDLYS-NNDDVFKSNRIGNNHPN------------
9209|c0_g1_i1   PKGTVFHQQYFTCDWWYNV-ACSDSPNFYH-LNNEMNKKFSGGNNARPAASGSSWSATVA
9209|c0_g2_i1   PKGTVFHQQYFTCDWWYNV-ACSDSPNFYH-LNNEMNKKFSGGNNARPAASGSSWSATVA
14907|c0_g2_i1  ASGLAFDQTNRVCVWADQVPNCKKVD-----VAEGFECPDPASVEQSGSFTRHSHPEDCR
21784|c0_g1_i1  ANYTLFDQTTFTCRFVNNV-NCTASADHYD-RNNALYEPTTTTTLKPPPPPRRRRPKPKP
1389|c1_g1_i1   GPGTIFNQKMLVCDFPSNY-NCEDAAKDADEANAHAFEKQNSSTEA--------------
17671|c0_g1_i1  GPGTYFNPDTMVCDWPNNV-RCAS--NLCQEPDSTFANPDDCSTYY--------------
20858|c0_g1_i1  GPGTIFNQKMLVCDVPSNY-NCEDAAKDADEANAHAFEKQDSSTEA--------------
20858|c0_g1_i2  GPGTIFNQKMLVCDVPSNY-NCEDAAKDADEANAHAFEKQDSSTEA--------------
GASL01000036    GPGTIFNQKHLVCDFPSNY-ACADAAKDADDANAHAFEVKVSPTPVP-------------
GASI01000092    GPGTIFNQKKLVCDLPTNY-NCADAAKDAEEANANVFKTQSSTSEP--------------
GASI01000093    GPGTIFNQKNLVCDLPTNY-NCADAAKDAEEANANVFKTQSSTSEP--------------
GASI01000094    GPGTIFNQKNLVCDLPTNY-NCADAAKDAEEANANVFKTQSSTSEP--------------
GASI01000096    GPGTIFNQKNLVCDLPTNY-NCADAAKDAEEANANVFKTQSSTSEP--------------
JZ722864        GPGTIFNQKMLVCDVPSNY-NCEDASKDADEANAHAFEKQESSTEA--------------
SvirJZ574149    GPGTIFHQKNLVCDLPSNY-DCADASKDADEGNAHAFESKSSPSPA--------------
                     *.     *        *                                      

25567|c0_g1_i1  ------------------------------------------------------------
27944|c0_g1_i1  ------------------------------------------------------------
28339|c0_g1_i1  -----------------------------FN-----------------------------
8371|c0_g1_i1   ------------------------------------------------------------
8785|c0_g1_i1   -----------------------------FI----PRPN---------------------
9209|c0_g1_i1   RPA--------------------------FH-----------------------------
9209|c0_g2_i1   RPA--------------------------FH-----------------------------
14907|c0_g2_i1  KFF---------VCLEGTARLYGCSIGTVFN----PETNACDEPENVQGCEKYYGDADLK
21784|c0_g1_i1  KPVEEEEYEYDD------------EYDEEYDEEEEPTTTTTRKPRRKSG----RGNRRNK
1389|c1_g1_i1   ------------------------------------------------------------
17671|c0_g1_i1  ------------SCHGRGPMLQYCDFGLHFN----ARTGECDSPENA-GCDFSYFYRSLN
20858|c0_g1_i1  ------------------------------------------------------------
20858|c0_g1_i2  ------------------------------------------------------------
GASL01000036    ------------------------------------------------------------
GASI01000092    ------------------------------------------------------------
GASI01000093    ------------------------------------------------------------
GASI01000094    ------------------------------------------------------------
GASI01000096    ------------------------------------------------------------
JZ722864        ------------------------------------------------------------
SvirJZ574149    ------------------------------------------------------------
                                                                            

25567|c0_g1_i1  -------------------------------------------------
27944|c0_g1_i1  -------------------------------------------------
28339|c0_g1_i1  -------------------------------------------------
8371|c0_g1_i1   -----IPPK----------------------------------------
8785|c0_g1_i1   ----IVPPHRVSLDSPPSNTVD---------------------------
9209|c0_g1_i1   ---------------------------------------GQGFFQGG--
9209|c0_g2_i1   ---------------------------------------GQGFFQGG--
14907|c0_g2_i1  ALKKL--------QGAGGGFVTK-----------AKKAQQQDFDDADDS
21784|c0_g1_i1  ARSRLVPPKRTNSRTAKTTTTTTTTTTTTTEPPPAEDGEGEDYYDGPEE
1389|c1_g1_i1   -------------------------------------------------
17671|c0_g1_i1  TRKP---------------------------------------------
20858|c0_g1_i1  -------------------------------------------------
20858|c0_g1_i2  -------------------------------------------------
GASL01000036    -------------------------------------------------
GASI01000092    -------------------------------------------------
GASI01000093    -------------------------------------------------
GASI01000094    -------------------------------------------------
GASI01000096    -------------------------------------------------
JZ722864        -------------------------------------------------
SvirJZ574149    -------------------------------------------------
                                                                 


SLPTX03

CLUSTAL multiple sequence alignment


11442|c0_g1_i1       M-KSSMAVLLVMALIIFTL----VKCYS-------------------TDDKPFGKCEEK-
17861|c0_g1_i1       M-KPSMAILLVMALIMFSL----DKSYS-------------------ADD----KCEGS-
17861|c0_g1_i2       M-KPSMAILLVMALIMFSL----DKSYS-------------------ADD----KCEGS-
18290|c0_g1_i1       M-KPSMAILMIMALIIFSL----DKSYS-------------------TTDRPVGKCWDE-
18290|c0_g1_i2       M-KPSMAILVVMALIIFSL----DKSYS-------------------TTDRPVGKCWDE-
18979|c0_g1_i1       M-KPSLAILLVMALIMFSL----DKSYS-------------------ADD----KCEGS-
7650|c0_g1_i1        MNLQSLVAVTLLAAFAFLFPVSSARSYQNLELRDHRSGYYHQVKK-PS-FHDLG-CIGIF
GASK010000464        -----MAILLVMALIMFSL----DKCYS-------------------TDD----KCEDS-
GASK01000047         -----MAILLVMALIMFSL----DKCYS-------------------TDD----KCEDS-
GASK01000048         -----MAILLVMALIMFSL----DKCYS-------------------TDD----KCEDS-
GASK01000049         -----MAILLVIALIMFSL----DKSYS-------------------VDN----KCIDS-
GASH01000175         MLRLCLLLLFLDAGICFLN----SRHFDQEERTENRLEPRHNVKKRGVYFHELG-CLGVY
GASH01000176         MLRLFLLLLFLDAGICFLY----SRHFDQEERTENRLEPRHNVKKR-S-FHELG-CLGVY
SLPTX03-Ssm1a        M-NSSIAILLVMALIMFSL----DKSYS-------------------TDDESGNKCAKT-
SLPTX03-Ssm1b_J      -----MAILLVIALIIFSL----DKSYS-------------------ANDKPIGKCGDA-
SLPTX03-Ssm1f_J      M-KSWMAILLVMALIIFTW----DKCYS-------------------TDDEPIGKCGDR-
SLPTX03-Ssm1g_J      -----------MALIMFSL----DKSYS-------------------TDDKSSNKCAKT-
Ssm_SLPTX19          M-KSWMAILLVMALIIFTW----DKCYS-------------------TDDEPIGKCGDR-
Ssm_SLPTX61          -----MAILLVMALIIFTL----DNCYS-------------------TDDKPIGKCGDR-
Ssm_SLPTX60          -----MAILLVIALIIFSL----DKSYS-------------------ANDKPIGKCGDA-
Ssm_SLPTX57          -----------MALIMFSL----DKSYS-------------------TDDKSSNKCAKT-
Ssm_SLPTX59          -----------MALIMFSL----DKSYS-------------------TDDESGNKCAKT-
Ssm_SLPTX63          -----MAILLVMALIIFTL----DKNYS-------------------TAK-DLPSCEKG-
Ssm_SLPTX64          -----------MALIMFSL----DKCYS-------------------ADN----KCENS-
Ssm_SLPTX62          -----MAILLVMALIIFTL----DKNYS-------------------SPK-DLPSCEKG-
JQ757070.1           M-KSWMAILLVMALIIFTL----DNCYS-------------------TDDKPIGKCGDR-
JQ757069.1           M-KPSMAILLVIALIIFSL----DKSYS-------------------ANDKPIGKCGDA-
JN646114.1           M-NSSIAILLVMALIMFSL----DKSYS-------------------TDDESGNKCAKT-
JQ757072.1           M-KSSMAILLVMALIIFTL----DKNYS-------------------TAK-DLPSCEKG-
JQ757071.1           M-KLSMAILLVMALIIFTL----DKNYS-------------------SPK-DLPSCEKG-
KC144946.1           -----MAILLVMALIMFSL----DKCYS-------------------ADD----KCEDS-
KC144606.1           -----MAILLVMAPIMFSL----DKCYS-------------------ADD----KCEDS-
KC144062.1           -----MAILLVMAPIMFSL----DKCYS-------------------ADD----KCEDS-
KC144574.1           -----MAILLVMALIMFSL----DKCYS-------------------ADD----KCEDS-
KC144600.1           -----MAILLVMALIMFSL----DKCYS-------------------ADD----KCEDS-
KC144775.1           -----MAILLVMALIMFSL----DKCYS-------------------ADD----KCEDS-
KC144196.1           -----MAILLVMALIMFSL----DKCYS-------------------ADD----KCEDS-
KC144719.1           -----MAILLVMALIMFSL----DKCYS-------------------ADD----KCEDS-
KC145111.1           -----MAVLLVMGLIIFTL----DKCYS-------------------TDDKPIGKCGEK-
KC144616.1           -----MAILLVMALIMFSL----DKCYS-------------------ADD----KCEDS-
KC144338.1           -----MAVLLVMGLIIFTL----DKCYS-------------------TDDKPIGKCGEK-
KC145071.1           -----MAVLLVMGLIIFTL----DKCYS-------------------TDDKPIGKCGEK-
KC144677.1           -----MAILLVIALIMFSL----DKSYS-------------------ADN----KCRDS-
KC144171.1           -----MAILLVIALIMFSL----DKSYS-------------------ADN----KCRDS-
KC144088.1           -----MAILLVIALIMFSL----DKSYS-------------------ADN----KCRDS-
                                 . : *       . :.                           *    

11442|c0_g1_i1       ------QRNKLCRVCHNRSGIDNYYS-------------RC---CIYDERYYMCLDMLHH
17861|c0_g1_i1       -----LRREIACGKCRDEVRKDGYYY-------------DC---CTSESIYKKCQNMLHN
17861|c0_g1_i2       -----LRREIACGKCRDQKRQDGYYY-------------EC---CTSESTYKKCQNMLHN
18290|c0_g1_i1       ------DRVKACLKCEQRLSINKYYA-------------KC---CIDNAVYKACRYKLRH
18290|c0_g1_i2       ------DRVKACLKCEQRLSINKYYA-------------KC---CIDNAVYKACRHKLRH
18979|c0_g1_i1       -----LRREIACGKCRDEVRKDGYYY-------------EC---CTSESIYKKCQNMLHN
7650|c0_g1_i1        VPSEFFRLIRVCDDCFNLYRDTDITV-------------LCQSQCFYNETFEKCVDALLI
GASK010000464        -----LRREIACAKCRDRVRTDDYFMNVAHLNLHLKSVRRC---CTND---LHCFLRYKT
GASK01000047         -----LRREIACSKCRDRVRTDDYFY-------------EC---CTSESTFKKCQTMLHQ
GASK01000048         -----LRREIACSKCRDRVRTDDYFMNVAHLNLHLKRVRRC---CTND---LHCFLRYKT
GASK01000049         -----RTRRKSCLRCIPVLP----FS-------------KC---CIDDDSYKRCEDNLRN
GASH01000175         IPEYYFRLERVCRDCYNLYRDYDVHQ-------------GCRKDCFSTDTFEKCVDALLI
GASH01000176         IPENYFRLERVCRDCYNLYRDYDVHQ-------------GCRKDCFSTDTFEKCVDALLI
SLPTX03-Ssm1a        -----KRRENVCRVCGNRSGNDEYYS-------------EC---CESDYRYHRCLDLLRN
SLPTX03-Ssm1b_J      ------KRNKPCLACSHRSSIADFYS-------------KC---CTYDAVYNGCLDKLRH
SLPTX03-Ssm1f_J      ------QRNKLCLACHNRSRIDNYYT-------------EC---CIHDQDYDMCKDMLHH
SLPTX03-Ssm1g_J      -----KRREDVCRVCGNRSGNDEYYS-------------EC---CESDYRYERCLDLLRN
Ssm_SLPTX19          ------QRNKLCLACHNRSRIDNYYT-------------EC---CIYDQDYDMCKDMLHH
Ssm_SLPTX61          ------QRNKLCLVCQDRSQIDYYYT-------------EC---CIYDQTYYMCLDMLRH
Ssm_SLPTX60          ------KRNKPCLACSHRSSIADFYS-------------KC---CTYDAVYNGCLDKLRH
Ssm_SLPTX57          -----KRREDVCRVCGNRSGNDEYYS-------------EC---CESDYRYERCLDLLRN
Ssm_SLPTX59          -----KRRENVCRVCGNRSGNDEYYS-------------EC---CESDYRYHRCLDLLRN
Ssm_SLPTX63          -----IHRKVTCKQCNKRSDNDDDYT-------------KC---CNSFDAFLMCGFLLSK
Ssm_SLPTX64          -----LRREIACGQCRDKVKTDGYFY-------------EC---CTSDSTFKKCQDLLHK
Ssm_SLPTX62          -----IHRKVTCKQCNKRSDNDDDYT-------------KC---CKSFDAFITCGFLLSK
JQ757070.1           ------QRNKLCLVCQDRSQIDYYYT-------------EC---CIYDQTYYMCLDMLRH
JQ757069.1           ------KRNKPCLACSHRSSIADFYS-------------KC---CTYDAVYNGCLDKLRH
JN646114.1           -----KRRENVCRVCGNRSGNDEYYS-------------EC---CESDYRYHRCLDLLRN
JQ757072.1           -----IHRKVTCKQCNKRSDNDDDYT-------------KC---CNSFDAFLMCGFLLSK
JQ757071.1           -----IHRKVTCKQCNKRSDNDDDYT-------------KC---CKSFDAFITCGFLLSK
KC144946.1           -----LRREIVCTKCRDRVRTDDYFY-------------EC---CTSESTFKKCQTMLHQ
KC144606.1           -----LRREIACTKCRDRVRTDDYFY-------------EC---CTSESTFKKCQTMLHQ
KC144062.1           -----LRREIACTKCRDRVRTDDYFY-------------EC---CTFESTFKKCQTMLHQ
KC144574.1           -----LRREIACTKCRDRVRTDDYFY-------------EC---CTFESTFKKCQTMLHQ
KC144600.1           -----LRREIACTKCRDRVRTDD-FY-------------EC---CTSESTFKKCQTMLHQ
KC144775.1           -----LRREMACTKCRDRVRTDDYFY-------------EC---CTSESTFKKCQTMLHQ
KC144196.1           -----LRREIACTKCRDRVRTDDYFY-------------EC---CTFEFTFKKCQTMLHQ
KC144719.1           -----LRREIACTKCRDRVRTDDYFY-------------EC---CTPESTFKKCQTMLHQ
KC145111.1           ------QRNKLCRVCHNRSGIDNYYS-------------GC---CIYDGTYSMCLDMLHH
KC144616.1           -----LRREIACTKCRDRVRTDDYFY-------------EC---CTPESTFKKCQTMLHQ
KC144338.1           ------QRIKLCRVCHNRSGIDNYYS-------------GC---CIYDGTYSMCLDMLHH
KC145071.1           ------QRSKLCRVCHNRSGIDNYYS-------------GC---CIYDGTYFMCLDMLHP
KC144677.1           -----RTRRIYCQRCHPVLP----FS-------------KC---CIDDDLYKKCEDALPN
KC144171.1           -----RTRRIYCQRCHPVLP----FS-------------KC---CIDDDLYKKCEDALPN
KC144088.1           -----RTRRIYCQRCHPVLP----FS-------------KC---CIDDDLYKKCEDALPN
                                *  *                         *   *        *      

11442|c0_g1_i1       ----------------------
17861|c0_g1_i1       ----------------------
17861|c0_g1_i2       ----------------------
18290|c0_g1_i1       DVFGVLEK--------------
18290|c0_g1_i2       DVFGVLEK--------------
18979|c0_g1_i1       ----------------------
7650|c0_g1_i1        DRQKEKIKEKIDRANGNLNLPE
GASK010000464        SEM-------------------
GASK01000047         ----------------------
GASK01000048         SEM-------------------
GASK01000049         INSH------------------
GASH01000175         DREKEKIREKQDITIGRL----
GASH01000176         DREKEKIREKQDITIGRL----
SLPTX03-Ssm1a        ----------------------
SLPTX03-Ssm1b_J      ----------------------
SLPTX03-Ssm1f_J      ----------------------
SLPTX03-Ssm1g_J      ----------------------
Ssm_SLPTX19          ----------------------
Ssm_SLPTX61          ----------------------
Ssm_SLPTX60          ----------------------
Ssm_SLPTX57          ----------------------
Ssm_SLPTX59          ----------------------
Ssm_SLPTX63          ES--------------------
Ssm_SLPTX64          ----------------------
Ssm_SLPTX62          ES--------------------
JQ757070.1           ----------------------
JQ757069.1           ----------------------
JN646114.1           LH--------------------
JQ757072.1           ES--------------------
JQ757071.1           ES--------------------
KC144946.1           ----------------------
KC144606.1           ----------------------
KC144062.1           ----------------------
KC144574.1           ----------------------
KC144600.1           ----------------------
KC144775.1           ----------------------
KC144196.1           ----------------------
KC144719.1           ----------------------
KC145111.1           ----------------------
KC144616.1           ----------------------
KC144338.1           ----------------------
KC145071.1           ----------------------
KC144677.1           LNIP------------------
KC144171.1           LNIP------------------
KC144088.1           LNIP------------------
                                           

SLPTX04
CLUSTAL format alignment by MAFFT L-INS-i (v7.304b)


7755|c0_g1_i1   M--IRLHL-------VLMLIVLLGN--TAMVQGETILNSIENPTEQERSGAHWHLEKMC-
16094|c1_g1_i1  M-----MMKKTCVVSVFLVLLLLKF--HDLSMGEEIS-SLKKMVRSGD-----NLVLKCP
16094|c1_g2_i1  M-----MMKKTCVVSVFLVLLLLKF--HDLGMGEEIS-SLKKVVRSED-----NLVLPCP
16094|c1_g2_i2  M-----MMKKTCVVSIFLVLLLLKF--HDLGMGEEIS-SLKKVVRSED-----NLVLPCP
16094|c2_g1_i1  ------MMKKTCVVSIFLVLLLLKF--HDLGMGEEIS-SLKKVVRSGN-----NLVLPCP
16094|c2_g3_i1  ------MMKKTCVVSVFLVLLLLKF--HDLSMGEEIS-SLKKVVRNEY-----NPVPPCP
30593|c0_g1_i1  MGPQRISLSKCFSLSVVVILLLAAYSVEDVEAGP-VR-TLRSVFLGS------GIILPCP
SLPTX04-Ssm5a_J ------MLKSFCILSVFMVLFLEKF--PDLCSGEEIS-PMKIVVRNSK-----YLSSPCA
SLPTX04_KC14405 -------MKKTCVVSVFLVLLLLKF--HDLSMGEEIS-PLKKVAPRE-------QIFPCP
SLPTX04_KC14430 -------MKKTCVVSFFLVLLLLKF--HDLSMGEEIS-PLKKVAPRE-------QIFPCP
SLPTX04_KC14441 -------MKKTCVVSVFLVLLLLKF--HDLSMGEEIS-PLKKVAPRE-------QIFPCP
SLPTX04_RhTx    M-----MLKSFCILSVFMVLFLAKF--PDLCSGEEIS-PLKIVVRNSE-----YLNNPCN
Ssm_SLPTX68     -------MKKFSVVSVFLMLLLLKF--HDLSMGEEIS-LLKKVVRREE-----SMLLSCP
Ssm_SLPTX69     ------MLKSFCILSVFMVLFLEKF--PDLCSGEEIS-PMKIVVRNSK-----YLSSPCA
Ssm_SLPTX71     -------MKK-SQAYIFSICLLFML--ADLPNTKTVSNPLEEVFRNFR-----DLQFKCP
Ssm_SLPTX72     ------------------MLVWVNL--LHFVARAETP-SLVALIRHLR-----AIVLTCP
Ssm_SLPTX21     -------MSK-SQAYIFSICLLFML--ADLPNTWTVSHPLEEVFRNFI-----DLQFLCP
                                  : .        .         :                  * 

7755|c0_g1_i1   -QQNCKYMEGC-KNYRFCRGKI------
16094|c1_g1_i1  -AFPCPEGYVCDVGSKKCKKGTD-----
16094|c1_g2_i1  -GFSCPKGYFCDRASEKCRKGTD-----
16094|c1_g2_i2  -GFSCPKGYFCDRASEKCRKGTD-----
16094|c2_g1_i1  -GFPCPKGYVCDVGSKKCKKGTD-----
16094|c2_g3_i1  AGFPCPTGYVCDRASEKCRKGTD-----
30593|c0_g1_i1  -SFPCPGGYYCDVSAGKCRKGTDK----
SLPTX04-Ssm5a_J -GVRCPDGYRCNIVDKQCIKKEK--WI-
SLPTX04_KC14405 -GFPCPKGYFCDKGSQKCIEGTD-----
SLPTX04_KC14430 -GFPCPKGYFCDKGSQKCREGTD-----
SLPTX04_KC14441 -GFPCPKGYFCDKGSQKCREGTD-----
SLPTX04_RhTx    -GVTCPSGYRCSIVDKQCIKKEK-----
Ssm_SLPTX68     -DLSCPTGYTCDVLTKKCKRLSDELWDH
Ssm_SLPTX69     -GVRCPDGYRCNIVDKQCIKKEK--WI-
Ssm_SLPTX71     -RYSCPQGYLCDETVNKCRELID-----
Ssm_SLPTX72     -KTLCPEGYTCDAMYSKCRKSVD-----
Ssm_SLPTX21     -RYSCPLGYLCDQTVNKCRELID-----
                    *     *      *          


SLPTX05

CLUSTAL format alignment by MAFFT L-INS-i (v7.304b)


10171|c0_g1_i1  MLRT-FRYMCFGIFVLYLQSLLLVDGLMCVKCS---SHITGFS-----------------
15370|c0_g1_i1  MMK--FAYLMASVLLV-LFTVRPSTSLKCVQCI---PGKGD-------------------
16815|c0_g1_i1  MKIS-YFIVYLISFTL-LYCTISSRAIKCIQCGP-FGNLGSYLKDVQNYREEVMNYTTGA
17410|c0_g1_i1  M---------IRLLVI-AALVSTTYCLKCVQCV---LG-GS-------------------
18313|c0_g1_i1  MPSL-CIIALFGTLTF-YTLIPSIHTLKCVVCD---SPMSN-------------------
19433|c0_g1_i1  MKRFATQKFLVIFLLF-VLNIQLSQALTCFQCT---SD--G-------------------
19800|c0_g1_i1  MMNL-LKMRTFVTFLL-LAYVHPLEAIKCFQCE---IMRSRVFTV---------------
25114|c0_g1_i1  MH---SMMILYGILLT-SYYFLSSSALTCFQCT---TSERS-------------------
16190|c0_g1_i1  MKEA-VKMSCLCVFVF-LFLFSLTDAIKCIKCGE-SGMFGT-------------------
16190|c0_g2_i1  MKEA-VKMSCLCVFVF-LFLFSLTDAIKCIKCGE-SGMFGT-------------------
39901|c0_g1_i1  MKEA-LKVSCLCIFVF-LFLFSSTDAIKCIQCGQ-TGIFGT-------------------
GASL01000049    MN---PLNLSTFIVFT-LFAASATTALTCFQCT---TSEGS-------------------
GASI01000190    ML-----SLGVSIFLL-VFLIPENSGLECYQCTWMKNSQSP-------------------
GASI01000191    ML-----SLGVSIFLL-VFLIPENSGLECYQCTWMKNSQSP-------------------
GASI01000192    ML-----SLGVSIFLL-VFLIPENSGLECYQCRWVKNLQSS-------------------
GASI01000193    M------TFVVAAVVL-LTVVPLATPLKCVQCD---GPLTE-------------------
GASI01000194    MR---SWFVFVALLAV-VFLPSSLDALKCIQCD---SQPNR-------------------
GASK01000050    MPSL-CIIALFGTLTF-YTLIPSIHTLKCVICD---SPMGN-------------------
GASK01000051    MKEA-VKMSCLCIFLF-LFLFSLTDAIKCIKCGE-SGLFGT-------------------
GASH01000179    MN-----VLYTKIFFI-LILTRTSSALKCVQCF---TGYGNIV-----------------
JN646117_omega- MPSL-CIIALFGTLTF-YTLIPSIHTLKCVRCD---GPMSN-------------------
KC144288.1      MKEA-VKMSCLCIFVF-LFLFSLTDAIKCIKCGE-SGLFGT-------------------
KC144319.1      MKEA-VKMSCLCIFVF-LFLFSLTDAIKCIKCGE-SGLFGT-------------------
                *            .            : *  *                            

10171|c0_g1_i1  ------HDC-INTLPEITTCR----PDDKFCSTVIEY-KSGDVVGVERRCSHVVWPRE--
15370|c0_g1_i1  ------HDC-KTTYPDSTDCL---IPFSKYCAKVET--HIDNQVTVVRQCSPAKTPGSEG
16815|c0_g1_i1  RFKINDKEC-TEPLPKAEDCG----EMMHSCLKIIT------NGIISRGCSPSLPINH--
17410|c0_g1_i1  ------YDC-KTLFADPTECP----SNLNYCYKVETFEASGQLLSVHRVCNALPAPQQ-P
18313|c0_g1_i1  ------YDC-KTTFPAATECS---GASNNYCNKKETFTSNGDLAQVRRYCSPLAAPST-A
19433|c0_g1_i1  ------DYC-ISTFPKPSNCL----PFLNYCTKVEI--NSNGRISVTRGCNAISLDNS--
19800|c0_g1_i1  ------GTC-ESYLLEADECA----KNYSHCAVEEIQ-LNPNTVVIKKTCSSAELGFA--
25114|c0_g1_i1  ------DHC-VSYFPKPSTCP----PFINYCTKIVT--YTNGGMGIIRSCNLFSLDNK--
16190|c0_g1_i1  ------EDC-ATGTFEAEECG----PNDQYCTKIIL--TDGTRTTALRGCSVGHVQES--
16190|c0_g2_i1  ------EDC-ATGTFEAEECG----PNDQYCTKIIL--TEGTRTTAQRGCSVGYVPES--
39901|c0_g1_i1  ------EEC-AVGTLEAEECG----PNDLYCTKIIL--KDDIRTTALRGCSPVPSLES--
GASL01000049    ------DYC-VSSFPKPSQCL----PLMNYCTKIIT--TSNGAISVLRSCNVVSLDNT--
GASI01000190    ------DNC-YKNLPNATACA----KDMIYCVTDERY-EDDEFISIRRFCSSMPMDGR--
GASI01000191    ------DNC-YKNLPNATACA----KDMIYCVTDERY-EDDEFISIRRFCSSMPMDGR--
GASI01000192    ------NDC-YKNLPNATACA----ENMNYCVTDERY-EDDELISIRRFCSNIPMDGR--
GASI01000193    ------FDC-KTTVPEAKDCP----QLNTHCFRNDTFNSKNELIMVRRGCTNEKEPSP-P
GASI01000194    ------DEC-KTTLPEARDCP---QTVNNYCFKTETFNKNGDLSMLRRYCNVLASTQN-G
GASK01000050    ------YDC-KTTYPAATECP---GSSNNYCYKRETFASNGNLDQIRRNCNPVAASSK-A
GASK01000051    ------EDC-VTGNFEAEECG----PNDQYCTKIIL--NDGTRTTAQRGCSVGHVPES--
GASH01000179    ------QDCNKTSYSEPKECA---DPLSNYCFIGTR--YENGTEYIQRYCAIFSIKDQ--
JN646117_omega- ------YDC-KTTYPAAEECPSLSGGSSNYCSKKETFTSNGNLEQTRRYCNSVAAPST-A
KC144288.1      ------EDC-VTGTFEAEECG----PNDQYCTKIIL--NDGTRTTAQRGCSVGHVPES--
KC144319.1      ------EDC-VTGTFEAEECG----PNDQYCTKIIL--NDGTRTTAQRGCSVGHVPES--
                        *          *          *                : *          

10171|c0_g1_i1  CQPVPFLNTRKCGFFCKKSGCNNGQN----VRAEFTSFSIFSVFANICYFKLILNF-
15370|c0_g1_i1  CLDENS--SKICSYFCEEDNCNSGSM----VRPSFLLSVSFICLMMLLRPVF-----
16815|c0_g1_i1  ----------IGVHLCTSDGCNSVSN----LRSNKSVTTGIAVLILIVMM-Y-----
17410|c0_g1_i1  CHQVHT--GKICEYSCTTDGCNEATV----IQSKRLVCMFAL-LFMILCK-FIIIQ-
18313|c0_g1_i1  CTDLKPA-GKVCEYSCNTDGCNSVAG----MEPTRAVYFIAV-LMLTFYT-FIRL--
19433|c0_g1_i1  CIEIGN--TKTCSYSCDTDACNMSSS----LRPNRLFLLCFGLLLLFTLR-FTRTMK
19800|c0_g1_i1  CIENNLG-HRECTYACNSDKCNSAKV----FSSMPVIDLWCTCILLILWF-LMYKY-
25114|c0_g1_i1  CITIGD--TKTCSYSCDTDACNISTS----IHHLNRFLSPWFVISLILLV-FSFL--
16190|c0_g1_i1  NLNEGK--ISTHMSSCNTDGCNAN---------------------------------
16190|c0_g2_i1  NLNEGK--ISTHMSSCNTDGCNAN---------------------------------
39901|c0_g1_i1  IEIRGL--VSSHTSSCNTDGCNAN---------------------------------
GASL01000049    CMETGT--GKICSFSCDTDACNAGSQ----FHCNR-----FQLPFLLTLF-------
GASI01000190    CTEVGK--AKDCKYSCEVDACNFSTS----IEPSKVFVFSILAMGLVLHT-------
GASI01000191    CTEVGK--AKDCKYSCEVDACNFSTS----IEPSKVFVFSILAMGLVLLR-AIISF-
GASI01000192    CTEVGK--AKDCKYSCEMDACNFSAS----IEPSKVFVFSILAMGLVLLR-AIISF-
GASI01000193    CQEVGNG-GRRCTYTCNSDGCNNAPGFAIAIEPSRMVIFIVTFSVMISFI-LHTSAN
GASI01000194    CVDLPGGLGKKCEYSCNTDGCNSVTG----LVASRAAYLVTL-LPIIFYA-LSRQ--
GASK01000050    CKDLENG-AKICEYSCNTDGCNSVAG----MEPTRAVYFIAI-LMLTFYT-FIRL--
GASK01000051    NQKDGK--VSTHMSSCNTDGCNAN---------------------------------
GASH01000179    CIEKNN--IKACIYTCETDGCNSASR----LQISSLVTSIISVLYLITFX-------
JN646117_omega- CTDLKTG-GKLCEYSCNTDGCNSVAG----MEPTRAVYFIAI-LMLA----------
KC144288.1      NQKDGK--VSTHMSSCNTDGCNAN---------------------------------
KC144319.1      NQKDGK--VSTHMSSCNTDGCNAN---------------------------------
                               *  . **                                   


SLPTX07

CLUSTAL format alignment by MAFFT L-INS-i (v7.304b)


14500|c0_g1_i1  M-------------------------------SSKILAFYALLFMTVLSNTVMGATIDKS
14500|c0_g2_i1  M-------------------------------SSKILAFYALLFMTVLSNTVMGATIDKL
15501|c0_g2_i1  M-------------------------------SSKILAFYALLFMTVLSNTVMGATIDKL
15501|c0_g3_i1  M-------------------------------SSKILAFYALLFMTVLSNTVMGATIDKS
17289|c1_g1_i1  M-------------------------------SSNILIGQILFFGTLFSNTVMSASITTP
KC144163.1      M-------------------------------SSKMLAFYALLFVTVFSNTVMGATIDKP
KC144170.1-2    -----------------------------------MLAFYALILVTVFSNTVMGTTILKP
KC144198.1      -----------------------------------MLAFYALILVTVFSNTVMGTTIPKP
KC144379.1-1    -----------------------------------MLAFYALILVTVFSNTVMGATIPKP
KC144390.1-1    -----------------------------------MLAFYALILVTVFSNTVMGTTIPKP
KC144675.1-2    -----------------------------------MLAFYALLFVTVFSNTVIGATIDKP
KC144790.1-1    -----------------------------------MWAFYALILVTVFSNPVMGTTILKP
KC144834.1      -----------------------------------MLAFYALLFVTVFSNTVMGATIPKP
KC145021.1-1    -----------------------------------MLAFYALILVTVFSNTVMGATIPKP
Ssm1b_JZ722861  MLVRTLLIILVISTGSSIAATLPFKYGDSSGCQRTILIGQILFLGTLFSNTVMSASITTP
Ssm2a_JN646115  -----------------------------------MLVFYALLFVTVFSNTVMGATIDKP
Ssm2f_JZ722858  -----------------------------------MLVFYAILFVTVFSNTVMGATIDMP
Ssm2g_JZ722859  -----------------------------------MLVFYALLFVSVFSSTVMGATIDMP
Ssm_Ssm2c       -----------------------------------MLVFYAILFVTVFSNTVMGATIDKP
Ssm_Ssm2d       -----------------------------------MLVFYAILFVTVFSNTVMGATIDMP
Ssm_Ssm2b       -----------------------------------MLVFYAILFVTVFSNTVMGATIDKP
Ssm_Ssm2a-2     -----------------------------------MLVFYALLFVSVFSSTVMGATID--
Ssm_Ssm2e       -----------------------------------MLVFYAILFVTVFSNTVMGATIDKP
Ssm_Ssm1a       -----------------------------------MLVRTLLIILVISTGSSIAATLP--
Ssm_Ssm1b       M-------------------------------NT-KKLFLVLFILSVISGVAAAAAFDR-
                                                         :::  : :.   .:::   

14500|c0_g1_i1  IPKPIPREAIEEIEVNKRGSNPYCKEENCPPFKHCPEEPIACFEGHCCF-----
14500|c0_g2_i1  ILKPIPREAIEEIEVNKRGSSPYCKEENCPPFKHCPEEPIACFEGHCCF-----
15501|c0_g2_i1  ILKPIPREAIEEIEVNKRGSNPYCKEENCPPFKHCPEEPIACFEGHCCF-----
15501|c0_g3_i1  IPKPIPREAIEEIEVNKRGSSPYCKEENCPPFKHCPEEPIACFEGHCCF-----
17289|c1_g1_i1  RN----DEGIKGIDIYP-GGNPYCVESSCPPGKRCPLEPIACFVGPCCV-----
KC144163.1      IP----REAIEEIEVNKRRNSPYCKEEKCPPGKHCPKVQIACFHGHCCF-----
KC144170.1-2    IP----REAIEEIEVNKRGNSPYCREEKCPPGKHCPKIPKACIYGHCCF-----
KC144198.1      IP----REAIEEIEVNKRGNSPYCREEKCPPGKHCPKIPKACIYGHCCF-----
KC144379.1-1    IP----REAIEEIEVNKRGNSPYCREEKCPPGKHCPKIPKACIYDHCCF-----
KC144390.1-1    IP----REAIEEIEVNKRGYSPYCREEKCPPGKHCPKIPKACIYGHCCF-----
KC144675.1-2    IP----REAIEEIEVNKRRNSPYCKEENCPPGKHCPKVQIACIYGHCCF-----
KC144790.1-1    IP----REAIEEMEVNKGGNSPYGREEKCPPGKHCPKIPKACIYAHCCF-----
KC144834.1      IP----REAIEEIEVNKRGDSPYCREEKCPPGKHCPKIPKACIYGHCCF-----
KC145021.1-1    IP----REAIEEIEVNKRGNSPYCREEKCPPGKHCPKIPKACIYGHCCF-----
Ssm1b_JZ722861  RN----DEGIKGVDIYP-GGNPYCVESSCPPGKRCPLEPIACFVGPCCV-----
Ssm2a_JN646115  IPKPILREAIEEIEVNKRAQNHYCKEHNCPPGKHCPKVPIACVYGPCCF-----
Ssm2f_JZ722858  IPKPIFREAIEEIDVNKRGGNPYCVESSCPPGKRCPLEPIACFVGPCCV-----
Ssm2g_JZ722859  IPKPILREAIEEIDVNKRADSHYCKEENCPPGKHCPKVPIACVYGPCCF-----
Ssm_Ssm2c       IPKPILREAIEEIEVNKRADSHYCKEENCPPGKHCPEVPIACVYGPCCF-----
Ssm_Ssm2d       IPKPIFREAIEEIDVNKRADSHYCKEENCPPGKHCPKVPIVCRRGPCCF-----
Ssm_Ssm2b       IPKPILREAIEKIAVNKRADSRYCKEEKCPPGKHCPKVPIVCVRGPCCF-----
Ssm_Ssm2a-2     --KPILREAIEEIDVNKRAKNPYCKEENCPPGKHCPKVPIACVYGPCCF-----
Ssm_Ssm2e       IPKPIFREAIEEMEVNKRAKNPYCKEEKCPVGKHCPKKPIVCRIGPCCV-----
Ssm_Ssm1a       ---------------FKYGDSSGCQDSSCPIGQVCAPEYVKCFRGPCCVAGFGK
Ssm_Ssm1b       ----------------ANRAVPGCDDSECPPNQICATH-IQCFTTPCCEPKSG-
                                         : .**  : *.     *    **      


SLPTX10
CLUSTAL format alignment by MAFFT L-INS-i (v7.304b)


18770|c0_g1_i1  -MIKLMIIFFTILLLTYIIDEKEALKIEDLPEPESYKKTKELAIKDAKGDKRAEGIALDF
18770|c0_g2_i1  -MNKSMIIFFTILFLTYITEENEALKVEDLPEPESYKRAKQLAVKDAKGDKKAEAVALDF
18770|c2_g10_i1 -MIKLMIIFFTILLLTYIIDEKEALKIEDLPEPESYKKTKELAIKDAKGDKRAEGIALDF
18770|c2_g11_i1 -MNKSMVIFFTILFLTYIIEEKEALKVEDLPEPESYKRAKQLAVKDAKGDKKAEAVALDF
18770|c2_g7_i1  -MNKSMVIFFTILFLTYIIEEKEALKVEDLPEPESYKKAKQLAIKDAKGDKRAEGIALDF
GASL01000037    -MNKTVAVFFAVICVICVIKSCKTLKVSDLKEPESYKEAMKMAEKDPPSTR---DLAKNI
GASL01000038    -MNKTVVVFFAVICVICVIKSCKTLKVSDLKEPESYKEAMKMAEKDPPSTR---DLAKGI
GASL01000039    -MSKAPVVFAIVVVLFFVELNAGG-------LPKSFLEALKMA----KGD----KVAESF
KC144214.1-2    -MNKLTIIFFTILLLTYIIVEKEALKIEDLPEPESYKKAKQLAVKDANGDKRAEGIVLDF
KC144227.1-2    -MNKLTIIFFPILFLTYIIVEKEALKIEDFPEPESSKKAKQLAVKDANGDKRAEGIVLVF
KC144239.1-2    -MNKLTIIFFTILLLTYIIVEKEALKIEDLPEPESYKKAKQLAVKDANGDKRAEGIALDF
KC144259.1      -MNKLTIIFFTILLLTYIIVEKEALKIEDFPEPESYKKAKQLAVKDANGDKRAEGIVFDF
KC144395.1      -MNKLTIIFFTILLLTYIIVEKEALEIEDLPEPESYKKAKQLAVKDANGDKRAEGIALDF
KC144849.1      -MNKLTIIFFTILLLTYIIVEKEALKIEDLPEPESYKKAKQLAVKDANGDKRAEGIALDF
KC144950.1      -RSKWMIIFFTILLFTYIIVEKEALKIEDFPEPESYKKANQLAVKDANGDKRPEGICYVF
KC144971.1-2    -MNKLTIIFFTTLLLTYIIVEKEALKIEDLPEPESYKKAKQLAVKDANGDKRAEGIALDF
KC145009.1-2    -MNKSMLIFFTILFLTYIIEEKEALKVEDLPEPESYKRAKQLAVKDAKGDKNAETIALNF
KC145032.1      -MNKLTIIFFTILLLTYIIVEKEALKIEDLPEPESYKKAKQLAVKDANGDKRAEGIALDF
KC145127.1-2    -MNKLTIIFFTILLLTYIIVEKEALKIEDLPEPESYKKAQQLVVKDANGDKRAEGIALDF
GASK01000030    -MNKLTIIFFTILLLTYIIVEKEALKIEDLPEPESYKKAKQLAVKDANGDKRAEGIALDF
GASK01000031    -MNKSMLIFFTILFLTYIIEEKEALKVEDLPEPESYKRAKQLALKDAKGDKNAETIALNF
GASK01000032    -MTRFAIIFITIFIMTNIIEENEALKVEDLELPASYKKELKLALDKDKKDPNLQAFTNKI
GASK01000033    -MNKSMLIFFTILFLIYIIEEKEALKVEDLPEPESYKRAKQLAVKDAKGDKNAETIALNF
GASK01000034    -MTRFTIVFITIFIMINIVEENEALKVEDLELPASYKKELKLALDKDKKDPNLQAFTNKI
GASK01000035    MMTRFTIVFITIFIMINIVEENEALKVEDLELPASYKKELKLALDKDKKDPNLQAFTNKI
GASH01000111    -MNKQWLHFFSVLLLCYVIEETCSLKVEDLPLPKTYLKAVELAKKDAGKDTKLLEKGLLI
GASH01000112    -MNKQWLHFFSVLLLCYVIEETCSLKVEDLPLPKTYKKAMELAKKKAKGDPKLERIGLND
GASH01000113    -MNKQWLHFFSVLLLCYVIEETCSLKVEDLPLPKTYKKAMELAKKKAKGDPKLERIGLND
GASH01000114    -MNKQWLHFFSVLLLCYVIEETCSLKVEDLPLPKTYLKAVELAKKDAGTDKNLLDKGLLF
GASH01000115    -MNKQWLHFFSVLLLCYVIEKTCSLKVEDLPLPKTYLKAVELAKKDAGKDKNLLNIGLKF
GASH01000116    -MNKQWLHFFSVLLLCYVIEETCSLKVEDLPLPKTYKKAMELAKKKAKGDPKLERIGLND
GASH01000117    -MNKSMIILCAVLFLTYIIEENEALKVEDLPEPESYKRAKELAVKDAKGDKKAEGVAFQI
GASH01000118    -MNKSMIILCAVLFLTYIIEENEALKVEDLPEPESYKRAKELAVKDAKGDKKAEGVAFQI
GASH01000119    -MYKFIFIFFTVFFLINIIEESDTLKVEDLPLPKSYTNALQQHLEKDKKRPDLQELTKKN
GASH01000120    -MYKF-ILFSSLYFLINIIEESDTLKVEDLPLPKSYTNALQQHLEKDKKRPDLQELTKKN
Ssm1a_JZ722867  -----MIIFFTILLLTYIIDEKEALKIEDLPEPESYKKAKALAVKDAKGDKRAEGVALDF
Ssm1b_JZ722869  -----MIIFFTILFLTYIIEEKEALKVEDLPEPESYKRAKELAVKDANGDKRAEGVALDF
Ssm2a_JZ722868  MLTRFAIIFFTIFILINIVEENEALKVEDLEPPTSYMKELKLALDKDKKDPKLQAYIKKI
Ssm_SLPTX28     -----MIIFFTILLLTYIIDEKEALKIEDLPEPESYKKAKALAVKDAKGDKRAEGVALDF
Ssm_SLPTX29     -----MIIFFTILFLTYIIEEKEALKVEDLPEPESYKRAKELAVKDANGDKRAEGVALDF
Ssm_SLPTX74     MLTRFAIIFFTIFILINIVEENEALKVEDLEPPTSYMKELKLALDKDKKDPKLQAYIKKI
Sv_JZ574166_(+1 -MNKEALIVLVIVSLFCIVKECNTLSVGELPLPESYKKMLR----NNKGD----GMAIEI
Sv_JZ574142_(+1 -MKKTAVAFLVVVFVIYLIEDCKTLKVKDLPEPQSFKDAKKLAKD---------NLALSY
Sv_JZ574164_(+1 -MNKSTVVFAVLLVFFCVEFAASA------KLPQSFQDALKLA----KGD----KLAESM
                        .     .  :              * :                         

18770|c0_g1_i1  LKQNRRNCTTDCSFLLTCHLLTPECCPKQ-TDICLKLDTVKNG-----------------
18770|c0_g2_i1  LKQNRRNCTTDCSFLLTCHLLTPECCPKQ-TDICLKLDTVKNG-----------------
18770|c2_g10_i1 LKQNRRDCM---------------------------------------------------
18770|c2_g11_i1 LKQNRRDCMKNCQLVPTCHLLSPECCPKK-TDVCLKLTL---------------------
18770|c2_g7_i1  LKQNRRDCMKNCQLVPTCHL----------------------------------------
GASL01000037    VKANRENCMPNCALVPTCHILSPECCPVK-KPICYDLDIVKEAMKKQQG-----------
GASL01000038    VIANRKNCMPNCTLVPTCHLLSPECCPVK-KPICYDLDIVKEAMKKQQG-----------
GASL01000039    IYKNRNDCMTNCKLLPTCPRLAPECCPTK-TPECPK------------------------
KC144214.1-2    LRQNKRNCTVNCALVLTSPLLTPECCPKK-NDDSLKLDTVKNG-----------------
KC144227.1-2    LRQNRRNCTVNCGLVLTCPLLTPECRPKK-NDDSLKLDTVKNG-----------------
KC144239.1-2    LRQNRRNCTVNCGLVLTCPLLTPECRPKK-NDDCLKLDTVKNG-----------------
KC144259.1      LRQNRRNCTVNCDLVLTCPLLTPECCPKK-NDDCLKLNTVKNG-----------------
KC144395.1      LRQNRRNCTVNCDLVLTCPLLTPECCPKK-NDDCLKLDTVKNG-----------------
KC144849.1      LRQNRRNCTVNCDLVLTCPLLTPECCPKK-NDGCLKLDTVKNG-----------------
KC144950.1      LRQNRRNCPVNCDLVLTCPLLTPKCCPKE-NDDCFKLDTVKNG-----------------
KC144971.1-2    LRQNRRNCTVNCDLVLTCPLLTPECCPKK-NDDCLKLDTVKNG-----------------
KC145009.1-2    LKQNRRDCMKNCKLVPTCALLSPECCPDK-TDVCKKLAL---------------------
KC145032.1      LRQNRRNCTVNCDLVLTCPLLTPECCPRK-NDDSLKLDTVKNG-----------------
KC145127.1-2    LRLNRRNCTVICDLVLTCPLLTPECCPKK-NDDCLKLDTGKNG-----------------
GASK01000030    LRQNRRNCTVNCDLVLTCPLLTPECCPKK-NDDCLKLDTVKNG-----------------
GASK01000031    LKQNRRDCMKNCKLVPTCALLSPECCPDK-TDVCKKLAL---------------------
GASK01000032    FPANRKSCMTNCKHVEGCSLLSPECCPKM-TPTCLELDIVKEHMKKPKDNLHRIICSFFG
GASK01000033    LKQNRRDCMKNCKLVPTCALLSPECCPDK-TDVCKKLAL---------------------
GASK01000034    FPANRKSCMTNCKHVEGCSLLSPECCPKM-TPTCLELDIVKEHMKKPKDNLHMF---FFG
GASK01000035    FPANRKSCMTNCKHVEGCSLLSPECCPKM-TPTCLELDIVKEHMKNQRI---IYIC-SFG
GASH01000111    LKNNRRDCMTNCKLVDTCHRLSPECCPEM-TPTCLKLDIVQAFLKAQGKL----------
GASH01000112    LVINRRDCMTNCKLVDTCHRLSPECCPEM-TPTCLKLDIVQAFLKAQGKL----------
GASH01000113    LVINRRNCMTNCKLVDTCHLLSPECCPEM-TPTCLKLDIVQAFLKAQGKL----------
GASH01000114    LKNNRRDCMTNCKLVDTCHRLSPECCPEM-TPTCLKLDIVQAFLKAQGKL----------
GASH01000115    LKDNRRDCMTNCELVDTCHLLSPECCPKM-TPTCLKLDIVQEFLKKKENS------KKFA
GASH01000116    LVINRRDCMTNCKLVDTCHRLSPECCPEM-TPTCLKLDIVQAFLKAQGKL----------
GASH01000117    LKDNRKDCMTNCKLVPTCHLLSPECCPKQ-TPVCLQLDVVKSG-----------------
GASH01000118    LKDNRKDCMTNCKLVPTCHLLSPECCPKQ-TPVCLQLDVVKSG-----------------
GASH01000119    FKTNRKSCMTNCSHVEGCFLLSPECCPKM-TPTCLELDIVKEHLKKN-------------
GASH01000120    FKTNRKSCMTNCSHVEGCFLLSPECCPKM-TPTCLELDIVKEHLKKT-------------
Ssm1a_JZ722867  LQQNRRNCTTNCKFLLTCHLLTPECCPKR-NEVCLQLDTVKNG-----------------
Ssm1b_JZ722869  LKQNRRDCMKNCKLVPTCHLLSPECCPKK-TDVCSKLVL---------------------
Ssm2a_JZ722868  FPENRKSCMTNCKHVEGCFLLSPECCPKM-TSTCLELDIVKEHMKKTKG-----------
Ssm_SLPTX28     LQQNRRNCTTNCKFLLTCHLLTPECCPKR-NEVCLQLDTVKNG-----------------
Ssm_SLPTX29     LKQNRRDCMKNCKLVPTCHLLSPECCPKK-TDVCSKLVL---------------------
Ssm_SLPTX74     FPENRKSCMTNCKHVEGCFLLSPECCPKM-TSTCLELDIVKEHMKKTKG-----------
Sv_JZ574166_(+1 LKKNRRACMTNCKLVPACYALSPECCPKQ-TPVCLKLDIVIAANKE--------------
Sv_JZ574142_(+1 LYKNREDCMPNCKLLATCPKLSPECCGKKPIPECQKLDVVIAASKG--------------
Sv_JZ574164_(+1 LYTNRDKCMTNCNLLPTCPKLAPECCPKK-TGECPK------------------------
                .  *:  *                                                    

18770|c0_g1_i1  -----------
18770|c0_g2_i1  -----------
18770|c2_g10_i1 -----------
18770|c2_g11_i1 -----------
18770|c2_g7_i1  -----------
GASL01000037    -----------
GASL01000038    -----------
GASL01000039    -----------
KC144214.1-2    -----------
KC144227.1-2    -----------
KC144239.1-2    -----------
KC144259.1      -----------
KC144395.1      -----------
KC144849.1      -----------
KC144950.1      -----------
KC144971.1-2    -----------
KC145009.1-2    -----------
KC145032.1      -----------
KC145127.1-2    -----------
GASK01000030    -----------
GASK01000031    -----------
GASK01000032    KNNFNCNEIII
GASK01000033    -----------
GASK01000034    KNNFNCNKIII
GASK01000035    K----------
GASH01000111    -----------
GASH01000112    -----------
GASH01000113    -----------
GASH01000114    -----------
GASH01000115    RKAF------I
GASH01000116    -----------
GASH01000117    -----------
GASH01000118    -----------
GASH01000119    -----------
GASH01000120    -----------
Ssm1a_JZ722867  -----------
Ssm1b_JZ722869  -----------
Ssm2a_JZ722868  -----------
Ssm_SLPTX28     -----------
Ssm_SLPTX29     -----------
Ssm_SLPTX74     -----------
Sv_JZ574166_(+1 -----------
Sv_JZ574142_(+1 -----------
Sv_JZ574164_(+1 -----------
                           


SLPTX11

CLUSTAL multiple sequence alignment


S.morsitans_GASH01000124               MFTFFITTLIILASERTIQG-EDLTN-----------------CEFTNT-ACAKLQQNF-
S.morsitans_GASH01000121               MIWFLAFILFLAAGELVSS-----------------------------------------
S.morsitans_GASH01000123               MFTFFITTLIILASERTIQG-EDLTN-----------------CEFTNT-ACAKLQQNF-
S.subspinipes_dehaani_KC144430.1       MYLLFGFIF-LAAEAFN--LRNVMESKELFKKRELTTEDELATCN-SDS-ICGYLQNNV-
S.subspinipes_dehaani_KC144839.1       MYLLFGFIF-LAAEAFN--LRNVMESKELFKKRELTTEDELATCN-SDS-ICGYLQNNV-
S.morsitans_GASH01000128               MRRVFTLTFLFLAA-------EAFHLSNRIETRESETGKGLATCK-TDS-ICAYLQQNV-
S.morsitans_GASH01000133               MYLFLMINYFVLANSFDFQGYSMNARNEKSKQKRSSSET-DYVCI-SND-YCAFLQKNT-
S.alternans_GASK01000037               MFLLLGFIF-LAAEAFNFQLRNAMESKELFKKRELTTEDELATCN-SDS-ICGYLQNNV-
S.morsitans_GASH01000129               MFQFCLFLVLLTLGRINSAL-GSNHESDAAENREGSGG--LPVCR-ENA-ICAFLQQNAI
S.morsitans_GASH01000130               MFQFCLFLVLLTLGRINSAL-GSNHESDAAENREGSGG--LPVCR-ENA-ICAFLQQNAI
S.morsitans_GASH01000131               MFQFCLFLVLLTLGRINSAL-GSNHESDAAENREGSGG--LPVCR-ENA-ICAFLQQNAI
S.morsitans_GASH01000132               MFQFCLFLVLLTLGRINSAL-GSNHESDAAENREGSGG--LPVCR-ENA-ICAFLQQNAI
S.morsitans_GASH01000134               MFKYFVFVLLLTALSGNLAS-RQHHDWYEVENREGSE----LTCKESA--FCALLYKSNS
S.alternans_GASK01000038               MFQFCLLILLLAPGRFFSAL-GKPQETLTVENREGSDSKAIPTCR-EAS-FCAFLQINPI
S.morsitans_GASH01000135               MSLLTISILYLIVNKINLLD-AAE-------------------CV-GKS-VCAFLLNNG-
S.subspinipes_dehaani_KC144200.1       MFYTHLLFFTFTFA-------CSSSLNRKTKREMYLNDIILDTCYQNA--VCAHIQMHL-
S.subspinipes_dehaani_KC144173.1       MFYTHLLFFIFTFA-------CSSSLNRKTKREMYLNDIILDTCYQNA--VCAHIQMHL-
S.subspinipes_dehaani_KC144172.1       MFYTHLLFFIFTFA-------CSSSLNRKTKREMYLNDIILDTCYQNA--VCAHIQMHL-
S.subspinipes_dehaani_KC144023.1       MFYTHLLFFTFTFA-------CSSSLNRKTKREMYLNDIILDTCYQNA--VCAHIQMHL-
S.subspinipes_dehaani_KC144075.1       MFYTHLLFFTFTFA-------CSSSLNRKTKREMYLNDIILDTCYQNA--VCAHIQMHL-
S.subspinipes_dehaani_KC144647.1       MFYTHLLFFTFTFA-------CSSSLNRKTKREMYLNDIILDTCYQNA--VCAHIQMHL-
S.subspinipes_dehaani_KC144505.1       MFYTHLLFFTFTFA-------CSSSLNRKTKREMYLNDIILDTCYQNA--VCAHIQMHL-
S.subspinipes_dehaani_KC144104.1       MFYSHLLFFTFTFA-------CSSSLNRKTKREMDLEDIILDTCHQKA--VCAHIQMHL-
S.subspinipes_dehaani_KC144090.1       MFYSHLLFFTFTFA-------CSSSLNRKTKREMDLEDIILDTCHQKA--VCAHIQMHL-
S.subspinipes_dehaani_KC144802.1       MFYSHLLFFTFTFA-------CSSSLNRKTKREMDLEDIILDTCHQKA--VCAHIQMHL-
S.subspinipes_dehaani_KC144483.1       MFYSHLLFFTFTFA-------CSSSLNRKTKREMDLEDIILDTCHQKA--VCAHIQMHL-
S.subspinipes_dehaani_KC145102.1       MFYSHLLFFTFTFA-------CSSSLNRKTKREMDLEDIILDTCHQKA--VCAHIQMHL-
S.subspinipes_dehaani_KC144335.1       MFYSHLLFFTFTFA-------CSSSLNRKTKREMDLEDIILDTCHQKA--VCAHIQMHL-
S.subspinipes_dehaani_KC144251.1       MFYSHLLFFTFTFA-------CSSSLNRKTKREMDLEDIILDTCHQKA--VCAHIQMHL-
S.subspinipes_dehaani_KC144193.1       MFYSHLLFFTFTFA-------CSSSLNRKTKREMDLGDIILDTCHQKA--VCAHIQMHL-
S.subspinipes_dehaani_KC144442.1       MFYSHLLFFTFTFA-------CSSSLNRKTKREMDLEDIILDTCHQKA--VCAHIQMHL-
S.subspinipes_dehaani_KC144919.1       MFYSHLLFFTFTFA-------CSSSLNRKTKREMDLEDIILDTCHQKA--VCAHIQMHL-
S.subspinipes_dehaani_KC144828.1       MFYSHLLFFTFTFA-------CSSSLNRKTKREMDLEDIILDTCHQKA--VCAHIQMHL-
S.morsitans_GASH01000127               -RRVFTLTFLFLAA-------EAFHLSDRIETRESETGKGLATCK-KDS-ICAYLQQNA-
S.morsitans_GASH01000126               MFFKLVLVSAVAIQ----------------ALSMSILKSNVKR-----------------
S.subspinipes_mutilans_AFM55005.1      MFYSFIVFTLAI-------------------------KEVIAI-----------------
19632|c0_g2_i1                         MIKFFAFVLLVA------------------------T-----------------------
19632|c0_g1_i1                         MIKFFAFVLLVA------------------------T-----------------------
19632|c1_g1_i1                         MIKFFAFVLLVA------------------------T-----------------------
S.morsitans_GASH01000122               Y-------LFLAAGELVSS-----------------------------------------
S.alternans_GASK01000036               MIRFFAFVLFFA------------------------TQELILC-----------------
S.morsitans_GASH01000121-2             MIWFLAFILFLAAGELVSS-----------------------------------------
15540|c0_g1_i1                         MFQFCLLILLLAPGRFFSAL-GFVQERITVENREGSDSKVYPTCRESSF-CA-FLQKNVI
18191|c0_g1_i1                         MLKFFVIIFFLIINTGALRF-QFIREMAEMERKEGFG--RIPTCKESSV-CTFLQNND--
18613|c0_g1_i1                         MFRFSTYILFVNM----------------------LNLAYAVECVGESA-CVFLQNNGT-
18660|c0_g1_i1                         MYLLFGFIFFVAAEAFNFQLRNVMESKDLYKKRELTTKDELATCNRDSI-CG-YLQKNV-
S.morsitans_GASH01000125               MINFLLLVLILSV----------------LESQENVHTDELPKCMFGNNVCA-KLQKNF-
18660|c1_g1_i1                         MYLLFGFIFFVAAEAFNFQLRNVMESKDLYKKRELTTKDELATCNRDSI-CG-YLQKNV-
24034|c3_g1_i1                         MLQLFIFIFILVKSFLVSS--VTYDVQLINIERQAKKREELNTCLENEA-CGYK------
24034|c3_g1_i2                         MLQLFIFIFILVKSFLVSS--VTYDVQLINIERQAKKREELNTCLENEA-CGYK------
24034|c3_g1_i3                         MLQLFIFIFILVKSFLVSS--VTYDVQLINIERQAKKREELNTCLENEA-CGYK------
24034|c3_g1_i4                         MLQLFIFIFILVKSFLVSS--VTYDVQLINIERQAKKREELNTCLENEA-CGYK------
19670|c0_g1_i1                         MFYTYLLFFTLTFA-------CTRSINIKTKREMILEDTLLDTCHQNAA-CA-HIQVHL-
                                                                                                   

S.morsitans_GASH01000124               -KGTYVQNLCTCD--------------------EGTTCSSSWSSDSDLQSITQGKDQYQF
S.morsitans_GASH01000121               ------------------------------------------------------------
S.morsitans_GASH01000123               -KGTYVQNLCTCD--------------------EGTTCSSSWSSDSDLQSITQGKDQYQF
S.subspinipes_dehaani_KC144430.1       -KGTNYVPLCACP--------------------GEIRCPHSWDSN-DGKSLTRGNEQFKF
S.subspinipes_dehaani_KC144839.1       -KGTNYVPLCVCP--------------------GEIRCPRSWDSN-DGKSLTRGNEQFKF
S.morsitans_GASH01000128               -RGVTPAHMCECP--------------------GEQTCPLSWDPD-DGKTLTRGDEQYKF
S.morsitans_GASH01000133               -QNLYTLPICKCP--------------------GDNECPLTWDPD-DGRTLIQGDIHFKF
S.alternans_GASK01000037               -KGTNYVPLCACP--------------------GEIRCPRSWDSN-DGKSLTRGNEQFKF
S.morsitans_GASH01000129               DSKVTPLPTCTCS--------------------GGNTCSESWN-E-DGKSLTMGSKQFKF
S.morsitans_GASH01000130               DSKVTPLPTCTCS--------------------GGNTCSESWN-E-DGKSLTMGSKQFKF
S.morsitans_GASH01000131               DSKVTPLPTCTCS--------------------GGNTCSESWN-E-DGKSLTMGSKQFKF
S.morsitans_GASH01000132               DSKVTPLPTCTCS--------------------GGNTCSESWN-E-DGKSLTMGSKQFKF
S.morsitans_GASH01000134               NGQVDTLRSCNCV--------------------GGNQCSHSWEPE-DNRSVTEGPFQYKF
S.alternans_GASK01000038               DSNLDVLPTCTCT--------------------GGTTCSHSWDPN-DGKSITEGHRQFKF
S.morsitans_GASH01000135               -THVQAGEICTCA--------------------DGKECSHSWYPI-DENSFVHGFSQYKF
S.subspinipes_dehaani_KC144200.1       -KEIIVDELCKCG--------------------GGQECPLHWDPN-DGHSITLAYNQWKF
S.subspinipes_dehaani_KC144173.1       -KEIIVDELCKCG--------------------GGQECPLHWDPN-DGHSITLAYNQWKF
S.subspinipes_dehaani_KC144172.1       -KEIIVDELCKCG--------------------GGQECPLHWDPN-DGHSITLAYNQWKF
S.subspinipes_dehaani_KC144023.1       -KEIIVDELCKCG--------------------GGQECPLHWDPN-DGHSITLAYNQWKF
S.subspinipes_dehaani_KC144075.1       -KEIIVDELCKCG--------------------GGQECPLHWDPN-DGHSITLAYNQWKF
S.subspinipes_dehaani_KC144647.1       -KEIIVDELCKCG--------------------GGQECPLHWDPN-DGHSITLAYNQWKF
S.subspinipes_dehaani_KC144505.1       -KEIIVDELCKCG--------------------GGQECPLHWDPN-DGHSITLAYNQRKF
S.subspinipes_dehaani_KC144104.1       -KETYVDELCKCG--------------------GGQECPLHWDPN-DGHSITLAYNQWKF
S.subspinipes_dehaani_KC144090.1       -KETYVDELCKCG--------------------GGQECPLHWDPN-DGHSITLAYNQWKF
S.subspinipes_dehaani_KC144802.1       -KETYVDELCKCG--------------------GGQECPLHWDPN-DGHSITLAYNQWKF
S.subspinipes_dehaani_KC144483.1       -KETYVDELCKCG--------------------GGQECPLHWDPN-DGHSITLAYNQWKF
S.subspinipes_dehaani_KC145102.1       -KETYVDELCKCG--------------------GGQECPLHWDPN-DGHSITLAYNQWKF
S.subspinipes_dehaani_KC144335.1       -KETYVDELCKCG--------------------GGQECPLHWDPN-DGHSITLAYNQWMF
S.subspinipes_dehaani_KC144251.1       -KETYVDELCKCG--------------------GGQECPLHWDPN-DGHSITLAYNQWKF
S.subspinipes_dehaani_KC144193.1       -KETYVDELCKCG--------------------GGQECPLHWDPN-DGHSITLAYNQWKF
S.subspinipes_dehaani_KC144442.1       -KETYVDELCKCG--------------------GGQECPLHWDPN-DGHSITLAYNQWKF
S.subspinipes_dehaani_KC144919.1       -KETYVDELCKCG--------------------GGQECPLHWDPN-DGHSITLAYNQWKF
S.subspinipes_dehaani_KC144828.1       -KETYVDELCKCG--------------------GGQECPLHWDPN-DGHSITLAYNQWKF
S.morsitans_GASH01000127               -RGVTPAHMCECP--------------------GEQTCPLSWDPD-DGKTLTRGDEQYKF
S.morsitans_GASH01000126               ------------------------------------------------------------
S.subspinipes_mutilans_AFM55005.1      ------------------------------------------------------------
19632|c0_g2_i1                         -------------------------------------------------------QELVW
19632|c0_g1_i1                         -------------------------------------------------------QELVW
19632|c1_g1_i1                         -------------------------------------------------------QELVW
S.morsitans_GASH01000122               ------------------------------------------------------------
S.alternans_GASK01000036               ------------------------------------------------------------
S.morsitans_GASH01000121-2             ------------------------------------------------------------
15540|c0_g1_i1                         DSNLEVMPICTCT--------------------GGTTCSHSWDPN-DGKSITEGSKQFKF
18191|c0_g1_i1                         -RGINIHPICKCT--------------------GESTCSYKWDED-DGKSITQGMNQYKF
18613|c0_g1_i1                         --HIDVEEICTCA--------------------GGKECTKTWYPI-DSNSILHGEYQYKF
18660|c0_g1_i1                         -KGTNYVPLCACP--------------------GEITCPRSWDSN-DGKSLTKGNEQFKF
S.morsitans_GASH01000125               -QGTYLQQLCICEDEVCVKMLKNTNRTIAEPLCSRQTCSTSWRSDSHSKSATQGDNQYQF
18660|c1_g1_i1                         -KGTNYVPLCACP--------------------GEITCPRSWDSN-DGKSLTKGNEQFKF
24034|c3_g1_i1                         -KINEDVELCTCE---------------------RGTCTLYDSNVGPKYRFDNGTIQYKF
24034|c3_g1_i2                         -KINEDVELCTCE---------------------RGTCTLYDSNVGPKYRFDNGTIQYKF
24034|c3_g1_i3                         -KINEDVELCTCE---------------------RGTCTLYDSNVGPKYRFDNGTIQYKF
24034|c3_g1_i4                         -KINEDVELCTCE---------------------RGTCTLYDSNVGPKYRFDNGTIQYKF
19670|c0_g1_i1                         -KEIHVDELCKCK--------------------GGQECPLLWNPN-DGHSITQAHNQWKF
                                                                                                   

S.morsitans_GASH01000124               CYTISTQKSKNCSSTEYAYKELTRTSIATNKKEISH---NYYCYCPPE--SKYVYDKSEY
S.morsitans_GASH01000121               ------SGLLNCEPSEIAYEEITRQGQKSTNT---------LCKCKYEP-YKFST--ATS
S.morsitans_GASH01000123               CYTIRTQKSKNCSSTEYAYKELTRTSIATNKKEISH---NYYCYCPPE--SKYVYDKSEY
S.subspinipes_dehaani_KC144430.1       CSSSPQDL-HDCKANELVFTAVYEYLSNVNPKKFAAYIGNIHCKCPDE--FAYNLFNRTK
S.subspinipes_dehaani_KC144839.1       CSSSPQDL-HDCKANELVFTAVYEYLSNVNPKKFAAYIGNIHCKCPDE--FAYNLFNRTK
S.morsitans_GASH01000128               CSSPPQAL-HECKEKELVFTSKFEYEANSNPRKFLSYAGYIHCACPVG--FSYHLTRRTN
S.morsitans_GASH01000133               CSSAPVGLKQ-CGSDDIAYTAMWNK-NLKTNT--SEFTGEVFCECPKE--VTHFLMKTKN
S.alternans_GASK01000037               CSSSPQDL-HDCKANELVFTAVYEYLSNVNPKKFAAYTGNIHCKCPDE--FAYNLFNRTK
S.morsitans_GASH01000129               CSNVPESVKHNCDAEEKAFTAIFEEDKET--KKHLAYYGFLHCICPEDSDYVE--IDKPE
S.morsitans_GASH01000130               CSNVPESVKHNCDAEEKAFTAIFEEDKET--KKHLAYYGFLHCICPEDSDYVE--IDKPE
S.morsitans_GASH01000131               CSNVPESVKHNCDAEEKAFTAIFEEDKET--KKHLAYFGFLHCICPEDSDYVE--IDKPE
S.morsitans_GASH01000132               CSNVPESVKHNCDAEEKAFTAIFEEDKET--KKHLAYYGFLHCICPEDSDYVE--IDKPE
S.morsitans_GASH01000134               CSPVPDTTKHICNSEEFAYTTFSEYEISTGLN--LDYQGFLHCICPEAE-YKKFN--QID
S.alternans_GASK01000038               CSNVLDTIKHECSAEEKALTGIFEEDKVT--KIHLAYYGFLHCICPDHSDYPENSYNETE
S.morsitans_GASH01000135               CPGLKPDDLQTC--NSSQIARTHEIVKSASTWDTLENNLYLNCICPETHKYQELPRNGRE
S.subspinipes_dehaani_KC144200.1       CSPTSQDLPV-CT-REQTAREFFYEMNPVSKK--VQMFMFFNCLCPENHFYEF--FNERE
S.subspinipes_dehaani_KC144173.1       CSPTSQDLPV-CT-REQTAREFFYEMNPVSKK--VQMFMFFNCLCPENHFYEF--FNERE
S.subspinipes_dehaani_KC144172.1       CSPTSQDLPV-CT-REQTAREFFYEMNPVSKK--VQMFMFFNCLCPENHFYEF--FNERE
S.subspinipes_dehaani_KC144023.1       CSPTSQDLPV-CT-REQTAREFFYEMNPVSKK--VQMFMFFNCLCPENHFYEF--FNERE
S.subspinipes_dehaani_KC144075.1       CSPTSQDLPV-CT-REQTAREFFYEMNPVSKK--VQMFMFFNCLCPENHFYEF--FNERE
S.subspinipes_dehaani_KC144647.1       CSPTSQDLPV-CT-REQTAREFFYEMNPVSKK--VQMFMFFNCLCPENHFYEF--FNERE
S.subspinipes_dehaani_KC144505.1       CSPTSQDLPV-CT-REQTAREFFYEMNPVSKK--VQMFMFFNCLCPENHFYEF--FNERE
S.subspinipes_dehaani_KC144104.1       CSPTSQDLPV-CT-REQTAREFSYDMKPVSKK--VQMFMFFNCLCPENHFYEF--FNERE
S.subspinipes_dehaani_KC144090.1       CSPTSQDLPV-CT-REQTAREFSYDMKPVSKK--VQMFMFFNCLCPENHFYEF--FNERE
S.subspinipes_dehaani_KC144802.1       CSPTSQDLPV-CT-REQTAREFSYDMKPVSKK--VQMFMFFNCLCPENHFYEF--FNERE
S.subspinipes_dehaani_KC144483.1       CSPTSQDLPV-CT-REQTAREFSYDMKPVSKK--VQMFMFFNCLCPENHFYEF--FNERE
S.subspinipes_dehaani_KC145102.1       CSPASQDLPV-CT-REQNAREFSYDMKPVSKK--VQMFMFFNCLCPENHFYEF--FNERE
S.subspinipes_dehaani_KC144335.1       CSPTSQDLPV-CT-REQTAREFSYDMKPVSKK--VQMFMFFNCLCPENHFYEF--FNERE
S.subspinipes_dehaani_KC144251.1       CSPTSQDLPV-CT-REQTAREFSYDMKPVSKK--VQMFMFFNCLCPENHFYEF--FNERE
S.subspinipes_dehaani_KC144193.1       CSPTSQDLPV-CT-REQTAREFSYDMKPVSKK--VQMFMFFNCLCPENHFYEF--FNERE
S.subspinipes_dehaani_KC144442.1       CSPASQDLPV-CT-REQNAREFSYDMKPVSKK--VQMFMFFNCLCPENHFYEF--FNERE
S.subspinipes_dehaani_KC144919.1       CSPASQDLPV-CT-REQNAREFSYDMKPVSKK--VQMFMFFNCLCPENHFYEF--FNERE
S.subspinipes_dehaani_KC144828.1       CSPASQDLPV-CT-REQNAREFSYDMKPVSKK--VQMFMFFNCLCPENHFYEF--FNERE
S.morsitans_GASH01000127               CSSPPQAL-HECKEKELVFTSKFEYEANSNPRKFLSYAGYIHCACPIG--FSYHLTRRTN
S.morsitans_GASH01000126               ------------------------------------------------------------
S.subspinipes_mutilans_AFM55005.1      ------DGLEICSNDQLHVTIYSIFSPLFDKPKLNYY---FNCSCPGS------IYISDV
19632|c0_g2_i1                         CNKL------PCDYSDVAYEEVTTQAGTKTNT---------FCDCHHET-YKFST--GIS
19632|c0_g1_i1                         CNKL------PCDYSDVAYEEVTTQAGTKTNT---------FCDCHHET-YKFST--GIS
19632|c1_g1_i1                         CNKL------PCDYSDIAYEEVTTQAGTKTNT---------FCDCHHET-YKFST--GIS
S.morsitans_GASH01000122               ------NGLLNCEPSEIAYEEITRQGQKSTNT---------LCKCKYEP-YKFST--ATS
S.alternans_GASK01000036               ------NNL-PCDASDIAYEEITTQAGTQTNT---------FCDCQTET-YKFST--GTS
S.morsitans_GASH01000121-2             ------SGLLNCEPSEIAYEEITRQGQKSTNT---------LCKCKYEP-YKFST--ATS
15540|c0_g1_i1                         CSNIPDSIKHDCGAEEKALTGIFEEDKVT--KKHLAYYGFLHCVCPEHSDYPEHSYDATE
18191|c0_g1_i1                         CSQV-PYHMETCNPVQPAYTAVFENLISDN--SFVSFSGYLHCICPEN--YTYDQINSTS
18613|c0_g1_i1                         CPGLCPIGLVTC--NSSQIARTHTDIISAIDYEILQNSVTLHCLCPEDHEFKV--LPVRE
18660|c0_g1_i1                         CSSS-PQDLQDCNPKELVFTAVYEYLSNVN------------------------------
S.morsitans_GASH01000125               CSDIRNEFTKTCTVNQNAYKEATITTIATNKKEILH---HYYCYCPPE--FKYVYSTTNR
18660|c1_g1_i1                         CSSS-PLDLHDCNPKELVFTAVYEYLSNVNPKKFAAYTGNIHCKCPDE--FAYNLFNRTE
24034|c3_g1_i1                         CGPV-FQNLTTCTDGQDSAWR-IKQKSYFDQK--LQTFVYFYCLCPTG--YKFQNINVNT
24034|c3_g1_i2                         CGPV-FQNLTTCTDGQDSAWR-IKQKSYFDQK--LQTFVYFYCLCPTG--YKFQNINVNT
24034|c3_g1_i3                         CGPV-FQNLTTCTDGQDSAWR-IKQKSYFDQK--LQTFVYFYCLCPTG--YKFQNINVNT
24034|c3_g1_i4                         CGPV-FQNLTTCTDGQDSAWR-IKQKSYFDQK--LQTFVYFYCLCPTG--YKFQNINVNT
19670|c0_g1_i1                         CSPV-PKDLTVCT-SEQAAREFTYEMDPVTKK--QQMNMFFKCLCPENHFHEF--FNQRE
                                                                                                   

S.morsitans_GASH01000124               SSTTHYEQNTRVFKCQTYPT-CHEHEIC--QTAVER------------------------
S.morsitans_GASH01000121               K---DKTTVTVQYKCKQVRP-CVYGQKC--QSLEDGPQEKALKTHCTC-AKGQQCHSTPE
S.morsitans_GASH01000123               SSTTHYEQNTRVFKCQTYPT-CHEHEIC--QTAVERTDSYLVSKNCKC----TG------
S.subspinipes_dehaani_KC144430.1       KATADREIQTVYFSCQEYNI-CGSNDTC--HIISESPDNFHIYKICNC-DNGLQCSDNPD
S.subspinipes_dehaani_KC144839.1       KATADREIQTVYFSCQEYNI-CGSNGTC--HIISESPDNFHIYKICNC-DNGLQCSDNPD
S.morsitans_GASH01000128               STTEGQDLETVYFSCEEYKT-CHTNDTC--HIISESSEAFMIYKMCNC-DEGLKCPTDPE
S.morsitans_GASH01000133               ----EEGIEGQAYKCPKLQT-CTSEEICV-HIYNYTNNFFEI-KYCKC-PDGQSCPDELN
S.alternans_GASK01000037               KATADREIHTVYFSCQEYNI-CGSNDTC--HIISESPDNFHIYKICNC-DNGLQCSDNPD
S.morsitans_GASH01000129               KEEGDKLIRTENFRCEKLKT-CGANDRC--HSLAIGGDRQIVYRECNC-PEGKQCPFDPE
S.morsitans_GASH01000130               KEEGDKLIRTENFRCEKLKT-CGANDRC--HSLAIGGDRQIVYRECNC-PEGKQCPFDPE
S.morsitans_GASH01000131               KEEGDKLIRTENFRCEKLKT-CGANDRC--HSLAIGGDRQIVYRECNC-PEGKQCPFDPE
S.morsitans_GASH01000132               KEEGDKLIRTENFRCEKLKT-CGANDRC--HSLAIGGDRQIVYRECNC-PEGKQCPFDPE
S.morsitans_GASH01000134               KTEGNKKNVTKNYTCILYDT-CSPTDTC--SIITETGRSLVVNRQCIC-PEEQFCPDEVE
S.alternans_GASK01000038               TVEGDKKIITEYYHCEQFKT-CKSDDTC--HALAIGETKKIYYKDCNC-PEGQTCPFELN
S.morsitans_GASH01000135               E-----------------------------------------------------------
S.subspinipes_dehaani_KC144200.1       EETGRGQLAIIEERCEKMKQ-CEKTQVC-QKIETLQGKFLFKHVKCFC-PGDQNCNDDLK
S.subspinipes_dehaani_KC144173.1       EETGRGQLAIIEERCEKMKQ-CEKTQVC-QKIETLQGKFLFKHVKCFC-PGDQNCNDDLK
S.subspinipes_dehaani_KC144172.1       EETGRGQLAIIEERCEKMKQ-CEKTQVC-QKIETLQGKFLFKHVKCFC-PGDQNCNDDLK
S.subspinipes_dehaani_KC144023.1       EETGRGQLAIIEERCEKMKQ-CEKTQVC-QKIETLQGKFLFKHVKCLC-PGDQNCNDDLK
S.subspinipes_dehaani_KC144075.1       EETGRGQLAIIEERCEKMKQ-CEKTQVC-QKIETLQGKFLFKHVKCFC-PGDQNCNDDLK
S.subspinipes_dehaani_KC144647.1       EETGRGQLAIIEERCEKMKQ-CEKTQVC-QKIETLQGKFLFKHVKCFC-PGDQNCNDDLK
S.subspinipes_dehaani_KC144505.1       EETGRGQLAIIEERCEKMKQ-CEKTQVC-QKIETLQGKFLFKHVKCFC-PGDQNCNDDLK
S.subspinipes_dehaani_KC144104.1       EETGGGQLAIIEERCEKMKQ-CEKTQIC-QKIETLQGKFLFKHVKCFC-PGDQNCNDDLK
S.subspinipes_dehaani_KC144090.1       EETGGGQLAIIEERCEKMKQ-CEKTQIC-QKIETLQGKFLFKHVKCFC-PGDQNCNDDLK
S.subspinipes_dehaani_KC144802.1       EETGGGQLAIIEERCEKMKQ-CEKTQIC-QKIETLQGKFLFKHVKCFC-PGDQNCNDDLK
S.subspinipes_dehaani_KC144483.1       EETGGGQLAIIEERCEKMKQ-CEKTQIC-QKIETLQGKFLFKHVKCFC-PGDQNCNDDLK
S.subspinipes_dehaani_KC145102.1       EETGGGQLAIIEERCEKMKQ-CEKTQIC-QKIETLQGKFLFKHVKCFC-PGDQNCNDDLK
S.subspinipes_dehaani_KC144335.1       EETGGGQLAIIEERCEKMKQ-CEKTQIC-QKIETLQGKFLFKHVKCFC-PGDQNCNDDLK
S.subspinipes_dehaani_KC144251.1       EETGGGQLAIIEERCEKMKQ-CEKTQIC-QKIETLQGKFLFKHVKCFC-PGDQNCNDDLK
S.subspinipes_dehaani_KC144193.1       EETGGGQLAIIEERCEKMEQ-CEKTQIC-QKIETLQGKFLFKHVKCFC-PGDQNCNDDLK
S.subspinipes_dehaani_KC144442.1       EETGGGQLVIIEERCEKMKQ-CEKNTNL--------------PEN---------------
S.subspinipes_dehaani_KC144919.1       EETGGGQLAIIEERCEKMKQ-CEKNTNL--------------PEN---------------
S.subspinipes_dehaani_KC144828.1       EETGGGQLAIIEERCEKMKQ-CEKNTNL--------------PEN---------------
S.morsitans_GASH01000127               STTEGQDLETVYFSCEEYKT-CGTNDTC--HIISESSEAFMIYKMCNC-DEDLKCPTDPE
S.morsitans_GASH01000126               -------------DQKQLQP-CQENQICHEVPNSKYEAP-PLVH-CLC-TGGKRCPMDTS
S.subspinipes_mutilans_AFM55005.1      YPKYFNDIAHIEYRCKL--T----------------------------------------
19632|c0_g2_i1                         K---DKQTTTVKYKCKNIQA-CVYGQKCQALVENPEETV--LSKFCTC-APGKVCHDTPK
19632|c0_g1_i1                         K---DKQTTTVKYKCKNIQA-CVYGQKCQALVENPEETV--LSKFCTC-APGKLCHD---
19632|c1_g1_i1                         K---DKQTTTVKYKCKNIQA-CVYGQKCQALVENPEETV--LSKFCTC-APGKVCHDTPK
S.morsitans_GASH01000122               K---DKTTVTVQYKCKQVRP-CVYGQKC--QSLEDGPQEKALKTHCTC-AKGQQCHSTPE
S.alternans_GASK01000036               T---DKQTTTVKYKCKKIRA-CVYAQKCGSLDVKPEENV--LSTFCTC-ADGQVCHDTPE
S.morsitans_GASH01000121-2             K---DKTTVTVQYKCKQVRP-CVYGQKC--QSLEDGPQEKALKTHCTC-AKGQQCHSTPE
15540|c0_g1_i1                         TVEGDKKITTEYYHCKRLKT-CKPDETC--HALAIGETQKIYYKDCNC-PEGQTCPFELK
18191|c0_g1_i1                         HIIDEKSVETIDFKCIEFRI-CNDNEIC---SSISETNTFFIDLYCKC-PDGFSCPSDIG
18613|c0_g1_i1                         EKDSKAEKYFTEAKCKKLPI-CGYPNDCRRIIVNPERDFFNIQKFCQC-PPKHYCPFDLK
18660|c0_g1_i1                         ------------------------------------------------------------
S.morsitans_GASH01000125               VVNDTHKVESKFFKCEAIPS-CNGDEVC--KIAVERTNSYTVSKHCLC-YNDKICPDDPK
18660|c1_g1_i1                         KATADREIQTVYFSCQKYNV-CGSDDTC--HIISESADNFHIYKRCNC-GNGLQCSDNPE
24034|c3_g1_i1                         VSLFGENSLLTRMICKKILAKCIEAEVCG-SLTILHGNV-KYENFCSCPGKGQKCRLRYS
24034|c3_g1_i2                         VSLFGENSLLTRMICKKILAKCIEAEVCG-SLTILHGNV-KYENFCSCPGKGQKCRLRYS
24034|c3_g1_i3                         VSLFGENSLLTRMICKKILAKCIEAEVCG-SLTILHGNV-KYENFCSCPGKGQKCRLRYS
24034|c3_g1_i4                         VSLFGENSLLTRMICKKILAKCIEAEVCG-SLTILHGNV-KYENFCSCPGKGQKCRLRYS
19670|c0_g1_i1                         EETGGNQLTVIEERCEKMKQ-CKKTQVCQ-KIETFQGKFLFKHVKCFC-PGDQKCNDDLK
                                                                                                   

S.morsitans_GASH01000124               ------------------------------------------------------------
S.morsitans_GASH01000121               HADESRIFGDTK---YYSFVCV--------------------------------------
S.morsitans_GASH01000123               ------------------------------------------------------------
S.subspinipes_dehaani_KC144430.1       AAFKTVKLEQGPLFNQYSMRCQ--------------------------------------
S.subspinipes_dehaani_KC144839.1       AAFKTVKLEQGPLFNQYSMRCQ--------------------------------------
S.morsitans_GASH01000128               AAFRTDHIEQVLDYNLYNMQCQ--------------------------------------
S.morsitans_GASH01000133               SAAETDVKKERI---RYGMKCK--------------------------------------
S.alternans_GASK01000037               AAFKTVKLEQGPLFNQYSMRCQ--------------------------------------
S.morsitans_GASH01000129               SAYDTEHKVTTTDYTTYLMRCQ--------------------------------------
S.morsitans_GASH01000130               SAYDTEHKVTTTDYTTYLMRCQ--------------------------------------
S.morsitans_GASH01000131               SAYDTEHKVTTTDYTTYLMRCQ--------------------------------------
S.morsitans_GASH01000132               SAYDTEHKVTTTDYTTYLMRCQ--------------------------------------
S.morsitans_GASH01000134               SAFKFEDHEKTANYKNFYMRCQ--------------------------------------
S.alternans_GASK01000038               SAYKTEYKETTDKFTTYSMRCQ--------------------------------------
S.morsitans_GASH01000135               ------------------------------------------------------------
S.subspinipes_dehaani_KC144200.1       KADAIDVGDDGSM--QHYMKCH--------------------------------------
S.subspinipes_dehaani_KC144173.1       KADAIDVGDDGSM--QHYMKCH--------------------------------------
S.subspinipes_dehaani_KC144172.1       KADAIDVGDDGSM--QHYMKCH--------------------------------------
S.subspinipes_dehaani_KC144023.1       KADAIDVGDDGSM--QHYMKCH--------------------------------------
S.subspinipes_dehaani_KC144075.1       KADAIDVGDDGSM--QHYMKCH--------------------------------------
S.subspinipes_dehaani_KC144647.1       KADAIDVGDDGSM--QHYMKCH--------------------------------------
S.subspinipes_dehaani_KC144505.1       KADAIDVGDDGSM--QHYMKCH--------------------------------------
S.subspinipes_dehaani_KC144104.1       KADAIDVGDDGSV--QHYMKCH--------------------------------------
S.subspinipes_dehaani_KC144090.1       KADAIDVGDDGSV--QHYMKCH--------------------------------------
S.subspinipes_dehaani_KC144802.1       KADAIDVGDDGSV--HHYMKCH--------------------------------------
S.subspinipes_dehaani_KC144483.1       KADAIDVGDDGSV--QHYMKCH--------------------------------------
S.subspinipes_dehaani_KC145102.1       KADAIDVGDDGSV--QHYMKCH--------------------------------------
S.subspinipes_dehaani_KC144335.1       KADAIDVGDDGSV--QHYMKCH--------------------------------------
S.subspinipes_dehaani_KC144251.1       KADAIDVGDDGSV--QHYMKCH--------------------------------------
S.subspinipes_dehaani_KC144193.1       KADAIDVGDDGSV--QHYMKCH--------------------------------------
S.subspinipes_dehaani_KC144442.1       ------------------------------------------------------------
S.subspinipes_dehaani_KC144919.1       ------------------------------------------------------------
S.subspinipes_dehaani_KC144828.1       ------------------------------------------------------------
S.morsitans_GASH01000127               AAFRTDHIEQVLDYNLYNMQCQ--------------------------------------
S.morsitans_GASH01000126               LAHKTTGSGDTL---MYLFRCI--------------------------------------
S.subspinipes_mutilans_AFM55005.1      ------------------------------------------------------------
19632|c0_g2_i1                         YADESRTFG---------------------------------------------------
19632|c0_g1_i1                         ------------------------------------------------------------
19632|c1_g1_i1                         YADESRTFGDTI---YYSFVCA--------------------------------------
S.morsitans_GASH01000122               HADESRIFGDTK---YYSFVCV--------------------------------------
S.alternans_GASK01000036               YADETRTFGDTK---YHSFVCT--------------------------------------
S.morsitans_GASH01000121-2             HADESRIFGDTK---YYSFVCV--------------------------------------
15540|c0_g1_i1                         SAYKTEYKETTDKFTTYSMRCQ--------------------------------------
18191|c0_g1_i1                         SAVETEPHPQG---TTYRMQCI--------------------------------------
18613|c0_g1_i1                         --YEKYKFGFRGNIYDFAWICRAIE-----------------------------------
18660|c0_g1_i1                         ------------------------------------------------------------
S.morsitans_GASH01000125               EAFSNKTQNDGST--YYEFKCPDLT----ICIE---------------------------
18660|c1_g1_i1                         AAFKTDKLEQGPLYNQYSMRCQ--------------------------------------
24034|c3_g1_i1                         NQGSVYAFDKGTI---QYKFCEDPFHGRAICAQGEYVGNRNTFALDSGINRTLVYFSCIC
24034|c3_g1_i2                         NQGSVYAFDKGTI---QYKFCEDPFHGRAICAQGEYVGNRNTFALDSGINRTLVYFSCIC
24034|c3_g1_i3                         NQGSVYAFDKGTI---QYKFCEDPFHGRAICAQGEYVGNRNTFALDSGINRTLVYFSCIC
24034|c3_g1_i4                         NQGSVYAFDKGTI---QYKFCEDPFHGRAICAQGEYVGNRNTFALDSGINRTLVYFSCIC
19670|c0_g1_i1                         KADTVDKTDDGQV--EHYMECH--------------------------------------
                                                                                                   

S.morsitans_GASH01000124               ------------------------------------------------------------
S.morsitans_GASH01000121               ------------------------------------------------------------
S.morsitans_GASH01000123               ------------------------------------------------------------
S.subspinipes_dehaani_KC144430.1       ------------------------------------------------------------
S.subspinipes_dehaani_KC144839.1       ------------------------------------------------------------
S.morsitans_GASH01000128               ------------------------------------------------------------
S.morsitans_GASH01000133               ------------------------------------------------------------
S.alternans_GASK01000037               ------------------------------------------------------------
S.morsitans_GASH01000129               ------------------------------------------------------------
S.morsitans_GASH01000130               ------------------------------------------------------------
S.morsitans_GASH01000131               ------------------------------------------------------------
S.morsitans_GASH01000132               ------------------------------------------------------------
S.morsitans_GASH01000134               ------------------------------------------------------------
S.alternans_GASK01000038               ------------------------------------------------------------
S.morsitans_GASH01000135               ------------------------------------------------------------
S.subspinipes_dehaani_KC144200.1       ------------------------------------------------------------
S.subspinipes_dehaani_KC144173.1       ------------------------------------------------------------
S.subspinipes_dehaani_KC144172.1       ------------------------------------------------------------
S.subspinipes_dehaani_KC144023.1       ------------------------------------------------------------
S.subspinipes_dehaani_KC144075.1       ------------------------------------------------------------
S.subspinipes_dehaani_KC144647.1       ------------------------------------------------------------
S.subspinipes_dehaani_KC144505.1       ------------------------------------------------------------
S.subspinipes_dehaani_KC144104.1       ------------------------------------------------------------
S.subspinipes_dehaani_KC144090.1       ------------------------------------------------------------
S.subspinipes_dehaani_KC144802.1       ------------------------------------------------------------
S.subspinipes_dehaani_KC144483.1       ------------------------------------------------------------
S.subspinipes_dehaani_KC145102.1       ------------------------------------------------------------
S.subspinipes_dehaani_KC144335.1       ------------------------------------------------------------
S.subspinipes_dehaani_KC144251.1       ------------------------------------------------------------
S.subspinipes_dehaani_KC144193.1       ------------------------------------------------------------
S.subspinipes_dehaani_KC144442.1       ------------------------------------------------------------
S.subspinipes_dehaani_KC144919.1       ------------------------------------------------------------
S.subspinipes_dehaani_KC144828.1       ------------------------------------------------------------
S.morsitans_GASH01000127               ------------------------------------------------------------
S.morsitans_GASH01000126               ------------------------------------------------------------
S.subspinipes_mutilans_AFM55005.1      ------------------------------------------------------------
19632|c0_g2_i1                         ------------------------------------------------------------
19632|c0_g1_i1                         ------------------------------------------------------------
19632|c1_g1_i1                         ------------------------------------------------------------
S.morsitans_GASH01000122               ------------------------------------------------------------
S.alternans_GASK01000036               ------------------------------------------------------------
S.morsitans_GASH01000121-2             ------------------------------------------------------------
15540|c0_g1_i1                         ------------------------------------------------------------
18191|c0_g1_i1                         ------------------------------------------------------------
18613|c0_g1_i1                         ------------------------------------------------------------
18660|c0_g1_i1                         ------------------------------------------------------------
S.morsitans_GASH01000125               ------------------------------------------------------------
18660|c1_g1_i1                         ------------------------------------------------------------
24034|c3_g1_i1                         PYGLRIYTEIVRRLDDDSILTAVKCYSENHYVPNKLHSCDYEEACGYMKIDNGKVDHVDL
24034|c3_g1_i2                         PYGLRIYTEIVRRLDDDSILTAVKCYSENHYVPNKLHSCDYEEACGYMKIDNGKVDHVDL
24034|c3_g1_i3                         PYGLRIYTEIVRRLDDDSILTAVKCYSENHYVPNKLHSCDYEEACGYMKIDNGKVDHVDL
24034|c3_g1_i4                         PYGLRIYTEIVRRLDDDSILTAVKCYSENHYVPNKLHSCDYEEACGYMKIDNGKVDHVDL
19670|c0_g1_i1                         ------------------------------------------------------------
                                                                                                   

S.morsitans_GASH01000124               ------------------------------------------------------------
S.morsitans_GASH01000121               ------------------------------------------------------------
S.morsitans_GASH01000123               ------------------------------------------------------------
S.subspinipes_dehaani_KC144430.1       ------------------------------------------------------------
S.subspinipes_dehaani_KC144839.1       ------------------------------------------------------------
S.morsitans_GASH01000128               ------------------------------------------------------------
S.morsitans_GASH01000133               ------------------------------------------------------------
S.alternans_GASK01000037               ------------------------------------------------------------
S.morsitans_GASH01000129               ------------------------------------------------------------
S.morsitans_GASH01000130               ------------------------------------------------------------
S.morsitans_GASH01000131               ------------------------------------------------------------
S.morsitans_GASH01000132               ------------------------------------------------------------
S.morsitans_GASH01000134               ------------------------------------------------------------
S.alternans_GASK01000038               ------------------------------------------------------------
S.morsitans_GASH01000135               ------------------------------------------------------------
S.subspinipes_dehaani_KC144200.1       ------------------------------------------------------------
S.subspinipes_dehaani_KC144173.1       ------------------------------------------------------------
S.subspinipes_dehaani_KC144172.1       ------------------------------------------------------------
S.subspinipes_dehaani_KC144023.1       ------------------------------------------------------------
S.subspinipes_dehaani_KC144075.1       ------------------------------------------------------------
S.subspinipes_dehaani_KC144647.1       ------------------------------------------------------------
S.subspinipes_dehaani_KC144505.1       ------------------------------------------------------------
S.subspinipes_dehaani_KC144104.1       ------------------------------------------------------------
S.subspinipes_dehaani_KC144090.1       ------------------------------------------------------------
S.subspinipes_dehaani_KC144802.1       ------------------------------------------------------------
S.subspinipes_dehaani_KC144483.1       ------------------------------------------------------------
S.subspinipes_dehaani_KC145102.1       ------------------------------------------------------------
S.subspinipes_dehaani_KC144335.1       ------------------------------------------------------------
S.subspinipes_dehaani_KC144251.1       ------------------------------------------------------------
S.subspinipes_dehaani_KC144193.1       ------------------------------------------------------------
S.subspinipes_dehaani_KC144442.1       ------------------------------------------------------------
S.subspinipes_dehaani_KC144919.1       ------------------------------------------------------------
S.subspinipes_dehaani_KC144828.1       ------------------------------------------------------------
S.morsitans_GASH01000127               ------------------------------------------------------------
S.morsitans_GASH01000126               ------------------------------------------------------------
S.subspinipes_mutilans_AFM55005.1      ------------------------------------------------------------
19632|c0_g2_i1                         ------------------------------------------------------------
19632|c0_g1_i1                         ------------------------------------------------------------
19632|c1_g1_i1                         ------------------------------------------------------------
S.morsitans_GASH01000122               ------------------------------------------------------------
S.alternans_GASK01000036               ------------------------------------------------------------
S.morsitans_GASH01000121-2             ------------------------------------------------------------
15540|c0_g1_i1                         ------------------------------------------------------------
18191|c0_g1_i1                         ------------------------------------------------------------
18613|c0_g1_i1                         ------------------------------------------------------------
18660|c0_g1_i1                         ------------------------------------------------------------
S.morsitans_GASH01000125               ------------------------------------------------------------
18660|c1_g1_i1                         ------------------------------------------------------------
24034|c3_g1_i1                         CTCGGQGECSLRNTSRGPIYAFEKGTLQYKFCIPVLKGILRCSSGATTAVRIIHTPIHNI
24034|c3_g1_i2                         CTCGGQGECSLRNTSRGPIYAFEKGTLQYKFCIPVLKGILRCSSGATTA-----------
24034|c3_g1_i3                         CTCGGQGECSLRNTSRGPIYAFEKGTLQYKFCIPVLKGILRCSSGATTA-----------
24034|c3_g1_i4                         CTCGGQGECSLRNTSRGPIYAFEKGTLQYKFCIPVLKGILRCSSGATTAVRIIHTPIHNI
19670|c0_g1_i1                         ------------------------------------------------------------
                                                                                                   

S.morsitans_GASH01000124               ------------------------------------------------------------
S.morsitans_GASH01000121               ------------------------------------------------------------
S.morsitans_GASH01000123               ------------------------------------------------------------
S.subspinipes_dehaani_KC144430.1       ------------------------------------------------------------
S.subspinipes_dehaani_KC144839.1       ------------------------------------------------------------
S.morsitans_GASH01000128               ------------------------------------------------------------
S.morsitans_GASH01000133               ------------------------------------------------------------
S.alternans_GASK01000037               ------------------------------------------------------------
S.morsitans_GASH01000129               ------------------------------------------------------------
S.morsitans_GASH01000130               ------------------------------------------------------------
S.morsitans_GASH01000131               ------------------------------------------------------------
S.morsitans_GASH01000132               ------------------------------------------------------------
S.morsitans_GASH01000134               ------------------------------------------------------------
S.alternans_GASK01000038               ------------------------------------------------------------
S.morsitans_GASH01000135               ------------------------------------------------------------
S.subspinipes_dehaani_KC144200.1       ------------------------------------------------------------
S.subspinipes_dehaani_KC144173.1       ------------------------------------------------------------
S.subspinipes_dehaani_KC144172.1       ------------------------------------------------------------
S.subspinipes_dehaani_KC144023.1       ------------------------------------------------------------
S.subspinipes_dehaani_KC144075.1       ------------------------------------------------------------
S.subspinipes_dehaani_KC144647.1       ------------------------------------------------------------
S.subspinipes_dehaani_KC144505.1       ------------------------------------------------------------
S.subspinipes_dehaani_KC144104.1       ------------------------------------------------------------
S.subspinipes_dehaani_KC144090.1       ------------------------------------------------------------
S.subspinipes_dehaani_KC144802.1       ------------------------------------------------------------
S.subspinipes_dehaani_KC144483.1       ------------------------------------------------------------
S.subspinipes_dehaani_KC145102.1       ------------------------------------------------------------
S.subspinipes_dehaani_KC144335.1       ------------------------------------------------------------
S.subspinipes_dehaani_KC144251.1       ------------------------------------------------------------
S.subspinipes_dehaani_KC144193.1       ------------------------------------------------------------
S.subspinipes_dehaani_KC144442.1       ------------------------------------------------------------
S.subspinipes_dehaani_KC144919.1       ------------------------------------------------------------
S.subspinipes_dehaani_KC144828.1       ------------------------------------------------------------
S.morsitans_GASH01000127               ------------------------------------------------------------
S.morsitans_GASH01000126               ------------------------------------------------------------
S.subspinipes_mutilans_AFM55005.1      ------------------------------------------------------------
19632|c0_g2_i1                         ------------------------------------------------------------
19632|c0_g1_i1                         ------------------------------------------------------------
19632|c1_g1_i1                         ------------------------------------------------------------
S.morsitans_GASH01000122               ------------------------------------------------------------
S.alternans_GASK01000036               ------------------------------------------------------------
S.morsitans_GASH01000121-2             ------------------------------------------------------------
15540|c0_g1_i1                         ------------------------------------------------------------
18191|c0_g1_i1                         ------------------------------------------------------------
18613|c0_g1_i1                         ------------------------------------------------------------
18660|c0_g1_i1                         ------------------------------------------------------------
S.morsitans_GASH01000125               ------------------------------------------------------------
18660|c1_g1_i1                         ------------------------------------------------------------
24034|c3_g1_i1                         NETYMIFHCGCPYGHQIQSQDVNFGKYLGKNSIYTEMVCLKEMTIVGAD-----------
24034|c3_g1_i2                         -----------------------------------------EMTIVGAD-----------
24034|c3_g1_i3                         ------------------------------------------LEICNPDDVCYRTYFFKS
24034|c3_g1_i4                         NETYMIFHCGCPYGHQIQSQDVNFGKYLGKNSIYTEMVCL-KLEICNPDDVCYRTYFFKS
19670|c0_g1_i1                         ------------------------------------------------------------
                                                                                                   

S.morsitans_GASH01000124               -----------------------------------------------------
S.morsitans_GASH01000121               -----------------------------------------------------
S.morsitans_GASH01000123               -----------------------------------------------------
S.subspinipes_dehaani_KC144430.1       -----------------------------------------------------
S.subspinipes_dehaani_KC144839.1       -----------------------------------------------------
S.morsitans_GASH01000128               -----------------------------------------------------
S.morsitans_GASH01000133               -----------------------------------------------------
S.alternans_GASK01000037               -----------------------------------------------------
S.morsitans_GASH01000129               -----------------------------------------------------
S.morsitans_GASH01000130               -----------------------------------------------------
S.morsitans_GASH01000131               -----------------------------------------------------
S.morsitans_GASH01000132               -----------------------------------------------------
S.morsitans_GASH01000134               -----------------------------------------------------
S.alternans_GASK01000038               -----------------------------------------------------
S.morsitans_GASH01000135               -----------------------------------------------------
S.subspinipes_dehaani_KC144200.1       -----------------------------------------------------
S.subspinipes_dehaani_KC144173.1       -----------------------------------------------------
S.subspinipes_dehaani_KC144172.1       -----------------------------------------------------
S.subspinipes_dehaani_KC144023.1       -----------------------------------------------------
S.subspinipes_dehaani_KC144075.1       -----------------------------------------------------
S.subspinipes_dehaani_KC144647.1       -----------------------------------------------------
S.subspinipes_dehaani_KC144505.1       -----------------------------------------------------
S.subspinipes_dehaani_KC144104.1       -----------------------------------------------------
S.subspinipes_dehaani_KC144090.1       -----------------------------------------------------
S.subspinipes_dehaani_KC144802.1       -----------------------------------------------------
S.subspinipes_dehaani_KC144483.1       -----------------------------------------------------
S.subspinipes_dehaani_KC145102.1       -----------------------------------------------------
S.subspinipes_dehaani_KC144335.1       -----------------------------------------------------
S.subspinipes_dehaani_KC144251.1       -----------------------------------------------------
S.subspinipes_dehaani_KC144193.1       -----------------------------------------------------
S.subspinipes_dehaani_KC144442.1       -----------------------------------------------------
S.subspinipes_dehaani_KC144919.1       -----------------------------------------------------
S.subspinipes_dehaani_KC144828.1       -----------------------------------------------------
S.morsitans_GASH01000127               -----------------------------------------------------
S.morsitans_GASH01000126               -----------------------------------------------------
S.subspinipes_mutilans_AFM55005.1      -----------------------------------------------------
19632|c0_g2_i1                         -----------------------------------------------------
19632|c0_g1_i1                         -----------------------------------------------------
19632|c1_g1_i1                         -----------------------------------------------------
S.morsitans_GASH01000122               -----------------------------------------------------
S.alternans_GASK01000036               -----------------------------------------------------
S.morsitans_GASH01000121-2             -----------------------------------------------------
15540|c0_g1_i1                         -----------------------------------------------------
18191|c0_g1_i1                         -----------------------------------------------------
18613|c0_g1_i1                         -----------------------------------------------------
18660|c0_g1_i1                         -----------------------------------------------------
S.morsitans_GASH01000125               -----------------------------------------------------
18660|c1_g1_i1                         -----------------------------------------------------
24034|c3_g1_i1                         -----------TTENNG------------------------------------
24034|c3_g1_i2                         -----------TTENNG------------------------------------
24034|c3_g1_i3                         YQYYKEMPCICSKEENLVCAVSYDMPHDIQSKDDLAVHSFKCHKKSSLLIEM-
24034|c3_g1_i4                         YQYYKEMPCICSKEENLVCAVSYDMPHDIQSKDDLAVHSFKCHKKSSLLIEM-
19670|c0_g1_i1                         -----------------------------------------------------
                                                                                            


SLPTX12

CLUSTAL multiple sequence alignment


16575|c0_g1_i1       MKSKFAVLFITLCMLL----------------------LAIDNV---TTDCPSGCECDKH
16575|c1_g1_i1       -------MVITLFVLV----------------------LAIDNV---ITECPPGCECNRE
18971|c0_g11_i1      MKSKFAVLFITLCMLL----------------------LAIDNV---TTDCPSGCECDKH
18971|c0_g13_i1      MKSKFAVLFITLCMLL----------------------LAIDNV---TTDCPLGCECDKH
18971|c0_g14_i1      MKSKFAVLFITLCMLL----------------------LAIDNV---TTDCPSGCECDKH
18971|c0_g15_i1      MKSKFAVLFITLCMLL----------------------LAIDNV---TTDCPLGCECDKH
18971|c0_g2_i1       MKSKFAVLFITLCMLL----------------------LAIDNV---TTDCPSGCECDKH
18971|c0_g4_i1       MKSKFAVLFITLCMLL----------------------LAIDNV---TTDCPRGCECDKH
16754|c0_g1_i1       MKYVIISVVMLLTCAL-MFCEETDEENHLVIPDDPYPSLPLRNYSCNNMACPLKHICG--
GASI01000119         MKGLFLVVFLMWFVSQ-MNTEETEEYVQFNVIEDPYPRLPRRNYSCSTMACPARHICG--
GASI01000120         MKGLFLVVFCMWFVSQ-MNTEETEEYVQFNVIEDPYPRLPRRNYSCSTMACPARHICG--
GASI01000121         MKGLFLVVFLMWFVSQ-MNTEETEEYVQFNVIEDPYPRLPRRNYSCSTMACPARHICG--
GASH01000136         MKCAIVTVITLFICSL-IYSVETEEENHLAIPEDPYPTLPLRNYSCNNMACPIKHICG--
GASH01000137         MKCAIVTVITLFICSL-IYSVETEEENHLAIPEDPYPTLPLRNYSCNNMACPIKHICG--
GASH01000138         MKCAIVTVITLFICSL-IYSVETEEENHLAIPEDPFPTLPLRNYSCNNMACPIKHICG--
GASH01000139         MKCVIVTVITLFICSL-IYSVETEEENHLAIPEDPYPTLPLRNYSCNNMACPIKHICG--
GASH01000140         MKCVIVTVITLFICSL-IYSVETEEENHLAIPEDPFPTLPLRNYSCNNMACPIKHICG--
GASH01000141         MKCVIVTVITLFIYSL-IYSVETEEENHLAIPEDPFPTLPLRNYSCNNMACPIKHICG--
GASK01000039         MKYMIITVVILFTCALKMFCEETEEENHLAIPEDPYPSLPLRNYSCNNMACPLKHICG--
Ssm1d_JZ722876       MKNKFAALVITLFVLV----------------------LAIDNV---TTECLEGCECNQE
Ssm1e_JZ722877       MKSKFAVLFFTLFLLA----------------------LAIDNV---TTICPPGCICNRQ
KC144991.1-1         MKSKFAILFITLFLLM----------------------LAIDNI---NSTCEAGCECNKE
KC144431.1-1         MKSKFAILFITLFLLM----------------------LAIDNI---NSTCGAGCECNKE
KC144042.1-1         MKSRFAILFITLFLLM----------------------LAIDNI---NSTCEAGCECNKE
KC144557.1           MKSKFAILFITLFLLM----------------------LAIDNI---NSTCEAGCECNKE
KC144273.1-1         MKSKFAILFITLFLLM----------------------LAIDNI---TSTCEAGCECNKE
KC144097.1-1         MKSKFAILFITLFLLM----------------------LAIDNI---TSTWEAGCECNKE
KC144776.1-1         MKSKFAILFITLFLLM----------------------LAIDNI---NSTCEAGCECNKE
KC144383.1-1         MKSKFAILFITLFLLM----------------------LAIDNI---NSTCEAECECNKE
KC144868.1-1         MKSKFAILFITLFLLM----------------------LEIDNI---TSTCEAGCECNKE
KC144726.1-1         MKSKFAILFITLFLLM----------------------LEIDNI---TSTWEAGCECNKE
KC144284.1-1         MKSKFAILFITLFLLM----------------------LAIDNI---NSTWEAGCECKKE
KC144450.1-1         MKSRFAILFITLFLLM----------------------LAIDNI---TSTWGAGCECNKE
KC144930.1-1         MKSKFAILFITLFLLM----------------------LEIDNI---TSPWGAGCECNKE
KC144117.1-2         MRSKFTVLVITLFLLV----------------------LAIDNI---TSECSEGCECNRE
KC145004.1-1         MRSKFTVLVITLFLLM----------------------LAIDNI---TSECSEGCECNRE
KC144631.1-1         MRSKFTVLVITLFLLV----------------------LAIDNI---TSECSEGCECNRE
KC144174.1-1         MRSKFTVLVITLFLLV----------------------LAIDNI---TSECSEGCECNRE
KC144128.1-1         MRSKFTVLVITLFLLV----------------------LAIDNI---TSEYSEGCECNRE
KC144975.1-1         MRSKFTVLVITLFLLV----------------------LAIDNI---TSECSEGCECNRE
KC144462.1           RKSKFAILFTTLFLLM----------------------LEIDNF---PSPWGAGGECKKE
KC145025.1-1         MKSKFAILFTPLFLLM----------------------LAIVNF---TRPWGGGGECKKK
                            :.                             *   *             *   

16575|c0_g1_i1       STGKTCRPSAGSDVSAVECLKSYCYYGD-----C-------
16575|c1_g1_i1       STGKTCRPSAGSDKSARECLKSYCSLGY-----CSK-----
18971|c0_g11_i1      STGKTCRPSAGSDVSAVECLKSYCYYGD-----C-------
18971|c0_g13_i1      STGKTCRPSAGSDVSAVECLKSYCYYGY-----C-------
18971|c0_g14_i1      STGKTCRPSAGSDVSAVECLKSYC-----------------
18971|c0_g15_i1      STGKTCRPSAGSDVSAVECLKSYCYYGD-----C-------
18971|c0_g2_i1       STGKTCRPSAGSDVSAVECLKSYCYYGY-----C-------
18971|c0_g4_i1       STGKTCRPSAGSDVSAVECLKSYCYYGY-----C-------
16754|c0_g1_i1       -----CMPTPITPETPFRDLDCGCYHEFDMMPVCV------
GASI01000119         -----CMPTPITPETPYRDLDCGCYHEYDMMPVCEGL----
GASI01000120         -----CMPTPITPETPYRDLDCGCYHEYDMMPVCEGL----
GASI01000121         -----CMPTPITHETPTRSLDCGCYHEYDMMPSCEGL----
GASH01000136         -----CMPTPITPETPFRDLDCGCYHEFDMMPVCAD-----
GASH01000137         -----CMPTPITPETPFRDLDCGCYHEFDMMPVCAD-----
GASH01000138         -----CMPTPITPETPFRDLDCGCYHEFDMMPVCAD-----
GASH01000139         -----CMPTPITPETPFRDLDCGCYHEFDMMPVCAD-----
GASH01000140         -----CMPTPITPETPFRDLDCGCYHEFDMMPVCAD-----
GASH01000141         -----CMPTPITPETPFRDLDCGCYHEFDMMPVCAD-----
GASK01000039         -----CMPTPITPETPFRDLDCGCYHEFDMMPVCV------
Ssm1d_JZ722876       STGKTCRPKQGSNVSPAVCLAQYCYHGY-----C-------
Ssm1e_JZ722877       SVGHTCKPSPGSDMSARECLKSTCSYGY-----CSN-----
KC144991.1-1         TFAKTCRPSAGSNKTAVQCLKSTCYFGY-----C-------
KC144431.1-1         TFAKTCRPSAGSNKTAVQCLKSTCYFGY-----C-------
KC144042.1-1         TFAKTCRPSAGSNKTAVQCLKSTCYFGY-----C-------
KC144557.1           TFAKTCRPSAGSNKTAVQCLKSTCCFGY-----C-------
KC144273.1-1         TFAKTCRPSAGSNKTAVQCLKSTCYFGY-----C-------
KC144097.1-1         TFAKTCRPSAGSNKTAVQCLKSTCYFGY-----C-------
KC144776.1-1         TFAKTCRPSAGSNKTPVQCLKSTCYFGY-----C-------
KC144383.1-1         TFAKTCRPSAGSNKTAVQCLKSTCYFGY-----C-------
KC144868.1-1         TFAKTCRPSAGSNKTAVQCLKSTCYFGY-----C-------
KC144726.1-1         TFAKTCRPSAGSNKTAVQCLKSTCYFGY-----C-------
KC144284.1-1         TFAKTCRPSAGSNKTAVQCLKSTCYFGY-----C-------
KC144450.1-1         TFAKTCRPSAGSNKPAVQCLKSTCYFGY-----C-------
KC144930.1-1         TFAKTCRPSVGSNKTAVQCLKSTCYFGY-----C-------
KC144117.1-2         TITLRCRPSAGSNKTVRECFREYCTFGY-----CTK-----
KC145004.1-1         TITLRCRPSAGSNKTVRECFREYCTLGY-----CTK-----
KC144631.1-1         TVTLRCRPSAGSNKTVRECFREYCTLGY-----CTK-----
KC144174.1-1         TITLRCRPSAGSNKTVRECFREYCTLGY-----CTKWNYLH
KC144128.1-1         TITLRCRPSAGSNKTVRECFREYCTLGY-----CTK-----
KC144975.1-1         TITLRCRPSAVSNKTVRECFREYCTLGY-----CTK-----
KC144462.1           PLEKTCRPSGGWKKPPVQCLKSPCFLGY-----C-------
KC145025.1-1         TFAKTCGPSGGWNKTPVQCLKSPCFLGF-----FWG-----
                          * *.     .    :   *                 


SLPTX13

CLUSTAL format alignment by MAFFT L-INS-i (v7.304b)


17575|c0_g1_i1  MA-----YIYALIFAFFVCMNPDVIQAEERQHDTLANMEYRLSCLPKDG--VCERMADTC
17575|c1_g1_i1  MA-----YIYALIFAFFVCMNTDVIQAEERQHDTLANMEYRLSCLPKDG--VCERMADTC
GASI01000122    MF-PSWSTTFVLCMGLCSLMNGALAQYDEG--ASIEDFEFRSACTTANN--VCERMADTC
GASI01000123    MF-PSWSMTFVLCMGLCSLMNGALAQYDEG--ASIEDFEFRSACTTANN--VCERMADTC
GASI01000124    MF-PSWSMTFVLCMGLCSLMNGALAQYDEG--ASIEDFEFRSACTTAKQIVVTKRMADTC
SLPTX13-KC14505 MA-----YIFALIFAFVVCINTDVIQAEEIQHDTLRNMEYRLSCTPKNS--ECERMTDIC
SLPTX13-KC14506 MA-----YIFALIFAFVVCINTDVIQAEEIQHDTLRNMEYRLSCTPKNS--ECERMTDIC
SLPTX13-KC14510 MA-----YIFALIFAFVVCINTDVIQAEEIQHDTLRNMEYRSSCTPKNS--ECERMTDIC
GASK01000040    MA-----YIFALIFAFVVCINTDVIQAEEIQHDTLRNMEYRLSCTPKNS--ECERMTDIC
GASH01000142    MA-----YICALTLAFLLCVNTGIIQAEDKEYVSSEHMEFRESCIPQDG--ECDRMADAC
GASH01000143    MA-----YICALTLAFLLCVNTGIIQAEDK--VSSEHMEFRESCIPQNG--ECDRMADAC
GASH01000144    MA-----YICALTLAFLLCVNTGIIQAEDKEYVSSEHMEFRESCIPQNG--ECDRMADAC
omega_JZ722878  MA-----YIYALIFAIVVCMNTDVIQAEESQHDTLENVEYRLSCIPKGG--ECERMADPC
Ssm_SLPTX44     MA-----YIYALIFAIVVCMNTDVIQAEESQHDTLENVEYRLSCIPKGG--ECERMADTC
Ssm_SLPTX45     MA-----YIYALIFAIVVCMNTDVIQAEESQHDTLENVEYRLSCIPKGG--ECERMADTC
Ssm_SLPTX43     MA-----YIYALIFAIVVCMNTDVIQAEESQHDTLENVEYRLSCIPKGG--ECERMADPC
JZ574146        MSVAPYKMIFIALWMLVVCTCFTMGSQEDTVGITAGPVVPQPSCSPKQS--ECDWKFDTC
                *              :       : . ::    :   .  : :* .       .   * *

17575|c0_g1_i1  CPGFQCLGCNPYDENNVDKCKCQ
17575|c1_g1_i1  CPGFQCLGCNPYDENNVDKCKCQ
GASI01000122    CPGLQCIGCNPLDPDDDGHCSCQ
GASI01000123    CPGLQCIGCNPLDPDDDGHCSCQ
GASI01000124    CPGLQCIGCNPLDPDDDGHCSCQ
SLPTX13-KC14505 CPGFQCLGCNPYDKNDVNKCKCQ
SLPTX13-KC14506 CPGFQCLGCNPYDKNDVNKCKSQ
SLPTX13-KC14510 CPGFQCLGCNPYDKNDVNKCKCQ
GASK01000040    CPGFQCLGCNPYDKNDVNKCKCQ
GASH01000142    CPGLQCLGCNPLAAHDTGHCKCQ
GASH01000143    CPGLQCLGCNPLAAHDTGHCKCQ
GASH01000144    CPGLQCLGCNPLAAHDTEHCKCQ
omega_JZ722878  CPGLQCLGGNPFNKENFGKCKCQ
Ssm_Ssm1c       CPGMQCLGCNPFNKENLGKCKCQ
Ssm_Ssm1b       CPGLQCLGCNPRNKENLGKCKCQ
Ssm_Ssm1a       CPGLQCLGGNPFNKENFGKCKCQ
JZ574146        CPGYQCLGCNP----DGRGCKCQ
                *** **:* **    :   *..*


SLPTX14

CLUSTAL format alignment by MAFFT L-INS-i (v7.304b)


11950|c0_g1_i1  ---------------------------------------------------------MAT
14498|c0_g1_i1  ---------------------------------------------------------MKT
14498|c0_g2_i1  ---------------------------------------------------------MKT
15808|c0_g1_i1  ---------------------------------------------------------MRS
19329|c0_g1_i1  ---------------------------------------------------------MRS
22155|c0_g3_i1  ---------------------------------------------------------MNR
22155|c0_g5_i1  M----------------------------------------------KNCSAFILNKMNR
22155|c0_g6_i1  M----------------------------------------------KNCSAFILNKMNR
6948|c0_g1_i1   ---------------------------------------------------------MHS
SLPTX14-KC14424 ---------------------------------------------------------MNR
GASK01000041    ---------------------------------------------------------MNR
GASH01000145    MLGLCEGNGTEAVRLYRQRYPNRHHPDGGGSLLFNNILKIHRFQNTENHINFLLFEKMNP
SLPTX14-Ssm1b_J ------------------------------------------------------------
SLPTX14-Ssm1c_J ------------------------------------------------------------
                                                                            

11950|c0_g1_i1  ---FLILLIICTFTTVSLLPVNEMTAEDGAQCS----RDCTQFSCQNPCCIRGVCHCGCV
14498|c0_g1_i1  RI-LLFLFCLMILPS-SPLLVNRTDKGD-GTCTQEMDEFCSRYYCADPCCRNGHCRCLC-
14498|c0_g2_i1  RI-LLFLFCLMILPS-SPLLVNRTDQGD-GNCTQEMDEFCSRYYCADPCCRNGHCRCLC-
15808|c0_g1_i1  G--FILFSIGLIVMSMATLLETRSPPL--KYCTSEQMQRCAVMFCLSPCCENGQCKCGC-
19329|c0_g1_i1  A--FIILSIILTMSSMTVLLEARSPPL--NYCTFEQHRRCSMLLCSSPCCRGGVCRCGCL
22155|c0_g3_i1  TLTMILLLCLISFYAVDIIQSAES-----KGCSPERVKRCEERKCSSPCCRHGKCHCGCK
22155|c0_g5_i1  TLTMILLLCLISFYAVDIIQSAKS-----KGCSAELVKRCQEYKCSSPCCRHGKCHCGCK
22155|c0_g6_i1  TLTMILLLCLISFYAVDIIQSAKS-----KGCSAELIKRCQEYKCSSPCCRHGKCHCGCK
6948|c0_g1_i1   TMRGLIFILLLFAFAVSPLTTTGSPAED-EQCQ----FDCSLLDCMNPCCRNGACHCGCR
SLPTX14-KC14424 ILGMIFLFCLISCYAVDIIQSAKS-----NGCSVELVKRCQERKCASPCCRDGECHCDCK
GASK01000041    ILGMIFLFCLISCYAVDIIQSAKS-----NGCSVELVKRCQERKCASPCCRDGECHCGCK
GASH01000145    KLCMLLLVCLMAFYVIETVQAKLT-----GECPAELEKECLNRRCASPCCKNNKCHCGCG
SLPTX14-Ssm1b_J ---MIFLLCLISYYAVDIIQSAKT-----KGCSAEQVKHCQELKCLSPCCRNGRCRCGC-
SLPTX14-Ssm1c_J ---MIFLLCLISYYAVDIIQSAKT-----KECTAERIKQCENIKCPRPCCRNGLCLCGCV
                    :::           :            *       *    *  ***  . * * * 

11950|c0_g1_i1  DD------------
14498|c0_g1_i1  --------------
14498|c0_g2_i1  --------------
15808|c0_g1_i1  -NLYPSNTKIYTSN
19329|c0_g1_i1  PDLFPPKPVLI---
22155|c0_g3_i1  --------------
22155|c0_g5_i1  --------------
22155|c0_g6_i1  --------------
6948|c0_g1_i1   DHEI----------
SLPTX14-KC14424 --------------
GASK01000041    SKL--TNETF----
GASH01000145    RKK-----------
SLPTX14-Ssm1b_J --------------
SLPTX14-Ssm1c_J --------------
                              


SLPTX15

CLUSTAL format alignment by MAFFT L-INS-i (v7.304b)


10447|c0_g1_i1  MKMEKKIITLCFLVALMTLP-EFI-SSEV------LRDIAPSNGKKFATKSECITTCATK
11265|c0_g1_i1  MKMEKKIIFLSFLVALLTLP-EFI-SSEV------IRDTVPYKAKKYADESECITACAKA
13776|c0_g1_i1  --MEKTKILLPAVLLILMML-DLA---------EPRKIYATHPSKKSPSSQDCRRLCALR
14522|c1_g1_i1  --MKFLVIFCVLAAIMMIS----A-FAEE------TVEPLRH-SKKNPTDSECKKECADA
16482|c0_g1_i1  --MKVFIAIMSIAIVLLLIA-TIQ-ETTA---SKGEDEATFTTPN-KLTREDCKKECAKR
17133|c1_g1_i1  MKMLYLGLFLIIISCVISSG-NMI-YECI------WSDIMYV-KDKKPTTDFCQEKCKEK
17276|c0_g1_i1  --MEKKLIFLVFLVTLLTLP-EFI-SSEV------IKKDIQYKKRKYPYKSECLKACAAA
17276|c0_g2_i1  --MEKKIIFLVFLVTLLTLP-EFI-SSEV------IKREIPYKKRKQPYKSECLKACAVA
17276|c0_g3_i1  --MEKKMILLCFLVVLLTLP-EFI-SSEI------IRKDIPYKDRKFPYKSECMDACSAA
17462|c0_g1_i1  --MRIIIATI-IALFLLFSI-NVEFTTSA---SVPEREATFTSSERKPSREDCKRECARR
19470|c2_g3_i1  MKMEKKIIFLCFLVALMTLP-ELV-SSTL------KKEMAPT-EINFPDTSECKKACATK
19470|c2_g5_i1  MKMEKKIIFLCFLVALMTLP-EFN-SVKF------VIDSVTI-GKKSATESECIPICANE
20957|c0_g2_i1  MKMEKKIIFLCFLVALMTLP-EFI-SSRF------KSGSVYY-PKEKPEISECKKACATK
20957|c0_g3_i1  MKMEKKIIFLCFLVALMTLP-EFN-SVKF------VIDSVTV-GKKSPTESECIPVCANE
30850|c0_g1_i1  --MKASLVSLVLVGLVLMA--SVT-VEST------RIETASYPAKKSPTGYECRRQCANV
3944|c0_g1_i1   MKMEKKIITLCFLVALMTLP-EFI-SSEV------LRDIAPSNGKKFATKSECITTCATK
4154|c0_g2_i1   MKIEKKIIFLCFLVALMTLP-ELI-SSKY------FKGMILI-EIQFPDISDCKKACATE
7644|c0_g1_i1   --MMKFLVLCVFFVAFLLTWSDNF-VASM------RTETVRFTHRRRPSAAECRNLCASE
GASL01000044    --MNRLVVSFLLVIVMLQSFMSDV-SAEI------TTEPMRH-PQKNPSESECRQHCAKS
GASI01000126    -MQNKGVVLTLFLVVSMAI---VI-SSTKEKRAVIQKKYVDFKDRKYPWKEECFETCART
KC144101.1      --MEGKIIFICFLVVLLTLP-ELI-SSEV------IRKEIPYKKRKFPYKSECRKACATA
KC144115.1      --MKFHLIFCLLAALMMTS----A-FAEV------TVEPLRH-SNKNPTESECKKACADA
KC144272.1      --MKVFIAVLSIAIVLTIIV-SIQ-ETTA---NTGEAETTFAVPNKKFTREDCKKECARR
KC144364.1-1    --MKFHIIFCLLAALMMTS----A-FVEV------TVEPLRH-SNKNPTESECKKACADA
KC144400.1-2    --MKFHLIFCLLAALMMTS----A-FAEV------TVEPLRH-SNKNPTESECKKACADA
KC144464.1-1    --MKFHIIFCLLAALMMTS----A-FAEV------TVEPLRH-GNKNPTESECKKACADA
KC144556.1-1    --MVYLGLFLIITSCVISSG-NLI-YECK------WADSIRL-KDKNPTHEFCKKKCEEK
KC144588.1-2    --MKFHIIFCLLAALMMAS----A-FAEV------TVEPLRH-SNKNPTESECKKACADA
KC144793.1-2    --MKFHIIFCLLAALMMTS----A-FAEV------TVEPLRH-SNKNPTESECKKACADA
KC144826.1-2    --MEKKIIFLVVRVGLLALP-EFI-SSEV------IKRDIPYKKRKFPYKSEGLKACAVA
KC144953.1-2    --MEKKIIFLVVLVALLALP-EFI-SSEV------IKRDIPYKKRKFPYKSEGLKACAAA
KC144973.1-1    --MKVFIAVLSIAIVLIIIV-SIQ-ETTA---NTGEAETTFAVPNKKFTREDCKKECARR
KC144976.1      --MKVFIAVLSIAIVLIIIV-SIQ-ETTA---NTGEAETTFAVPNKKFTREDCKKECVRR
KC145003.1-2    --MEKKIIFLCFLVALLTFP-EFI-SSEV------IRDSVIHDEEKFANRSYCIKTCATE
KC145006.1-2    --MEKKIIFLCFLVALLTFP-EFI-SSEV------IRDSVIHDEEKFANRSYCIKTCATE
KC145039.1-2    --MEKKIIFLVVLVALLALP-EFI-SSEV------IKRDIPYKKRKFPYKSECLKACAAA
GASK01000042    --MKFHIIFCLLAALMMTS----A-FAEV------TVEPLRH-SNKNPTESECKNACADA
GASK01000043    MKISYLGLFLIITSCVISSG-STI-YECK------WRESVRFQKKENPTHKFCETSCKEK
GASK01000044    MKMVYLGLFLIITSCVISSG-NLI-YECR------WVDTIRV-KD--PTNELCQKKCEET
GASH01000148    --MKMNVVVLSVVVLLLFIA-NIQ-QTEA---GKPEKEVNFPAPGKKPTREDCKKACANK
GASH01000149    --MKMNVVVLSVVVLLLFIA-NIQ-QTEA---GKPEKEVNFPAPGKKPTREDCKKACANK
GASH01000150    --MKMNVVVLSVVVLLLFIA-NIQ-QTEA---GKPEKEVNFPAPGKKPTREDCKKACANK
GASH01000152    --MKFYIVFCLFVVLLINF----A-AAEE------TEEPIRH-AKKNPSEGECKKACADA
GASH01000153    --MKFYIVFCLFVVLLINF----A-AAEE------TEEPIRH-AKKNPSEGECKKACADA
GASH01000154    --MKFYIVLCLFVVLLINF----A-AAEE------TEEPIRH-AKKNPSEGECKKACADA
GASH01000155    --MERKVFLLLFVIVLLTLP-GFM-SAA--------KKEIPYKRQKFPKKSQCIEACANA
Ssm_JZ722882    MKMEKKIIFLCFFVSLLTLP-EFI-SSQL-----LVKDDVPFKEKRFPDRGECIKACAAK
Ssm_JZ722883    MKMEKKIIFLCFFVSLLTLP-EFI-SSQV-----LVEDDVPFPEEKFADRGECIRACAAK
Ssm_JZ722884    --MKAFIAILSIAIVLLLIV-NIK-ETSA-------RRKIPKRIEVTPREKDCKELCASY
Ssm_JZ722885    --MKAFIAILSIAIVLLLIV-NIK-ETSA-------RRKIPKRIEVTPREKDCKERCARG
Ssm_JZ722886    --MKAFIVILSIAIVLLFIA-SIK-ETSA---NAKEEEATFAVPR-KITREDCKKECVKK
Ssm_JZ722887    --MKAFIAILSIAIVLLLIV-SIK-ETSA---------------------KDCKQECVKR
JZ574184        --MKSFIFFFLLATFIVMTF--TY-KEEI------SVEPIRH-TKKNPSESECVQHCANS
                                                                        *   

10447|c0_g1_i1  FTGGDESRITRVRMLYY----MCGCYYSSA----------------
11265|c0_g1_i1  FTGGDESRIKDVRPRFY----KCVCFYNSS----------------
13776|c0_g1_i1  YTHGDESRIVDAHKNGVH---QCVCTID------------------
14522|c1_g1_i1  YAEGDQSRIPEAHNFKDF---YCNCHIIIQ----------------
16482|c0_g1_i1  YTNGVLSKVIIAKVTGK----KCYCKYKTK----------------
17133|c1_g1_i1  TT--DSIIVKNGYVSGEY---RCSCGGLKIRE--------------
17276|c0_g1_i1  FTGGDESRIKEGKPGFF----KCTCYYTTG----------------
17276|c0_g2_i1  FTGGDESRIQEGKPGFF----KCICYYTTG----------------
17276|c0_g3_i1  FTGGDKSRIKYAEPAYF----KCECYYSTG----------------
17462|c0_g1_i1  FTNGIMSRVIVVRVTGR----NCYCKYQVS----------------
19470|c2_g3_i1  FTGGDESRVKHVQPMIY----LCECFYITG----------------
19470|c2_g5_i1  FTGGDESRIIGVRVFHY----SCACYIQV-----------------
20957|c0_g2_i1  FTDGDESRIKDVLSMYK----LCSCFY-------------------
20957|c0_g3_i1  FTGGDESRIIGVRVFHY----SCACYIQV-----------------
30850|c0_g1_i1  HTGGDISKISKAFRSGES---RCTCHIEE-----------------
3944|c0_g1_i1   FTGGDESRITRVIMLYY----MCGCYYSSA----------------
4154|c0_g2_i1   YTGGDESRVKHVKPMIK----LCHCFITTD----------------
7644|c0_g1_i1   FTDNDVTKIHDARREGER---NCKCFINE-----------------
GASL01000044    FTGGDLSRIEKAENXKDF---YCNCHIII-----------------
GASI01000126    FTNGDQSKVSEVVPDYF----KCICYVLI-----------------
KC144101.1      FTGGDESRIKDVKPGFF----KCSCYYSSG----------------
KC144115.1      YAKGDQSKIPEAHNFRDY---YCNCHVIVQ----------------
KC144272.1      FTNGVLSKVIIAKLTGT----KCYCKYKTK----------------
KC144364.1-1    YAKGDQSKIPEAHNFRDY---YCNCHVIVQ----------------
KC144400.1-2    YAKGDQSRIPEAHNFRDY---YCNCHVIVQ----------------
KC144464.1-1    YAKGDQSKIPEAHNFRDY---YCNCHVIVQ----------------
KC144556.1-1    NT--DRITVQHGFHSSDY---RCTCQGEKILETPYQSDGVKDCHRI
KC144588.1-2    YAKGDQSKIPEAHNFRGY---YCNCHVIVQ----------------
KC144793.1-2    YAKGDQSKIPEAHNFRDY---YCNCHVIVQ----------------
KC144826.1-2    FTGGDESRIQEGKPGFF----KCTCYYTTG----------------
KC144953.1-2    FTGGDESRIQEGKPGFF----KCTCYYTTG----------------
KC144973.1-1    FTNGVLSKVIIAKLTGT----KCYCKYKTK----------------
KC144976.1      FTNGVLSKVIIAKLNGT----KCYCKYKNK----------------
KC145003.1-2    FTGGDESRIKDVRPRHY----KCVCWYYSD----------------
KC145006.1-2    FTGGDESRIKDVRPRHY----KCVCWYYSD----------------
KC145039.1-2    FTGGDESRIQEGKPGFF----KCTCYYTTG----------------
GASK01000042    YAKGDQSRIPEAHNFRDY---YCNCHITVQ----------------
GASK01000043    AS-ADEAIYEHSYKDSS----RCYCMGVKHVKYGYPSDVVKYCNAI
GASK01000044    FT--GRITVKHGYASSER---RCACYGEKVLETPYPSDGVKDCNRI
GASH01000148    YTNGVMSKVIVAKLTGK----NCYCKYQEN----------------
GASH01000149    YTNGVMSKVIVAKLTGK----NCYCKYQEN----------------
GASH01000150    YTNGVMSKVIVAKLTGK----NCYCKYQEN----------------
GASH01000152    FANGDQSKIAKAENFKDY---YCNCHIIIH----------------
GASH01000153    FANGDQSKIAKAENFKDY---YCNCHIIIH----------------
GASH01000154    FANGDQSKIAKAENFKDY---YCNCHIIIH----------------
GASH01000155    LTNGDKSKITDVKSRFY----KCICYYNP-----------------
Ssm_JZ722882    FTDGEEGIIKDVEPGFY----KCICWYYVILLY-------------
Ssm_JZ722883    FTDGDLSKIKDVLPRFY----KCVCWYYPTS---------------
Ssm_JZ722884    YTNDRFSDVFTADILGNHKLIYCKCKYICRRSFWLKK---------
Ssm_JZ722885    YTNNRFSDVLTADILGNDKLIYCNCKYICRRSFWLKK---------
Ssm_JZ722886    YTNGVFSKVFIAKVTGT----KCYCKYQTCK---------------
Ssm_JZ722887    YTNGDLTNSLKAEYGPERRGGKCYCEFTCRVKFYIHLKHEMN----
JZ574184        FTSGDASKIQKAENFRDF---YCNCHIIVE----------------
                 :                    * *                     


SLPTX16

CLUSTAL format alignment by MAFFT L-INS-i (v7.304b)


10889|c0_g1_i2  --------MMMFQTGIVLCLAVIFT--VQCALGYS------------------------L
11960|c0_g1_i1  MKS-------EVVLTVVLWLGSLVVVSEGAVGFEF------------------------V
11969|c0_g1_i1  --------MWSLPLSSILLVVLILN-FPLNRAWVS------------------------R
11969|c0_g2_i1  --------MWSLPLSSILLVVLILN-FPLNRAWVS------------------------R
11969|c0_g3_i1  --------MWSLPLSSILLVVLILN-FPLNRAWVS------------------------R
14582|c0_g4_i1  MKNSC--------IKLTMLMSVVINCLNRIEGGVT------------------------R
16413|c0_g1_i1  MKS----------LFVLILFVFFFS-LSQFFTAEA-----------------------SS
16413|c1_g1_i1  MKS----------LFVLILFVFFFS-LSQIFTAEA-----------------------SS
17757|c0_g1_i1  MRR-----------SLTFILFIAIA-VAAVPRNKR------------------------E
18472|c0_g2_i2  --------MLFLQITTIFCLVVILS-LPQVRGATS------------------------I
19255|c0_g3_i1  MLE-------------AFALCLLMFTASTSATTNA------------------------M
19565|c0_g1_i1  MTS-----LMLVIPSVLFVIGMLITGNEAAASIEI------------------------V
20122|c0_g1_i1  MK---------LSIGILLCFMFTFV-ICSPPRQKRQLSVDEFNTRIKRNPILNRRDLEQL
20168|c0_g4_i1  --------MPTFHFAAFLCLAVIIT---HVNGYVG------------------------I
20168|c0_g4_i2  --------MSIFHFAAFLCLAVIIT---HVNGYVG------------------------I
20786|c0_g1_i2  --------MWTPIVFGAILATTIL------------------------------------
20786|c0_g1_i3  --------MWTPIVFGAILATTIL------------------------------------
20786|c0_g4_i1  MKRRQVIKMWTFTVILTVFTTSIL------------------------------------
8556|c0_g2_i1   MHS------SISILCSILIIQITLI--RSETTFRI------------------------V
8556|c0_g3_i1   MHS------SISILCSILIIQITLI--RSETTFRI------------------------V
GASL01000045    MNA----------VFIVFLSAILSY-PHESFAEE-------------------------L
GASI01000127    MAS-------FTSFCVLFTFCLLLL-AHQARSGER------------------------Q
GASI01000128    MAS-------FTSFCVLFTFCLLLL-AHQARSGER------------------------Q
GASI01000130    MI------NWVLLLSFLTVAL--------------------------------------V
GASI01000131    MI------NWVLLLSFLTVAL--------------------------------------V
GASI01000132    MI------NWVLLLSFLTVAL--------------------------------------V
GASI01000133    MD------NWVFLFSFLTVAL--------------------------------------L
GASI01000134    MNT-----VSVVQFLAVGCAVFVLY-GRGVFAAEGV----------------------KK
GASI01000135    MNT-----VSVVQFLAVGCAVFVLY-GRGVFAAEGV----------------------KK
GASI01000136    MNT-----VSVVQFLAVGCAVFRLY-GRGVFAAEGV----------------------KK
GASI01000137    MNT-----VSVVQFLAVGCAAFVLY-GRGVFAAEGV----------------------KK
GASI01000138    MNT-----VSVVQFLAVVCAVFVLY-GRGVFAAEGV----------------------KK
GASI01000139    MNT-----VSVVQFLAVVCAVFVLY-GRGVLAAEGV----------------------KK
GASI01000140    MNT-----VSVVQFLAVGCAVFVLY-GRGVFAAEGV----------------------KK
GASI01000141    MNT-----VSVVQFLAVGCAVFVLY-GRGVFAAEGV----------------------KK
GASI01000144    MT-----STRKLSVSCLIVFMVSSL-IAVSSGWLS------------------------I
GASI01000145    MT-----STRKLSVSCLIVFMVSSL-IAVSSGWLS------------------------I
GASI01000146    MT-----STRKLSVSCLIVFMVSSL-IAVSSGWLS------------------------I
GASI01000147    MT-----STRKLSVSCLIVFMVSSL-IAVSSGWLS------------------------I
GASI01000148    MT----FNKEALAYPVSSFFMVSSL-IAVSSGWLS------------------------I
GASI01000151    MT-----STRKLSVSCLIVFMVSSL-IAVSSGWLS------------------------I
GASI01000152    MT-----STRKLSVSCLIVFMVSSL-IAVSSGWLS------------------------I
GASI01000155    --------------------MVSYLCMSVSSGWLS------------------------I
KC144377.1      ---------------MVLCVGSLVIFSEGSIGFEL------------------------V
GASK01000045    MAPP--SNPLFVVLCWALFAYLMLV-LRDIQAAER------------------------Q
GASH01000160    MN------------LFLVLFVFSFS-VSQFFAVEA------------------------G
GASH01000161    MN------------LFLVLFVFSFS-VSQFFAVEA------------------------G
GASH01000162    MN------------LFLVLFVFSFS-VSQFFAVEA------------------------G
GASH01000163    MC----AKPNHLFVTVTFIFGFAVC-IVQISAWTS------------------------I
GASH01000164    MC----AKPNHLFVTVTFIFGFAVC-IVQISAWTS------------------------I
GASH01000165    MC----AKPNHLFVTITFIFGFALC-IVQISAWTS------------------------I
GASH01000166    MALP--STLSSIVLRWVLFAIFLLL----VEAGER------------------------Q
GASH01000167    MALP--STLSSIVLRWILFAIFLLL----VEAGER------------------------Q
GASH01000168    --------MWALTVFVTILAAAIP------------------------------------
Ssm1a_JZ722889  MTT------SASVIIVVLCLGSLVVFSEESIGFQL------------------------V
Ssm2a_JZ722890  MKS----------LFVLILLVFSFS-LSQFFTAEA-----------------------NS
Ssm3a_JZ722891  MVF---AKPSYFFTTSVFIICFAVC-FIEIVAWTS------------------------I
                                                                            

10889|c0_g1_i2  IKVESNNGKCID-ENG-NELEVGEQWYGN-GCTRNSC-YLID-DEFYES-FSGCG----I
11960|c0_g1_i1  TPLPGKPDECPV-EDG-KTLAVGASEQIPGKCVQRSC-QKVD-GKLQLQ-LTGCG----V
11969|c0_g1_i1  KTIASQNGNCVS-SDG-VEHSIGESWNDG-TCTQHKC-TKYGHDKYVET-VVGCA----V
11969|c0_g2_i1  KTIASHNGNCVS-SDG-VEHSIGESWNDG-TCTQHKC-TKYGHDKYVET-VVGCA----V
11969|c0_g3_i1  KTIASQNGNCVS-SDG-VEHSVGESWNDG-TCTQHKC-TKYGHDKYVET-VVGCA----V
14582|c0_g4_i1  TAVKSDKKKCIL-EDG-TAIKLSEFYFDDKKCLRHEC-LKDG-DKFILE-TYGCSP-NED
16413|c0_g1_i1  GRKHKHEVLCVG-SDG-QGHPLNQFWYDDGNCRRYYC-FKDEDGNLLEQ-ITNCE----L
16413|c1_g1_i1  GRKHKHEVLCVG-SDG-QGHPLNQFWYDDGNCRRYYC-FKDEDGNLLEQ-ITNCE----L
17757|c0_g1_i1  SGEEKEEYKCVA-PDG-TNHGLYGVWYDDELCTKTECTVHLDKGGMSHL-ISNCIP-PVE
18472|c0_g2_i2  AKVESVNGKCID-LDG-SEHEVGETWYGE-HCRRHSC-SQDG-DDYYID-TVGCG-----
19255|c0_g3_i1  FKTFASQGRCIGVFDH-DLHDVEDVWTNSLHCIKERC-VREE-DSYFIE-VEGCEEIDFS
19565|c0_g1_i1  TPLPGKPNECPTGKDG-VTIPVGKSIQIPGSCAEKKC-SKSN-NELMLE-SYSCG----V
20122|c0_g1_i1  ENFEQFEFSCIG-PDG-TNYGKEGSWDVE-NCAQVHCRIKEN-GMMSFR-FSSCSL---P
20168|c0_g4_i1  RRAESNDGKCIG-EDG-NEHEVGEIWPGD-DCTSHSC-SNSG-DFYFEH-TLGCG----I
20168|c0_g4_i2  RRAESNDGKCIG-EDG-NEHEVGEIWPGD-DCTSRSC-SNDD-DDYFEH-IEGCG----K
20786|c0_g1_i2  --ITEVTGGCTD-HNG-NERAPGDVWTGE-YCTIFHC-LEEN-GEYYSL-GKTCP----A
20786|c0_g1_i3  --ITEVTGGCTD-HNG-NERAPGDVWTGE-YCTIFHC-LEEN-GEYYSL-GKTCP----A
20786|c0_g4_i1  --IGEAIGGCVD-DNG-NERAPGDVWTGE-HCTVHSC-EEVN-GVLYMK-GKGCG----T
8556|c0_g2_i1   QSPLGRQNECPL-GDGLMTLPAERSLQVPGECAERTC-YSIG-DKLHLY-SYTCG----N
8556|c0_g3_i1   QSPLGRQNECPL-GDGLMTLPAERSLQVPGECAERTC-YSIG-DKLHLY-SYTCG----N
GASL01000045    ATKHKHVEHCLG-SDG-EGHPLNEFWYDDGMCQRFYC-FRDDEGIIYEQ-ITNCP----I
GASI01000127    YKTESRNGKCVG-EDD-QLHAPTEVWYNDNDCSEHTC-VNDD-TGYYEI-IRRCT----L
GASI01000128    YKTESRNGKCVG-EDD-QLHAPTEVWYNDNDCSEHTC-VNDD-TGYYEI-IRRCT----L
GASI01000130    ANVPAIFGKCID-ENG-KEHDVGETWQGD-ECSKYECFVSED-GNYYYT-GTGCP----S
GASI01000131    ANVPAVFGKCID-ENG-KEHDVGETWQGD-ECSKYECFVSED-GNYYYT-GTGCP----S
GASI01000132    ANVPAIFGKCID-ENG-KEHDVGETWQGD-ECSKYECFVSED-GNYYYT-GTGCP----S
GASI01000133    VNVPAIFGKCID-QNN-AEHDVGESWQGD-GCSKYTCFVTED-GDYYYA-TTRCP----K
GASI01000134    AGQHKDAELCLG-SDG-LGHRLDEFWYNDDMCQRFLC-FKDDEGIMYEQ-IANCP----I
GASI01000135    AGQHKDAELCLG-SDG-LGHRLDEFWYNDDMCQRFLC-FKDDEGIMYEQ-IANCP----I
GASI01000136    AGQHKDAELCLG-SDG-LGHRLDEFWYNDDMCQRFLC-FKDDEGIMYEQ-IANCP----I
GASI01000137    AGQHKDAELCLG-SDG-LGHLLDEFWYNDDMCQRFLC-FKDDEGIMYEQ-IANCP----I
GASI01000138    AGQHKDAELCLG-SDG-LGHRLDEFWYNDDMCQRFLC-FKDDEGIMYEQ-IANCP----I
GASI01000139    AGQHKDAELCLG-SDG-LGHRLDEFWYNDDMCQRFLC-FKDDEGIMYEQ-IANCP----I
GASI01000140    AGQHKDAELCLG-SDG-LGHRLDEFWYNDDMCQRFLC-FKDDEGIMYEQ-IANCP----I
GASI01000141    AGQHKDAELCLG-SDG-LGHRLDEFWYNDDMCQRFLC-FKDDEGIMYEQ-IANCP----I
GASI01000144    GKIAIKDGKCDP-KNG-NLYAIGEKWYNDEDCFEITC-IQGDKGSVAQQ-VASCP----V
GASI01000145    GKIAIKDGKCDP-KNG-NLYAIGEKWYNDEDCFEITC-IQGDKGSVAQQ-VASCP----V
GASI01000146    GKIAIKDGKCDP-KNG-NLYAIGEKWYNDEDCFEITC-IQGDKGSVAQQ-VASCP----V
GASI01000147    GKIAIKDGKCDP-KNG-KLYAIGEKWYNDEDCFEITC-IQGDKGSVAQQ-VASCP----V
GASI01000148    GKIAIKDGKCDP-KNG-NLYAIGEKWYNDEDCFEITC-IQGDKGSVAQQ-VASCP----V
GASI01000151    GKIAIKDGKCDP-KNG-NLYAIGEKWYNDEDCFEITC-VQGDKGSVAQQ-VASCP----V
GASI01000152    GKIAIKDGKCDP-KNG-NLYAIGEKWYNDEDCFEITC-VQGDKGSVAQQ-VASCP----V
GASI01000155    GKIAIKDGKCDP-KNG-NLYAIGEKWYNDEDCFEITC-IQGDKGSVAQQ-VASCP----V
KC144377.1      TPLPGKPDECPV-EDG-RTLAIGQTEQVPGQCEERTC-IKMD-DQLYFE-LAGCG----I
GASK01000045    YRTESRDGKCVG-EDG-LLHAPTELWYNDNDCSEHTC-VNDN-TGYYEI-IRRCT----L
GASH01000160    GRKHKHQEVCIG-SDG-KGHQLNQFWYDNGNCRRFYC-YKDEDGLVIEQ-TTNCE----L
GASH01000161    GRKHKHQEVCIG-SDG-KGHQLNQFWYDNGNCRRFYC-YKDEDGLVIEQ-TTNCE----L
GASH01000162    GRKHKHQEVCIG-SDG-KGHQLNQFWYDNGNCRRFYC-YKDEDGLVIEQ-TTNCE----L
GASH01000163    GKIAIKDGKCDP-KNG-KLYSIGEKWHNNEDCFEITC-IQGNKGTVAQQ-VTSCP----V
GASH01000164    GKIAIKDGKCDP-KNG-KLYSIGEKWHNNEDCFEITC-IQGNKGTVAQQ-VTSCP----V
GASH01000165    GKIAIKDGKCDP-KNG-KLYSIGEKWHNNEDCFEITC-IQGNKGTVAQQ-VTSCP----V
GASH01000166    YRTESRDGKCVG-EDG-QVHAVTEIWYNDNDCSEHTC-VNDH-TGYYEI-IRRCT----L
GASH01000167    YRTESRDGKCVG-EDG-QVHAVTEIWYNDNDCSEHTC-VNDH-TGYYEI-IRRCT----L
GASH01000168    --ITGVTGVCED-MAG-NGRAPGEVWTED-SCTLYEC-GEDDSGELNTLFVAGCPL---S
Ssm1a_JZ722889  TPLPGKSDECPV-EDG-RTLAIGETDQVPGQCEERTC-VKMD-DQLYFE-LAGCG----I
Ssm2a_JZ722890  GRKHKHEVLCVG-ADG-QGHPLNQFWYDDGNCRRFYC-FKDEDGNLLEQ-TTNCE----L
Ssm3a_JZ722891  GKIGIKNGKCDP-KTG-QLYGIGEKWYNNEDCFEITC-IQGNKGTVAQE-IKSCP----V
                         *                     *    *                *      

10889|c0_g1_i2  KIHPPGCNLE-KGDD-EFPFCC-PQIRCSGRN----------------------------
11960|c0_g1_i1  VAPPPGCVKLESKKK-SYPECCEPEIKC--------------------------------
11969|c0_g1_i1  VDVQPHCHLE-DGVG-DFPACC-PYEVCEEEE----------------------------
11969|c0_g2_i1  VDVQPHCHLE-DGVG-DFPACC-PYEVCEEEE----------------------------
11969|c0_g3_i1  VDVQPHCHLE-DGVG-DFPACC-PYEVCEEEE----------------------------
14582|c0_g4_i1  VADEPLCDSV-KRPG-KYPDCC-PIFQCS-------------------------------
16413|c0_g1_i1  AIAE--------------------------------------------------------
16413|c1_g1_i1  AIAEGDCTIKPGIVG-RYPDCC-PSVECPQTT----------------------------
17757|c0_g1_i1  PDPEAECIPI-SNPG-QFPNCC-PGLACKKRIITDSEGDVEVQCGHSFEESEGS------
18472|c0_g2_i2  AAHAPGCRLV-PGEG-NYPDCC-PRPDCSKRE----------------------------
19255|c0_g3_i1  IRLFPECKWE-RTAA-DYPECC-PKIVCKHHVLGD-------KYARSAESSEDSEEYYKN
19565|c0_g1_i1  IAASPGCQIISDKTK-PYPECC-PDLKCN-------------------------------
20122|c0_g1_i1  TNEEGDCKFE-YKPG-NYPDCC-PSLVCLSED----------------------------
20168|c0_g4_i1  VHVPGGCDLI-EEDG-DYPDCC-PQVVCSKRN----------------------------
20168|c0_g4_i2  IEAPPGCFLI-DGDG-DYPDCC-PQVVCSKRN----------------------------
20786|c0_g1_i2  VMEPPGCHLDTDRSG-EYPDCC-PDLVCPDDY----------------------------
20786|c0_g1_i3  VMEPPGCHLDTDRSG-EYPDCC-PDLVCPEDF----------------------------
20786|c0_g4_i1  LGVPPDCFLDEDRTG-EYPDCC-PRVVCPVAE----------------------------
8556|c0_g2_i1   PEIPPRCSKVADATQ-PYPYCC-PVFQCD-------------------------------
8556|c0_g3_i1   PEIPPRCSKVVDATQ-PYPYCC-PVFQCD-------------------------------
GASL01000045    AIAEGDCKINPGTAG-SYPDCC-PTVICPDSP----------------------------
GASI01000127    IAYPDECHMI-NGTGPRYPQCC-CKVTCELD-----------------------------
GASI01000128    IAYPDECHMI-NGTGPRYPQCC-CKVTCELD-----------------------------
GASI01000130    FGVPPECHLE-AKSG-DFPECC-PSVTCPEE-----------------------------
GASI01000131    FGVPPECHLE-AKSG-DFPECC-PSVTCPEE-----------------------------
GASI01000132    FGVPPECHLE-AKSG-DFPECC-PSVTCPEE-----------------------------
GASI01000133    YRVPPGCHLE-SKPG-EYPNCC-PRAICPEE-----------------------------
GASI01000134    AIAEGDCTLKPGTKG-HYPDCC-PAVECPPED----------------------------
GASI01000135    AIAEGDCTLKPGTKG-HYPDCC-PAVECPPED----------------------------
GASI01000136    AIAEGDCTLKPGTKG-HYPDCC-PAVECPPED----------------------------
GASI01000137    AIAEGDCTLKPGTKG-HYPDCC-PAVECPPED----------------------------
GASI01000138    AIAEGDCTLKPGTKG-HYPDCC-PAVECPPED----------------------------
GASI01000139    AIAEGDCTLKPGTKG-HYPDCC-PAVECPPED----------------------------
GASI01000140    AIAEGDCTLKPGTKG-HYPDCS-PRRRIAPLR----------------------------
GASI01000141    AIAEGDCTLKPGRRA-TTQTVR-PAVESPP------------------------------
GASI01000144    HAVKPGCELV-FPGG-TYPKCC-PYYECPNS-----------------------------
GASI01000145    HAVKPGCELV-FPGG-TYPKCC-PYYECPNS-----------------------------
GASI01000146    HAVKPGCELV-FPGG-TYPKCC-PYYECPNS-----------------------------
GASI01000147    HAVKPGCELV-FPGG-TYPKCC-PYYECPNS-----------------------------
GASI01000148    HAVKPGCELV-FPGG-TYPKCC-PYYECPNS-----------------------------
GASI01000151    HAVKPGCELV-FPGG-TYPKCC-PYYECPNS-----------------------------
GASI01000152    HAVKPGCELV-FPGG-TYPKCC-PYYECPNS-----------------------------
GASI01000155    HAVKPGCELV-FPGG-TYPKCC-PYYECPKLV----------------------------
KC144377.1      SEAGPGCEMFESKAE-TYPECCTPEIKCN-------------------------------
GASK01000045    IVYPPECHLM-NGTGTRYPKCC-CKVTCELN-----------------------------
GASH01000160    AVAENDCRIKPGKAG-RYPDCC-PSVECPQES----------------------------
GASH01000161    AVAENDCRIKPGKAG-RYPDCC-PSVECPQES----------------------------
GASH01000162    AVAENDCKIKPGKAG-RYPDCC-PSVECPQES----------------------------
GASH01000163    HAMKTGCKLK-FPKG-EFPNCC-PFYDCSKN-----------------------------
GASH01000164    HAMKTGCKLK-FPKG-EFPNCC-PFYDCSKN-----------------------------
GASH01000165    HAMKTGCKLK-FPKG-EFPNCC-PFYDCSKN-----------------------------
GASH01000166    IVYPPECRLV-NGTGTRYPKCC-CGVTCELN-----------------------------
GASH01000167    IVYPPECRLV-NGTGTRYPKCC-CGVTCELN-----------------------------
GASH01000168    LEIPKGCHYE-PRSG-NFPYCC-PLLVCPDYV----------------------------
Ssm1a_JZ722889  SEVGPGCEMFESKAK-TYPECCTPEIKCY-------------------------------
Ssm2a_JZ722890  AIAEGDCIIKPGTVG-RYPDCC-PSVECPQIT----------------------------
Ssm3a_JZ722891  HAIKPGCELK-FPKG-QYPKCC-PYYECPKK-----------------------------
                                                                            

10889|c0_g1_i2  -----------------------KRRGKYADY-DTQY-----------------------
11960|c0_g1_i1  ------------------------------------------------------------
11969|c0_g1_i1  -----------------------EDKKEK-------------------------------
11969|c0_g2_i1  -----------------------EDKKEK-------------------------------
11969|c0_g3_i1  -----------------------EDKKEK-------------------------------
14582|c0_g4_i1  ------------------------------------------------------------
16413|c0_g1_i1  ------------------------------------------------------------
16413|c1_g1_i1  -----------------------KAS----------------------------------
17757|c0_g1_i1  ----------------------QEPDAEWVDI-DGSIKKIRVT-----------------
18472|c0_g2_i2  -----------------------KRRGKYADY-DTQY-----------------------
19255|c0_g3_i1  YQSFNRLKRDSYESDESYEKLRQKRDSDESDESDEKIRQKRDSDESDESDEKLRQKRDSF
19565|c0_g1_i1  ------------------------------------------------------------
20122|c0_g1_i1  -----------------------DKNKFTVKKAEKIIREV--------------------
20168|c0_g4_i1  -----------------------KRRGKYADY-DTQY-----------------------
20168|c0_g4_i2  -----------------------KRRGKHADY-D--------------------------
20786|c0_g1_i2  -----------------------SEESDESSD----------------------------
20786|c0_g1_i3  -----------------------SEQSDESSDQDSDDWSKR-------------------
20786|c0_g4_i1  -------------------------ESDESG-----------------------------
8556|c0_g2_i1   ------------------------------------------------------------
8556|c0_g3_i1   ------------------------------------------------------------
GASL01000045    -----------------------KAF----------------------------------
GASI01000127    ------------------------------------------------------------
GASI01000128    ------------------------------------------------------------
GASI01000130    ------------------------------------------------------------
GASI01000131    ------------------------------------------------------------
GASI01000132    ------------------------------------------------------------
GASI01000133    ------------------------------------------------------------
GASI01000134    -----------------------QKKRKF-KR-KCFLVNILTT-----------------
GASI01000135    -----------------------QKEEEI-------------------------------
GASI01000136    -----------------------QKEEEI-------------------------------
GASI01000137    -----------------------QKEEEI-------------------------------
GASI01000138    -----------------------QKEGEI-------------------------------
GASI01000139    -----------------------QKEEEI-------------------------------
GASI01000140    -----------------------TKKKGKFKR-NAFYLPY--------------------
GASI01000141    ------------------------------------------------------------
GASI01000144    ------------------------------------------------------------
GASI01000145    ------------------------------------------------------------
GASI01000146    ------------------------------------------------------------
GASI01000147    ------------------------------------------------------------
GASI01000148    ------------------------------------------------------------
GASI01000151    ------------------------------------------------------------
GASI01000152    ------------------------------------------------------------
GASI01000155    -----------------------I------------------------------------
KC144377.1      ------------------------------------------------------------
GASK01000045    ------------------------------------------------------------
GASH01000160    -----------------------KAS----------------------------------
GASH01000161    -----------------------KAS----------------------------------
GASH01000162    -----------------------KAS----------------------------------
GASH01000163    ------------------------------------------------------------
GASH01000164    ------------------------------------------------------------
GASH01000165    ------------------------------------------------------------
GASH01000166    ------------------------------------------------------------
GASH01000167    ------------------------------------------------------------
GASH01000168    -----------------------DKKNVRRRI----------------------------
Ssm1a_JZ722889  ------------------------------------------------------------
Ssm2a_JZ722890  -----------------------KAS----------------------------------
Ssm3a_JZ722891  ------------------------------------------------------------
                                                                            

10889|c0_g1_i2  ------------------------------
11960|c0_g1_i1  ------------------------------
11969|c0_g1_i1  ------------------------------
11969|c0_g2_i1  ------------------------------
11969|c0_g3_i1  ------------------------------
14582|c0_g4_i1  ------------------------------
16413|c0_g1_i1  ------------------------------
16413|c1_g1_i1  ------------------------------
17757|c0_g1_i1  --------------------TEKKFKKFKK
18472|c0_g2_i2  ------------------------------
19255|c0_g3_i1  ESDESDEKLRQKRLLWMDDDSEEKLRQ-KR
19565|c0_g1_i1  ------------------------------
20122|c0_g1_i1  --------------------SYKTL-----
20168|c0_g4_i1  ------------------------------
20168|c0_g4_i2  ------------------------------
20786|c0_g1_i2  ------------------------------
20786|c0_g1_i3  ------------------------------
20786|c0_g4_i1  ------------------------------
8556|c0_g2_i1   ------------------------------
8556|c0_g3_i1   ------------------------------
GASL01000045    ------------------------------
GASI01000127    ------------------------------
GASI01000128    ------------------------------
GASI01000130    ------------------------------
GASI01000131    ------------------------------
GASI01000132    ------------------------------
GASI01000133    ------------------------------
GASI01000134    --------LLTK--------LVKNLKKNQQ
GASI01000135    ------------------------------
GASI01000136    ------------------------------
GASI01000137    ------------------------------
GASI01000138    ------------------------------
GASI01000139    ------------------------------
GASI01000140    ------------------------------
GASI01000141    ------------------------------
GASI01000144    ------------------------------
GASI01000145    ------------------------------
GASI01000146    ------------------------------
GASI01000147    ------------------------------
GASI01000148    ------------------------------
GASI01000151    ------------------------------
GASI01000152    ------------------------------
GASI01000155    ------------------------------
KC144377.1      ------------------------------
GASK01000045    ------------------------------
GASH01000160    ------------------------------
GASH01000161    ------------------------------
GASH01000162    ------------------------------
GASH01000163    ------------------------------
GASH01000164    ------------------------------
GASH01000165    ------------------------------
GASH01000166    ------------------------------
GASH01000167    ------------------------------
GASH01000168    ------------------------------
Ssm1a_JZ722889  ------------------------------
Ssm2a_JZ722890  ------------------------------
Ssm3a_JZ722891  ------------------------------
                                              


SLPTX20

CLUSTAL format alignment by MAFFT L-INS-i (v7.304b)


11773|c0_g1_i1  MNRRNQVLLVF--MTVTLLSLSFSTRNERCYICGEECVQFCCRKWMFRVCCYSYGWISKG
18837|c0_g3_i1  -------------MTVTLLILSFSTCNERCYICGEECVQFCCRKWMFRVCCYSYGWVSKG
SLPTX20-Cw1a_(+ MNSTDRLLGVLLAVVALILLIRISEAND-CDLCGRECVSACGTK-MFRVCCFNYNRKRSN
SLPTX20-Cw1b_(+ MNSTDRLLGVLLAVVALILLIRISEAND-CDLCGRECVSACGTK-MFRVCCFNYNRKRSN
SLPTX20-Sm1a_(+ MKKRSQVFCIFIAMVLLILPLSMSDVPEICKICGEECERFCFKR-RFRFCCYDYGFMKS-
                             :.  :* : :*   : * :**.**   *  :  **.**:.*.   . 

11773|c0_g1_i1  V----------------------NFEKKESNQKILKT-----------------------
18837|c0_g3_i1  I----------------------NFEKKESNQKILKT-----------------------
SLPTX20-Cw1a_(+ MPPLWMPRSKIWEGADDPLVLLQHLAKKSSGKSLTTTKDSSESRKKEISEDKALQFLWRN
SLPTX20-Cw1b_(+ MPPLWMPRSKIWEGADDPLVLLQHLAKKSSGKSLTTTKDSSESRKKEISDDKALQFLWRN
SLPTX20-Sm1a_(+ -------------------------DDESPSLQIPNV-----------------------
                                          .:... .: ..                       

11773|c0_g1_i1  --
18837|c0_g3_i1  --
SLPTX20-Cw1a_(+ ND
SLPTX20-Cw1b_(+ ND
SLPTX20-Sm1a_(+ --
                  


Transferrin

CLUSTAL format alignment by MAFFT L-INS-i (v7.304b)


23345|c0_g1_i2  ---------------MKSSLLTLF----IFALCASVSA-VNISLCIVQE-NLSNCEKLK-
23345|c0_g1_i3  ---------------MKSSLLTLF----IFALCASVSA-VNISLCIVQE-NLSNCEKLK-
23627|c0_g2_i1  M----CK---ISPFVPVLLILATI----SISFAQFISSYPVIRWCAVGKYEEKKCKDWSQ
24679|c0_g6_i1  MSLHRTKVAAMTPMTLLRMVIVVVAAGFTLVSAAPTDNIPPARFCTTSDAEEAKCRAMKK
GASH01000085    ----------MGPLVQALLVATLV----VIATAAPTDN-QPARFCTTSDAEDEKCRAMKA
                                   : . .     :  .   .       * . . :  :*.  . 

23345|c0_g1_i2  -----GSAKVPLECIPARDRIECMHKVKDGIANIVNLGSNEAYAAWTDFSLSPLLEERV-
23345|c0_g1_i3  -----GSAKVPLECIPARDRIECMHKVKDGIANIVNLGSNEAYAAWTDFSLSPLLEERV-
23627|c0_g2_i1  AVIQTGQMFYNLTCVMATSKDACLVLIEEDKADLVNVDAGEVFLGGRYHSLVPIMRERYG
24679|c0_g6_i1  N-FADRGLSPGVECVRAIDEFDCMQLIERREADIYKYWTVHAYVAGKLHNLVPFMRENSN
GASH01000085    N-FAERNLSPGIECVRGQDKYDCMQMIEDREADLLSCWSMDAYVAGKYHNLVPLLREKHV
                           : *: . ..  *:  ::   *:: .  : ..: .   ..* *::.*.  

23345|c0_g1_i2  NEG--EYMYEGVAVIRKNSS-ISSLSDLNKKKSCHTGYGRTAGWDIPIALLMAENKFPES
23345|c0_g1_i3  NEG--EYMYEGVAVIRKNSS-ISSLSDLNKKKSCHTGYGRTAGWDIPIALLMAENKFPES
23627|c0_g2_i1  RNS--DARYYAVAVVKRTSD-IRYMEQLRGRRACFTGVGEMAGWVLPVNILLKSNVMEVT
24679|c0_g6_i1  SEPGWSLPDYSVAVVRKDDPSINSLEDLRGKRSCHSAVNSLMGWYFPMAQLVSRGLIRGH
GASH01000085    TEPGWSYAYYAMAVVRKSDDTIHSLQDLRGKRSCHTGVNRHVGWAYPVSQLNRRGFFEGG
                 :   .    .:**::: .  *  :.:*. :::*.:. .   **  *:  *   . :   

23345|c0_g1_i2  KCGNDLNLASGLFSQSCVPGFWSPDPVLNKELKNSYKNLCTLC----DQQCRSNGTEKYT
23345|c0_g1_i3  KCGNDLNLASGLFSQSCVPGFWSPDPVLNKELKNSYKNLCTLC----DQQCRSNGTEKYT
23627|c0_g2_i1  DCNNPLKSVANFFGPSCAVN--SLNDKHNPIGDNPY-KLCDICAGVGKKRC--SGIDPYA
24679|c0_g6_i1  DCNNGVANMASFFSEGCAAN--ANKPYWN----TS--SLCNTCKGEGDDFC--TGRDRFG
GASH01000085    DCVNNVANVARFFNRSCASG--ANNPIWDPNGEYS--NICALCGGEGDQFC--SASDPYA
                .* * :   : :*. .*. .  : .   :     .  .:*  *    .. *  .. : : 

23345|c0_g1_i2  SYEGALKCLVDKSADVAFTKHAAVVDFMTKNPSFAN---DHELLCANGS--VVDLTQNCF
23345|c0_g1_i3  SYEGALKCLVDKSADVAFTKHAAVVDFMTKNPSFAN---DHELLCANGS--VVDLTQNCF
23627|c0_g2_i1  GYAGAFLCLSKGLGEIAFLKHTTVQEMTA-DPMGPVKKDEFELLCPSGNRMPVDRFESCN
24679|c0_g6_i1  GYEGAVRCLLEGGGDVSFIRHLTFEDMIEKDPEISSSLEGLELLCLDGTRKPLDKFKDCT
GASH01000085    SYTGSLKCLLDGRGDVAFIKDTTFAEVIKERPEVANQKGDYELLCLNGDRKPVDSYKECN
                .* *:. ** .  .:::* :. :. :.    *  .      **** .*    :*  :.* 

23345|c0_g1_i2  WAARPNPLVVVHDKLSDEDKALLRTRIQELLRSLPT----------------------PP
23345|c0_g1_i3  WAARPNPLVVVHDKLSDEDKALLRTRIQELLRSLPT----------------------PP
23627|c0_g2_i1  WGAVPGNAIVTTSAHPPE----VRHRFQEFLKTSASLFPINPNVPLPHPDLPAPPNLPFA
24679|c0_g6_i1  WGAIPDEMLMTSSDLSQNLFEAYSHMLDEAQKDQSS----------------------FK
GASH01000085    WGRIPERALMTSPQLSGTQKAAIVTMFNEAQNDQSS----------------------FK
                *.  *   ::.    .          ::*  .  .:                        

23345|c0_g1_i2  --NRPDYLKG--TLLSNSNSKELRNVTSN---VKDYLSLGNFTITLDKVLPKTCKETYTQ
23345|c0_g1_i3  --NRPDYLKG--TLLSNSNSKELRNVTSN---VKDYLSLGNFTITLDKVLPKTCKETYTQ
23627|c0_g2_i1  LFQSFGRYGRNYNLLFSDSTTRLEQLDDTLQTFMDY--LGDFQKPILEL--RKCPVRLMR
24679|c0_g6_i1  LFESSEYGGR--DLLFSDETKSLEGVGDK-NTYDKY--LGDYMMVPPNQ--YPCTSNPVR
GASH01000085    LFNNTDYKGR--NLLFHDNAKSLEDVGDK-DDYEKY--LGDYMDVRNHQ--FVCQVPPVR
                  :          **  ..:. *. : ..     .*  **::     .     *     :

23345|c0_g1_i2  LCVITDIEKRKCQDIKSAAFASRLRPHIVCVERKDEDECFQAIRDNKADIRIVDAYGLYK
23345|c0_g1_i3  LCVITDIEKRKCQDIKSAAFASRLRPHIVCVERKDEDECFQAIRDNKADIRIVDAYGLYK
23627|c0_g2_i1  ICVVSEIEMDKCMKMKIAFKAHMLQPEVICQKGYHHKECMNLVSNGQSDVIVLDAGDVYT
24679|c0_g6_i1  WCTISTVETQKCIRWRDAVAYRLLRPDLECVQGGDTNECMKKIKDGDADVIDLDGGDIYK
GASH01000085    WCTISAAEMKKCRRMRDALTARFVKPDVECVQTSDTNECMKKIKEGNADVIDLDGGDIYK
                 *.::  *  **   : *     ::*.: * :  . .**:: : :..:*:  :*. .:*.

23345|c0_g1_i2  ANKYYDLKPVLKETYADGDSSQYAIALIRANSNIKKLEDLKGRKACFPSFLDAAGWTLPA
23345|c0_g1_i3  ANKYYDLKPVLKETYADGDSSQYAIALIRANSNIKKLEDLKGRKACFPSFLDAAGWTLPA
23627|c0_g2_i1  AGKDFGLIPIMAEYYNLGGPFYYAVAVARIDDKDSDLLILRGKHTCHTGMGMAAGWVIPV
24679|c0_g6_i1  GGKDYDLQVIANENTALGDAKYYSVAVAKKSNADINFNNLKGKKSCHTGIGRSAGWNIPA
GASH01000085    GGKEYNLQVIMNENTGNGDARYYSVVAVKKSN-DVTFQTLQGKKSCHTGIGRSAGWNIPA
                ..* :.*  :  *    *..  *::.  : ..    :  *:*:::*...:  :*** :*.

23345|c0_g1_i2  TTLVQRNIVKA-DGCSLNKKVAEFF-----------------------------------
23345|c0_g1_i3  TTLVQRNIVKA-DGCSLNKKVAEFFSESCAPGA------PN--DLPSLCKLCKGESNGNS
23627|c0_g2_i1  SFLLQNERLRN-HGCDGPKAASEFFQKSCIPGALSQEFNPNWKQ-NSMCDLCHG-SSGSF
24679|c0_g6_i1  GVLLSTGQISTPPDCNIAKAVGEFFSESCAPGALSAEFNPAGENPSSLCSLCAG-SGDDK
GASH01000085    GVLLSTGQISTPPDCNIAKAMGEFFNASCAPGALSPEFNPDGENPASLCSLCQG-TGEDN
                  *:.   :    .*.  *  .***                                   

23345|c0_g1_i2  ------------FRKL---------------RSW--------------------------
23345|c0_g1_i3  CSLD--SPYSGYFGALECFAAEGADVAFVLHRSWDELILKFQESKWKDLFANVTVRLLCP
23627|c0_g2_i1  CQRDHHEDFFGYTGALRCLVEGGGEIAFVKHTTVFENTHGRNKMWWARNVLPVDFELLCR
24679|c0_g6_i1  CARNENEPFYGYTGAFKCMATGVGDVAFVKQSTPMDNTDGHNQDPWA-------------
GASH01000085    CARNENEPFYGYTGAFKCMATGVGDAAFVKHVTAMENTDGHNQAPWAKDLHLDDFELLCK
                               :                :                           

23345|c0_g1_i2  ------------------------------------------------------------
23345|c0_g1_i3  DGGVKSFEDYKQCNWGKLPYKQVVTNMNKNGEELRNMQMMLTRASSMFRS---NSTLFKL
23627|c0_g2_i1  DGSRASVHDYESCNLGRVPGNAIVARP-HNETEIESFINLFLYAQQFYGSKYEDPFKFQL
24679|c0_g6_i1  ------------------------------------------------------------
GASH01000085    DGSRKSPSDYKTCNLAKVPSHAIVTKEGMNVTFIERTKYLMDLAQFYYGEK--KPDSFHL
                                                                            

23345|c0_g1_i2  ---------------------------------------------CSERST--------V
23345|c0_g1_i3  FSGYEEKYDILFSNVNGTLCLQPKDAK---SILGKDLNSRFELTDCSNGSSRVKMNGLLA
23627|c0_g2_i1  FRSEYPYHDVIFQDAAQQLQPIPSEDRHYHRYLGYDFLRAKQVIDCTASASSLHVI-VLT
24679|c0_g6_i1  ------------------------------------------------------------
GASH01000085    FSSGQGSKDLLFSDSTTFLKAVPGNRRXYRDYLG----DIANVYDKINDPGCEH------
                                                                            

23345|c0_g1_i2  AVQTL----------
23345|c0_g1_i3  AICSIFVFIFKKKIF
23627|c0_g2_i1  VLLPFLLFLALS---
24679|c0_g6_i1  ---------------
GASH01000085    ---------------
                               


Uncharacterised10

CLUSTAL format alignment by MAFFT L-INS-i (v7.304b)


24569|c0_g16_i1 MKFQIIVFLIFSVLITIQVLA---------------AEDEIPSLEEKIVIDEDKTKRIMQ
24569|c0_g17_i1 MKFQIIVFLIFSVLITIQVLAETPRYVIKYKFGFNKAEDEIPSLEEKIVIDEDKTKRIMQ
24569|c0_g1_i1  MKFQIIVFLIFSVLITIQVLAETTRYVIKYKFGFNKAEDEIPSLEEKIVIDEDKTKRIMQ
24569|c0_g27_i1 MKFQIIVFLIFSVLITIQVLAETPRYVIKYKFGFNKAEDEIPSLEEKIVIDKDKTKRIMQ
24569|c0_g27_i2 MKFQIIVFLIFSVLITIQVLA---------------AEDEIPSLEEKIVIDKDKTKRIMQ
24569|c0_g8_i1  MKHQVIVFLVFSSFIIFQVLAETPRYVIKYKFGFNKAEDEIPILEEKIVIDEDKTKRIMQ
24569|c0_g8_i2  MKFQIIVFLIFSVLITIQVLAETPRYVIKYKFGFNKAEDEIPILEEKIVIDEDKTKRIMQ
24569|c0_g8_i3  MKHQVIVFLVFSSFIIFQVLAETPRYVIKYKFGFNKAEDEIPILEEKIVIDEDKAERIMQ
Unchar10-1_(+1) MKLQVFLFLISSILVAVEAFAATPRYVVKYKFGFNSQNDEIPIEEEKIVISAEKAEQIKQ
Unchar10-2_(+1) MKLQVFLFLISSILVAVEAFAATPRYVVKYKFGFNSQNDEIPIEEEKIVISAEKAEQIKQ
Unchar10-3_(+1) MKLQVFLFLISSVLLAVEAFAATPRYVVKYKFGFDTEKDEIPIQEEKIVISTEKAEQIKQ
                ** *:::**: * :: .:.:*                :****  ******. :*:::* *

24569|c0_g16_i1 CLESFKNKEHPYFKRIDFDAFSKE------------------------------------
24569|c0_g17_i1 CLESFKNKEHP-------------------------------------------------
24569|c0_g1_i1  CLESFKNKEHP-------------------------------------------------
24569|c0_g27_i1 CLESFKNKEHPYFKRIDFDAFSKEYVRCINLHIIPQVDENDI------------------
24569|c0_g27_i2 CLESFKNKEHPYFKRIDFDAFSKEYVRCINLHIIPQVDENDI------------------
24569|c0_g8_i1  CLESFKNKEHPYFKRIDFDAFSKEYVRCINLHIIPQVDENDI------------------
24569|c0_g8_i2  CLESFKNKEHPYFKRIDFDAFSKEYVRCINLHIIPQVDENDI------------------
24569|c0_g8_i3  CLESFKSKEHPYFK----------------------------------------------
Unchar10-1_(+1) CLEPFKSKENPHFKRIDFDAFSKEYVRCVSLYTVPQVNENDIPYKLVPRIPSPYDTTSDW
Unchar10-2_(+1) CLEPFKSKENPHFKRIDFDAFSKEYVRCVSLYTVPQVNENDIPYKLVPRIPSPYDTTSDW
Unchar10-3_(+1) CLEPFKSKENPHFKRINFDAFSKEYVRCVSLYTVPQVNENDIPYKSVPRFPSIYDYRSDW
                ***.**.**:*                                                 

24569|c0_g16_i1 ------------------------------------------------------------
24569|c0_g17_i1 ------------------------------------------------------------
24569|c0_g1_i1  ------------------------------------------------------------
24569|c0_g27_i1 ------------------------------------------------------------
24569|c0_g27_i2 ------------------------------------------------------------
24569|c0_g8_i1  ------------------------------------------------------------
24569|c0_g8_i2  ------------------------------------------------------------
24569|c0_g8_i3  ------------------------------------------------------------
Unchar10-1_(+1) EKLVPTIIYKGESSKVDNACSLLGKITRQYDYNLTIESSSPPTSLRDPKKSQVDCTTNEN
Unchar10-2_(+1) EKLVPTIIYKGESSKVDNACSLLGKITRQYDYNLTIESSSPPTSLRDPKKSQVDCTTNEN
Unchar10-3_(+1) EKFVPTIIYKGESSKVDKACSLLGKITRQYDYNLTIESSSPPTSLRDPKKSQVDCTTNEN
                                                                            

24569|c0_g16_i1 ------------------------------------------------------------
24569|c0_g17_i1 ------------------------------------------------------------
24569|c0_g1_i1  ------------------------------------------------------------
24569|c0_g27_i1 ------------------------------------------------------------
24569|c0_g27_i2 ------------------------------------------------------------
24569|c0_g8_i1  ------------------------------------------------------------
24569|c0_g8_i2  ------------------------------------------------------------
24569|c0_g8_i3  ------------------------------------------------------------
Unchar10-1_(+1) KDIKPNNEFSTELQTESSAEMTMADSTSWEVSAGFEFSLEKIGLSFGSKATFGGSSETEK
Unchar10-2_(+1) KDIKPNNEFSTELQTESSAEMTMADSTSWEVSAGFEFSLEKIGLSFGSKATFGGSSETEK
Unchar10-3_(+1) KDIKPNNEFSTELQTESSAEMTMADSTSWEVSAGFEFSLEKIGLSFGSSVTFGGSSETEK
                                                                            

24569|c0_g16_i1 ------------------------------------------------------------
24569|c0_g17_i1 ------------------------------------------------------------
24569|c0_g1_i1  ------------------------------------------------------------
24569|c0_g27_i1 ------------------------------------------------------------
24569|c0_g27_i2 ------------------------------------------------------------
24569|c0_g8_i1  ------------------------------------------------------------
24569|c0_g8_i2  ------------------------------------------------------------
24569|c0_g8_i3  ------------------------------------------------------------
Unchar10-1_(+1) VNASSTLHQLVIAGKYDTASSKVNVISRAYVEKSIEREFSMQIIVKGWLYVARGLRRHWK
Unchar10-2_(+1) VNASSTLHQLVIAGKYDTASSKVNIISRAYVEKSIERQFSMQIIVKGWLYVARGLRRHWK
Unchar10-3_(+1) VNASSTLHQLVIAGKYDTAANKVNVISRAYVEKSIERQFSMQIIVKGWLYVARGIRRHWK
                                                                            

24569|c0_g16_i1 ------------------------------------------------------------
24569|c0_g17_i1 ------------------------------------------------------------
24569|c0_g1_i1  ------------------------------------------------------------
24569|c0_g27_i1 ------------------------------------------------------------
24569|c0_g27_i2 ------------------------------------------------------------
24569|c0_g8_i1  ------------------------------------------------------------
24569|c0_g8_i2  ------------------------------------------------------------
24569|c0_g8_i3  ------------------------------------------------------------
Unchar10-1_(+1) SVNIFYTREGKDEPNKINYQNLYAFPVGDMAYYFEDFFTRVNSHSLIYKLYGQLEEKVID
Unchar10-2_(+1) SVNIFYTREGKDEPNKINYQNMYAFPVGDMAYYFEDFFTRVNSHSLIYKLYGQLEEKVVD
Unchar10-3_(+1) SVDMFGTRTGKDEPNKINYENLYAFPVGDMAYYFEDFFTRVNSHSLIYKLYGQLEEKVVD
                                                                            

24569|c0_g16_i1 -------------------
24569|c0_g17_i1 -------------------
24569|c0_g1_i1  -------------------
24569|c0_g27_i1 -------------------
24569|c0_g27_i2 -------------------
24569|c0_g8_i1  -------------------
24569|c0_g8_i2  -------------------
24569|c0_g8_i3  -------------------
Unchar10-1_(+1) NFIRAKEYPVGTIECHKNR
Unchar10-2_(+1) NFIRAKEYPVGTIECHKNR
Unchar10-3_(+1) NFIRAKEYSVGTIECHKNR
                                   


Uncharacterised11

CLUSTAL format alignment by MAFFT L-INS-i (v7.304b)


12347|c0_g1_i1  M-------SNFFQILSCLMLLAVSSV-------NGACDAYVDTIEHLQPVSLASCSSLEP
14080|c0_g1_i1  M-------KKVLTMVGIQFLLSMLLVATV--------HVLGHDEEHLQPIS-GDCSKLQP
19607|c0_g1_i1  M-------PKIFLFVSILIIIGVTNVFAQEDEEDDDCDAYVDEVPHLQPVSAKNCDQLEP
20772|c0_g2_i1  ----------MLSYITAIFLLSLTIVFAEEPH-----HYEQHTTNHFQPIS-GNCDKMAP
20772|c0_g2_i2  ----------MLSYITAIFLLSLTIVFAEEPH-----HYEQHTTNHFQPIS-GNCDKMAP
20772|c0_g3_i1  ----------MSSCVVIYLVLCVSIAFAHEGH-----HHHQHTSDHLQPIS-GNCDKLAP
21070|c0_g4_i1  ----------MLSYITAIFVLSLTIVFAEEPH-----HYEQHTTNHFQPIS-GNCDKMAP
Unchar11-1_(+1) MSFENIKFRIMLSYIAAYFVLSLTIVFAHDPD-----HYEQHTTNHFQPIP-GNCDKMAP
Unchar11-2_(+1) ----------MLSYTAAYFVLSLTIVFAHDPD-----HYEQHTTNHFQPIP-GNCDKMAP
Unchar11-3_(+1) ----------MLSYIAAYFVLSLTIVFAHDPD-----HYEQHTTNHFQPIP-GNCDKMAP
Unchar11-5_(+1) ----------MSSCIVAYLLLCLSIVFAHEGH-----HHHQHTSDHLQPIS-GNCDKLAP
                          .       ::: :  .           .   .   *:**:.  .*..: *

12347|c0_g1_i1  KSNVAPSELNGRTWVVHNDSHAEANDKTCEFFSIRFENGILYTTEVVQK-SGVRVILHEK
14080|c0_g1_i1  LVKVTPNQLNGRQWVVTHDSYLESPEETCETFSLRLEGGYLHSTENVQTTSGKSWNINVK
19607|c0_g1_i1  LKNVDPTTLNGRSWIVQYDSHKQASEKVCEFFDTRFEDGKLYTTETVQK-AGTVVVLHES
20772|c0_g2_i1  LVKVTPQELHGKSWIVHNDSYIEKPDEVCEIFSTKYENGIFYTTEKVRTGSGESWEITVE
20772|c0_g2_i2  LVKVTPQELHGKSWIVHNDSYIEKPDEVCEIFSTKYENGIFYTTEKVRTGSGESWEITVE
20772|c0_g3_i1  LVEVNPEQLHGKSWIVHNDSYIEDPDEVCEIFSTKYENGKLYTTEKVRTGNGKSWEVNVE
21070|c0_g4_i1  LVKVTPQELHGKSWIVHNDSYIEKPDEVCEIFSTKYENGIFYTTEKVRTGSGESWEITVE
Unchar11-1_(+1) LVKVTPQELHGKSWIVHNDSYIESSDEVCEIFSTKYENGKFYTTEKVRMGNGKSWEITVE
Unchar11-2_(+1) LVKVTPQELHGKSWIVHNDSYIESSDEVCEIFSTKYENGKFYTTEKVRMGNGKSWEITVE
Unchar11-3_(+1) LVKVTPQELHGKSWIVHNDSYIESSDEVCEIFSTKYENGKFYTTEKVRMGNGKSWEITVE
Unchar11-5_(+1) MVKVSPQQLHGKSWIIHNDSYIEDPDEVCEIFSTKYENGILYTTEKVRTGSGHNWEVNVE
[truncated: 59,305 more chars]
